# Supplementary material for: A microRNA signature that correlates with cognition and is a target against cognitive decline
Source: EMBO Mol Med. 2021 Oct 11;13(11):e13659. doi: 10.15252/emmm.202013659 (PMC8573587; doi:10.15252/emmm.202013659)
Supplement: Supplementary file 3 — Dataset EV1 [file EMMM-13-e13659-s020.xlsx]

## Sheet: Sheet1
DATASET EV 1: phenotypic data on indiviudals analyzed for Fig.1
weighted_memory	age	sex	schoolyears	education_status	RIN		Legend
0.743172	29	M	3	0	8		education status (0-6; combined ordinal scale
0.131296	26	F	3	3	8.4		High-school and professional education was assessed separately in the interview. In order to combine the aforementioned types of education, both scales were transformed to values that can be added together to form an “Educational status” variable. High-school level education was transformed into an ordinal scale from 0 to 3 (people still in high school at the time of the interview were given NA).…
1.17418	22	M	3	0	9
-1.03134	32	F	3	3	8.8
-0.0166026	22	F	3	3	9.2
-0.370326	28	M	3	3	8.4
-0.316979	25	F	3	3	8.6
0.732398	19	M	3	0	9.2		Schoolyears
0.485917	27	M	3	3	9.3		1	Hauptschule (9 years)
0.340742	39	M	3	5	8.4		2	Realschule(10 years)
0.830921	24	M	3	0	8.6		3	Fachhochschule/Allgemeine Hochschulreife (12-13 years)
0.149002	27	F	3	3	8.7		N/A	still in school/other degree
0.249038	25	F	3	0	9.1
-0.0765684	23	F	3	5	8.9
0.448856	26	F	3	3	9.6
0.323454	21	F	3	0	9.3
-0.193566	30	F	3	3	8.9
0.79355	22	M	3	5	9
-0.0472379	24	M	3	0	8.9
0.563237	34	F	3	5	9.4
0.672306	26	M	3	0	9.2
-0.2999	19	F	3	0	8.8
0.471626	28	M	3	3	8.7
0.711927	22	M	2	0	7.8
-0.408006	21	M	3	0	8.2
0.31359	34	F	3	3	8.9
0.185079	34	F	3	3	8.3
0.160245	20	F	N/A	0	8.1
0.445535	23	F	2	5	8.1
0.919399	31	M	3	3	8.4
0.226653	36	M	3	3	8.6
0.421913	39	M	3	3	8.6
0.521452	25	M	3	3	8.6
0.715082	27	F	3	3	8.8
0.31269	24	F	3	0	8.8
0.00177619	28	F	3	0	8.6
-0.138048	22	M	3	0	8.4
-0.365214	39	M	2	5	8.8
-0.0890963	24	F	3	0	9
0.0686255	24	F	3	0	8.6
-0.204659	25	F	3	3	9.4
0.81574	27	M	3	0	7.9
-0.312005	20	F	3	0	8.9
-0.266508	23	F	3	0	8.9
0.990658	27	M	3	3	8.1
0.507683	27	M	3	0	8.9
0.657218	26	M	3	0	8.7
0.534733	19	M	3	0	8.2
0.10809	21	F	3	0	8.3
0.311883	26	M	3	0	8.8
-0.510519	34	M	3	3	8.1
0.878852	31	M	3	3	8.6
0.689586	33	F	3	3	8.7
0.226083	23	F	3	0	8.2
0.295714	20	F	3	0	8.5
0.733598	23	M	3	0	8.2
0.868206	38	F	3	3	8.7
-0.566347	29	F	3	0	8.4
-0.419453	31	F	3	5	8.3
-0.0732306	31	F	3	5	8.8
0.880836	27	M	3	3	8.6
0.538048	25	M	3	3	8.8
0.844524	24	M	3	0	9.3
0.23814	32	F	3	3	9
-0.693969	35	M	3	3	9.3
-0.101779	24	F	3	0	8.9
-0.038494	24	F	3	3	9.2
-0.0923971	33	M	3	3	9.4
0.0775716	26	F	3	3	8.7
-0.132456	20	F	3	0	9.2
0.620567	23	F	3	0	9.3
-0.752506	24	M	3	3	8.8
0.361907	19	F	3	0	9.3
0.134511	25	F	3	5	8.6
0.519703	19	F	3	0	9.6
0.140789	38	F	1	0	9
0.274909	21	F	3	0	9.1
0.456743	28	F	3	3	9
0.598701	18	M	2	0	8.1
0.53121	22	M	3	0	8.4
0.454974	20	F	3	0	8.7
0.0667082	23	F	3	0	9.1
0.159768	21	F	3	0	8.9
-0.204349	38	M	3	3	7.8
0.0148014	25	F	3	3	8.6
0.453336	21	F	3	0	8.6
0.841767	26	M	3	3	8.9
0.334017	20	F	3	0	9.3
0.115638	19	F	3	0	8.7
0.0386261	29	M	2	5	9.3
-0.668339	33	M	3	3	8.8
0.888331	30	M	3	3	8.5
0.754985	23	M	3	3	8.5
0.969025	33	F	3	5	8.5
0.967396	20	F	3	0	8.6
0.515353	23	M	3	0	8.4
0.104838	26	M	3	5	8.8
0.290284	22	M	3	0	9.4
0.305641	28	M	3	3	8.4
0.767602	26	M	3	0	9
0.500205	23	F	#N/A	#N/A	8.8
0.0355908	36	F	3	3	9.2
1.31551	28	M	#N/A	#N/A	8.2
0.313813	23	F	3	0	8.8
0.457296	24	M	3	3	8.3
1.08905	32	M	3	0	9
0.591833	24	F	3	0	8.3
0.843531	19	F	3	0	8.8
0.166381	24	M	3	3	8.7
-0.392683	25	F	3	3	8.5
0.30016	31	F	3	3	7.5
0.881235	22	F	3	3	9
0.163002	34	F	3	5	8.7
0.863226	27	F	3	3	8.3
0.132215	24	F	3	3	9.6
0.00144922	32	F	3	3	9.5
0.569212	24	F	3	3	8.6
0.878475	26	M	3	3	9.1
-0.202738	24	M	3	0	8.9
-0.289016	23	F	3	3	8.9
0.734024	25	M	3	5	9
-0.235608	33	M	3	3	8.6
-0.12117	19	F	3	0	8.7
0.233996	24	F	3	3	8.8
0.470504	20	F	3	0	9
0.33986	23	M	3	0	9
-0.331769	25	F	3	0	7.6
0.635931	21	M	3	0	8.9
0.174881	21	F	3	0	8.3
0.373586	26	M	3	3	8.4
0.275254	22	F	3	5	8.6
0.318002	23	F	3	0	9.1
