# Supplementary material for: A microRNA signature that correlates with cognition and is a target against cognitive decline
Source: EMBO Mol Med. 2021 Oct 11;13(11):e13659. doi: 10.15252/emmm.202013659 (PMC8573587; doi:10.15252/emmm.202013659)
Supplement: Supplementary file 4 — Dataset EV2 [file EMMM-13-e13659-s018.xlsx]

## Sheet: Sheet1
Dataset EV2: microRNAs of the co-expression modules define in healthy individuals analyzed in Fig 1.
Blue Module	membership score	p value
hsa-let-7d-5p	0.740485	2.55503e-23
hsa-let-7i-3p	0.72974	2.22138e-22
hsa-miR-101-3p	0.65051	1.26069e-16
hsa-miR-103a-3p	0.936803	7.3569e-59
hsa-miR-106a-5p	0.908771	2.81054e-49
hsa-miR-106b-5p	0.942848	1.65899e-61
hsa-miR-107	0.916067	1.93374e-51
hsa-miR-126-5p	0.861481	1.3388e-38
hsa-miR-130a-3p	0.88149	1.48769e-42
hsa-miR-130b-3p	0.842447	2.24914e-35
hsa-miR-140-5p	0.899655	8.09616e-47
hsa-miR-144-3p	0.792161	1.39893e-28
hsa-miR-144-5p	0.869511	4.15581e-40
hsa-miR-146a-5p	0.811503	5.96383e-31
hsa-miR-148b-3p	0.665608	1.37882e-17
hsa-miR-15a-5p	0.849371	1.70044e-36
hsa-miR-15b-3p	0.789975	2.49921e-28
hsa-miR-15b-5p	0.79173	1.56929e-28
hsa-miR-16-5p	0.91254	2.26765e-50
hsa-miR-17-3p	0.844994	8.82805e-36
hsa-miR-17-5p	0.954099	2.63546e-67
hsa-miR-181a-3p	0.657786	4.40841e-17
hsa-miR-181a-5p	0.791362	1.73099e-28
hsa-miR-181b-5p	0.618957	8.78356e-15
hsa-miR-185-5p	0.795476	5.72493e-29
hsa-miR-18a-5p	0.85465	2.17239e-37
hsa-miR-196b-5p	0.814159	2.68348e-31
hsa-miR-199a-3p	0.850738	1.00572e-36
hsa-miR-199b-3p	0.850738	1.00572e-36
hsa-miR-19a-3p	0.810365	8.36386e-31
hsa-miR-200c-3p	0.719441	1.606e-21
hsa-miR-20a-5p	0.909026	2.37905e-49
hsa-miR-20b-5p	0.917006	9.86078e-52
hsa-miR-210-3p	0.824536	1.0436e-32
hsa-miR-21-5p	0.877382	1.09661e-41
hsa-miR-221-3p	0.901401	2.8574e-47
hsa-miR-22-5p	0.776036	8.65623e-27
hsa-miR-24-3p	0.837348	1.39275e-34
hsa-miR-26b-5p	0.694715	1.3178e-19
hsa-miR-27a-3p	0.809501	1.07974e-30
hsa-miR-27b-3p	0.766606	8.2693e-26
hsa-miR-28-5p	0.756224	8.80289e-25
hsa-miR-29b-2-5p	0.774776	1.17769e-26
hsa-miR-301a-5p	0.646164	2.32986e-16
hsa-miR-30d-3p	0.609405	2.89473e-14
hsa-miR-30e-5p	0.918164	4.25091e-52
hsa-miR-331-5p	0.693131	1.72154e-19
hsa-miR-340-5p	0.898968	1.21379e-46
hsa-miR-3613-5p	0.826021	6.44473e-33
hsa-miR-362-5p	0.783312	1.40574e-27
hsa-miR-363-3p	0.702701	3.33549e-20
hsa-miR-374a-5p	0.83373	4.89063e-34
hsa-miR-425-3p	0.878409	6.70069e-42
hsa-miR-454-3p	0.798926	2.21927e-29
hsa-miR-548ad-5p	0.754272	1.35521e-24
hsa-miR-548ae-5p	0.754272	1.35521e-24
hsa-miR-548av-3p	0.643865	3.21112e-16
hsa-miR-548ay-5p	0.73679	5.43892e-23
hsa-miR-548e-3p	0.657082	4.8865e-17
hsa-miR-548o-3p	0.635726	9.78596e-16
hsa-miR-579-5p	0.615533	1.35323e-14
hsa-miR-652-3p	0.81225	4.7704e-31
hsa-miR-660-5p	0.908841	2.68578e-49
hsa-miR-93-5p	0.944575	2.57017e-62
hsa-miR-96-5p	0.751568	2.44728e-24
hsa-miR-98-5p	0.627709	2.84078e-15
Brown module	membership score	p value
hsa-miR-10a-5p	0.602468	6.71348e-14
hsa-miR-10b-5p	0.67436	3.60071e-18
hsa-miR-1178-3p	0.678922	1.75583e-18
hsa-miR-1238-3p	0.774817	1.16607e-26
hsa-miR-1288-3p	0.747425	5.96588e-24
hsa-miR-1468-5p	0.80374	5.73543e-30
hsa-miR-148a-3p	0.605316	4.76487e-14
hsa-miR-150-3p	0.648054	1.78606e-16
hsa-miR-151a-3p	0.805288	3.68166e-30
hsa-miR-183-5p	0.646285	2.29055e-16
hsa-miR-219a-1-3p	0.787399	4.90905e-28
hsa-miR-28-3p	0.672797	4.59183e-18
hsa-miR-30a-3p	0.73502	7.77681e-23
hsa-miR-30e-3p	0.665636	1.37289e-17
hsa-miR-3150a-5p	0.729534	2.31337e-22
hsa-miR-3158-3p	0.768773	4.9702e-26
hsa-miR-3163	0.634403	1.16926e-15
hsa-miR-3605-3p	0.749804	3.58441e-24
hsa-miR-3690	0.634972	1.08324e-15
hsa-miR-3691-5p	0.675585	2.97301e-18
hsa-miR-3913-5p	0.65814	4.18558e-17
hsa-miR-4661-5p	0.849723	1.48569e-36
hsa-miR-4664-3p	0.726229	4.40489e-22
hsa-miR-4746-5p	0.752865	1.84501e-24
hsa-miR-5009-5p	0.82647	5.56539e-33
hsa-miR-629-5p	0.661685	2.48071e-17
hsa-miR-659-5p	0.695611	1.13214e-19
hsa-miR-671-3p	0.79401	8.5166e-29
hsa-miR-6806-3p	0.785489	8.0497e-28
hsa-miR-6842-3p	0.84364	1.45436e-35
hsa-miR-7641	0.814224	2.63143e-31
hsa-miR-7706	0.804832	4.19635e-30
hsa-miR-92a-3p	0.742034	1.85401e-23
hsa-miR-937-3p	0.834207	4.15246e-34
hsa-miR-943	0.670079	6.98321e-18
hsa-miR-99b-5p	0.610277	2.60033e-14
Turquoise module	membership score	p value
hsa-let-7a-3p	0.716862	2.59924e-21
hsa-let-7b-3p	0.606392	4.18203e-14
hsa-let-7f-1-3p	0.722638	8.7737e-22
hsa-miR-1226-3p	0.780383	2.94708e-27
hsa-miR-1249-3p	0.656672	5.18777e-17
hsa-miR-1271-5p	0.809819	9.83051e-31
hsa-miR-1273c	0.618106	9.78412e-15
hsa-miR-1285-3p	0.666848	1.14305e-17
hsa-miR-1285-5p	0.761502	2.68548e-25
hsa-miR-1303	0.674506	3.51927e-18
hsa-miR-1306-5p	0.669568	7.55295e-18
hsa-miR-142-3p	0.783622	1.29919e-27
hsa-miR-142-5p	0.818857	6.33104e-32
hsa-miR-145-5p	0.765071	1.18224e-25
hsa-miR-150-5p	0.800122	1.59107e-29
hsa-miR-16-2-3p	0.612989	1.85921e-14
hsa-miR-183-3p	0.75709	7.25912e-25
hsa-miR-186-5p	0.874828	3.66362e-41
hsa-miR-18a-3p	0.932765	3.11325e-57
hsa-miR-18b-3p	0.83603	2.20897e-34
hsa-miR-191-5p	0.909503	1.73829e-49
hsa-miR-194-5p	0.782994	1.52439e-27
hsa-miR-1976	0.671481	5.62808e-18
hsa-miR-199a-5p	0.736588	5.66712e-23
hsa-miR-19b-3p	0.861207	1.50148e-38
hsa-miR-223-3p	0.833988	4.47666e-34
hsa-miR-22-3p	0.696843	9.17796e-20
hsa-miR-23a-3p	0.860661	1.88497e-38
hsa-miR-23b-3p	0.736204	6.1245e-23
hsa-miR-26a-5p	0.742181	1.79828e-23
hsa-miR-26b-3p	0.899329	9.81873e-47
hsa-miR-296-5p	0.836065	2.18191e-34
hsa-miR-29a-3p	0.685135	6.46358e-19
hsa-miR-29b-3p	0.794182	8.13083e-29
hsa-miR-29c-3p	0.65426	7.36175e-17
hsa-miR-3074-5p	0.692162	2.02563e-19
hsa-miR-30b-5p	0.912607	2.16516e-50
hsa-miR-30c-5p	0.934677	5.44451e-58
hsa-miR-30d-5p	0.768163	5.74016e-26
hsa-miR-3200-3p	0.605606	4.60032e-14
hsa-miR-324-3p	0.934128	9.03212e-58
hsa-miR-324-5p	0.795058	6.41272e-29
hsa-miR-326	0.833081	6.10748e-34
hsa-miR-328-3p	0.722211	9.51577e-22
hsa-miR-329-3p	0.74412	1.19964e-23
hsa-miR-331-3p	0.843102	1.77103e-35
hsa-miR-335-5p	0.741639	2.01267e-23
hsa-miR-339-3p	0.67318	4.32646e-18
hsa-miR-339-5p	0.916635	1.2883e-51
hsa-miR-342-3p	0.801909	9.63635e-30
hsa-miR-345-5p	0.873827	5.83708e-41
hsa-miR-3613-3p	0.794811	6.85693e-29
hsa-miR-361-5p	0.669424	7.72085e-18
hsa-miR-365a-3p	0.828809	2.57441e-33
hsa-miR-365b-3p	0.828809	2.57441e-33
hsa-miR-374b-5p	0.71168	6.73203e-21
hsa-miR-378a-5p	0.915645	2.61136e-51
hsa-miR-3940-3p	0.684173	7.5581e-19
hsa-miR-421	0.892392	5.06658e-45
hsa-miR-425-5p	0.908129	4.26889e-49
hsa-miR-4286	0.801069	1.22084e-29
hsa-miR-450a-5p	0.68341	8.5523e-19
hsa-miR-4521	0.765673	1.02803e-25
hsa-miR-454-5p	0.637304	7.90496e-16
hsa-miR-4659a-3p	0.739813	2.93384e-23
hsa-miR-4659b-3p	0.800712	1.34931e-29
hsa-miR-4742-3p	0.669209	7.97975e-18
hsa-miR-4753-3p	0.701423	4.16827e-20
hsa-miR-484	0.913953	8.56544e-51
hsa-miR-491-5p	0.676189	2.7041e-18
hsa-miR-494-3p	0.776267	8.18016e-27
hsa-miR-5001-3p	0.838358	9.75732e-35
hsa-miR-500a-3p	0.838069	1.0807e-34
hsa-miR-500a-5p	0.761199	2.87725e-25
hsa-miR-500b-5p	0.729704	2.23726e-22
hsa-miR-501-3p	0.660354	3.0213e-17
hsa-miR-501-5p	0.710092	8.97428e-21
hsa-miR-502-3p	0.891549	8.03214e-45
hsa-miR-505-3p	0.880841	2.04924e-42
hsa-miR-532-3p	0.83034	1.54423e-33
hsa-miR-548aa	0.715349	3.43949e-21
hsa-miR-548ac	0.705298	2.11261e-20
hsa-miR-548h-3p	0.671326	5.76492e-18
hsa-miR-548t-3p	0.715349	3.43949e-21
hsa-miR-548z	0.671326	5.76492e-18
hsa-miR-550a-3p	0.835816	2.38011e-34
hsa-miR-5581-3p	0.666948	1.12581e-17
hsa-miR-5695	0.823657	1.38535e-32
hsa-miR-574-3p	0.850466	1.11669e-36
hsa-miR-576-5p	0.669003	8.23393e-18
hsa-miR-584-3p	0.612471	1.9828e-14
hsa-miR-616-5p	0.782935	1.54716e-27
hsa-miR-625-5p	0.630943	1.85507e-15
hsa-miR-627-3p	0.831466	1.05721e-33
hsa-miR-629-3p	0.682992	9.14918e-19
hsa-miR-6511a-3p	0.755503	1.03292e-24
hsa-miR-6511b-3p	0.764994	1.20344e-25
hsa-miR-6513-3p	0.854078	2.72508e-37
hsa-miR-654-3p	0.686146	5.48074e-19
hsa-miR-664a-3p	0.747421	5.97092e-24
hsa-miR-664b-3p	0.704946	2.24797e-20
hsa-miR-6734-3p	0.643208	3.51788e-16
hsa-miR-6799-3p	0.659272	3.54467e-17
hsa-miR-6803-3p	0.715596	3.28627e-21
hsa-miR-6833-3p	0.692151	2.02917e-19
hsa-miR-7-1-3p	0.758811	4.93842e-25
hsa-miR-766-3p	0.735947	6.45069e-23
hsa-miR-7976	0.8595	3.04989e-38
hsa-miR-93-3p	0.948187	4.26354e-64
hsa-miR-942-3p	0.690153	2.83187e-19
yellow module	membership score	p value
hsa-let-7a-5p	0.844111	1.22304e-35
hsa-let-7b-5p	0.64434	3.00573e-16
hsa-let-7c-5p	0.807853	1.75114e-30
hsa-let-7e-5p	0.811301	6.33483e-31
hsa-let-7f-5p	0.838229	1.02126e-34
hsa-let-7g-5p	0.854109	2.69241e-37
hsa-let-7i-5p	0.799947	1.67081e-29
hsa-miR-106b-3p	0.744652	1.07283e-23
hsa-miR-126-3p	0.750051	3.39871e-24
hsa-miR-1294	0.680863	1.28833e-18
hsa-miR-1307-3p	0.766265	8.95654e-26
hsa-miR-152-3p	0.618813	8.94632e-15
hsa-miR-223-5p	0.754575	1.26768e-24
hsa-miR-27a-5p	0.655575	6.08499e-17
hsa-miR-378a-3p	0.852216	5.66588e-37
hsa-miR-378c	0.697194	8.64343e-20
hsa-miR-378d	0.610753	2.45212e-14
hsa-miR-378f	0.623267	5.06067e-15
hsa-miR-378i	0.758765	4.98976e-25
hsa-miR-4508	0.60303	6.27586e-14
hsa-miR-503-5p	0.654413	7.20124e-17
hsa-miR-532-5p	0.754427	1.30977e-24
hsa-miR-576-3p	0.702396	3.51796e-20
hsa-miR-664a-5p	0.712909	5.38227e-21
hsa-miR-7-5p	0.6878	4.17865e-19
