# Supplementary material for: A microRNA signature that correlates with cognition and is a target against cognitive decline
Source: EMBO Mol Med. 2021 Oct 11;13(11):e13659. doi: 10.15252/emmm.202013659 (PMC8573587; doi:10.15252/emmm.202013659)
Supplement: Supplementary file 5 — Dataset EV3 [file EMMM-13-e13659-s008.xlsx]

## Sheet: Sheet1
Dataset EV3: GO analysis for co-expression modules listed in Dataset EV2
blue_module_KEGG
ID	Description	GeneRatio	BgRatio	pvalue	p.adjust	qvalue	geneID	Count
hsa04933	AGE-RAGE signaling pathway in diabetic complications	58/736	100/8108	3.31393e-35	2.4606e-33	1.15116e-33	1019/1027/5292/596/595/6774/2308/7048/1432/10000/836/7422/2335/5594/3383/998/5601/3576/4790/4089/3845/3265/7040/3553/7124/1282/5290/4893/4088/7046/6772/5879/3569/7042/5295/208/4313/5581/4846/207/1284/7424/4087/5580/1906/3717/6776/1278/8503/5590/6347/5291/581/6777/1277/1958/1281/1536	58
hsa04068	FoxO signaling pathway	64/736	131/8108	8.8913e-33	4.40119e-31	2.05904e-31	1027/10018/595/51701/894/2309/6774/5728/1026/2308/7048/1432/10000/8743/5594/5601/1956/4089/664/1017/3586/1147/3845/472/1647/6648/5934/3265/7040/23411/3479/3551/356/3480/5290/4893/4088/7046/5604/3569/6794/7042/5295/208/604/6517/5894/5564/207/1901/4193/2885/6789/6502/6654/3643/10769/5563/8503/5291/901/1030/3667/5347	64
hsa04151	PI3K-Akt signaling pathway	108/736	354/8108	4.28353e-32	1.81744e-30	8.50265e-31	1019/4609/1027/10018/596/595/898/4602/894/2309/7097/3716/5728/1026/1021/896/2247/3815/672/4233/1944/627/10000/54541/2066/7422/4170/2335/5594/3696/2064/4790/1435/1956/1017/1385/8115/1969/1147/3845/7157/5934/3265/2252/5156/3479/4915/7099/9134/3791/2260/4908/1282/2475/3551/2321/356/1128/3480/3678/5290/4893/1902/2254/5604/5879/3569/6794/23035/5295/208/6198/3690/23239/5894/4846/1942/2932/7534/207/1284…	108
hsa04010	MAPK signaling pathway	93/736	294/8108	5.75931e-29	1.31578e-27	6.1557e-28	10125/4609/51701/7189/3654/7048/2353/2247/3815/4233/1944/1432/7786/627/10000/2066/836/7422/5594/5921/998/2064/5601/4790/1435/1956/1616/1969/1147/3845/1647/355/5778/4208/7157/1843/3265/7040/3553/2252/3925/1399/5156/11221/3479/4915/1848/1847/5606/7124/3791/2260/4908/3551/2321/356/3480/4893/2254/7046/5604/5879/7042/208/1844/5894/5530/4217/1942/207/7424/4615/6416/3082/10454/5908/5058/3304/4775/1846/2…	93
hsa04668	TNF signaling pathway	51/736	112/8108	1.74174e-24	2.35134e-23	1.10004e-23	182/83737/8772/2353/5743/1432/10000/836/5594/3383/5601/4790/1435/1385/1147/355/6352/3553/6364/5606/7124/3551/5290/840/5604/3569/5295/208/4217/207/7424/6416/10454/841/1906/1051/4323/9021/3659/7128/3627/7188/1326/10059/8503/8986/6347/6376/5291/4318/4314	51
hsa04550	Signaling pathways regulating pluripotency of stem cells	57/736	143/8108	1.18012e-23	1.52389e-22	7.12931e-23	4609/3198/5978/659/648/89780/3716/6774/92/2247/1432/10000/91/5594/4089/3845/9314/3265/324/93/3479/8313/2260/6657/3398/79923/3480/5290/4893/6929/4088/1856/5604/4211/5295/208/5894/2932/90/207/7474/4087/8323/3717/2885/5080/2261/54361/4086/8324/8503/5291/7703/1499/7471/1855/4090	57
hsa04722	Neurotrophin signaling pathway	49/736	119/8108	3.29187e-21	3.05526e-20	1.42936e-20	596/3656/2309/7189/3654/396/1432/627/10000/5594/387/998/5601/4790/3845/7157/3265/4916/1399/4915/5781/4908/3551/356/5290/4893/6464/5604/5879/5295/208/11108/5894/4217/2932/207/5908/5580/814/2885/6654/4793/8503/5291/5598/581/3667/1398/817	49
hsa05235	PD-L1 expression and PD-1 checkpoint pathway in cancer	41/736	89/8108	3.91399e-20	3.3213e-19	1.55383e-19	3091/10125/7097/3716/6774/5728/7189/2353/1432/10000/5594/4790/1956/148022/1147/3845/3265/5781/7099/5606/2475/3551/3458/5290/4893/6772/5604/5295/208/6198/5894/238/5530/207/4615/4775/3717/4793/8503/353376/5291	41
hsa04115	p53 signaling pathway	37/736	73/8108	4.39652e-20	3.62713e-19	1.6969e-19	1019/596/595/898/894/5728/1026/1021/896/317/27113/5268/836/1029/1017/8493/472/1647/355/7157/3479/9134/5366/983/1111/545/3486/10572/841/4193/7057/8795/900/901/581/8797/6477	37
hsa04917	Prolactin signaling pathway	36/736	70/8108	7.54426e-20	6.0558e-19	2.83312e-19	595/894/2309/6774/2099/2353/1432/10000/5594/8651/5601/8600/4790/122809/3845/3265/5290/4893/6464/6772/5604/5295/208/5894/9306/2932/207/3717/2885/9021/6776/3659/6654/8503/5291/6777	36
hsa04620	Toll-like receptor signaling pathway	43/736	104/8108	7.85178e-19	5.97943e-18	2.7974e-18	7097/8772/7189/3654/2353/1432/10000/29110/5594/5601/3576/4790/148022/1147/6352/3553/7099/5606/7124/3551/5290/6772/941/5604/5879/3569/5295/208/207/4615/6416/10454/841/3592/51284/3627/1326/6696/8503/353376/7098/3593/5291	43
hsa04066	HIF-1 signaling pathway	43/736	109/8108	6.60738e-18	4.63144e-17	2.16675e-17	3091/1027/596/6774/1026/10000/7422/5594/2064/4790/405/1956/112399/3479/7099/7037/2475/2321/3458/3480/5290/5604/3569/3099/5295/208/6198/7076/4846/7018/207/3939/3945/7428/3162/1906/3643/8503/54583/5291/6513/1536/817	43
hsa04014	Ras signaling pathway	65/736	232/8108	2.33625e-17	1.41605e-16	6.62481e-17	10125/2247/3815/4233/1944/627/10000/29110/7422/5594/5921/387/998/5601/4790/1435/1956/1969/1147/3845/7074/3265/2252/2113/5868/5898/5156/3479/4915/5781/3791/2260/4908/3551/2321/356/3480/5290/4893/2254/6464/5604/5879/10298/5295/208/5894/2114/1942/207/7424/3082/5908/27/5058/2885/2261/6789/6654/3643/8503/5291/11186/4763/5159	65
hsa04012	ErbB signaling pathway	37/736	85/8108	2.87814e-17	1.70962e-16	7.9982e-17	4609/1027/1026/10000/2066/5594/2064/5601/1956/3845/3265/1399/2475/5290/4893/6464/5604/10298/5295/208/6198/5894/2932/207/6416/27/5058/867/685/2885/6776/6654/8503/5291/6777/1398/817	37
hsa04660	T cell receptor signaling pathway	40/736	104/8108	2.76014e-16	1.54672e-15	7.23612e-16	10125/1019/2353/1432/10000/5594/387/998/5601/4790/3586/959/1147/3845/3265/7124/3551/3458/925/5290/4893/5604/10298/5295/208/5894/5530/8915/2932/207/5058/4775/2885/6654/1326/4793/2534/8503/3565/5291	40
hsa04015	Rap1 signaling pathway	58/736	210/8108	2.74181e-15	1.42863e-14	6.68363e-15	2247/3815/4233/112/1944/1432/10000/7422/5594/387/998/136/1435/1956/1969/3845/7074/3265/2252/1399/5898/5156/9732/3479/5606/3791/2260/2321/3480/5290/4893/1902/2254/5604/5879/5295/208/3690/5894/1942/207/7424/3082/5908/3688/115/7057/2261/3643/8503/5590/5291/135/1499/9564/1398/1500/5159	58
hsa04926	Relaxin signaling pathway	43/736	129/8108	8.77144e-15	4.41546e-14	2.06571e-14	7048/2353/112/1432/10000/4322/7422/5594/5601/4790/1956/1385/3845/3265/7040/1282/5290/4893/7046/6464/5604/5295/208/4313/5894/4846/207/1284/7424/6416/115/4087/1906/2885/6654/1278/8503/5590/5291/4318/1277/1281/4842	43
hsa04211	Longevity regulating pathway	35/736	89/8108	9.40282e-15	4.6544e-14	2.1775e-14	2309/2308/112/10000/5468/4790/1385/3845/6648/7157/3265/23411/3479/2475/3480/5290/4893/6794/5295/208/6198/9474/5564/207/115/8408/814/10891/9821/3643/5563/8503/5291/581/3667	35
hsa04350	TGF-beta signaling pathway	36/736	94/8108	1.03241e-14	5.02663e-14	2.35164e-14	4609/659/92/6093/2331/7048/6667/91/5594/387/25805/7050/4089/5933/7040/93/7124/57154/3458/3398/4088/4092/7046/7042/6198/650/1875/90/8200/4087/9372/7057/4756/4086/1030/4090	36
hsa04657	IL-17 signaling pathway	35/736	94/8108	6.62664e-14	3.00829e-13	1.40739e-13	8772/7189/2353/5743/1432/29110/4322/836/5594/5601/3576/4790/1147/3553/6364/3596/7124/3551/3458/3569/6279/29761/2932/1994/841/1051/3320/7128/3627/7188/3565/6347/5598/4318/4314	35
hsa04625	C-type lectin receptor signaling pathway	37/736	104/8108	6.6851e-14	3.00829e-13	1.40739e-13	5743/1432/10000/5594/387/5601/4790/3586/1147/3845/1540/3265/3553/5781/7124/3551/5290/4893/6772/3569/5295/208/5894/5530/8915/1959/207/5058/5580/841/3592/4775/4193/3659/8503/3593/5291	37
hsa04390	Hippo signaling pathway	46/736	157/8108	2.21643e-13	9.54027e-13	4.46328e-13	4609/595/659/89780/894/896/7048/27113/1490/4089/7159/7040/324/8313/6657/3398/26524/4088/4092/7046/83439/1856/166824/7042/650/2932/7534/10413/8200/6591/7474/4087/332/8323/54361/4086/85409/8324/5590/3996/11186/60485/1499/7471/1855/5520	46
hsa04213	Longevity regulating pathway - multiple species	27/736	62/8108	5.98966e-13	2.50553e-12	1.17218e-12	2309/2308/112/10000/3845/6648/3265/23411/3479/2475/3480/5290/4893/5295/208/6198/9474/5564/207/115/3304/3643/5563/8503/5291/3667/3170	27
hsa04062	Chemokine signaling pathway	51/736	192/8108	7.45202e-13	3.07396e-12	1.43811e-12	7852/6346/2309/6774/6093/112/10000/5594/387/998/3576/4790/1147/3845/7074/6352/3265/1399/6364/3551/5290/4893/6387/6464/6772/5604/5879/5295/208/5894/2932/207/5908/115/5058/5580/3717/5294/2885/9475/6654/3627/4793/8503/5590/6347/6376/5291/6777/9564/1398	51
hsa04630	JAK-STAT signaling pathway	46/736	162/8108	7.7679e-13	3.16037e-12	1.47853e-12	4609/5292/596/595/894/3716/6774/1026/896/10000/4170/8651/1956/3586/122809/3265/5156/10401/3596/4352/5781/2475/3458/5290/6772/3569/5295/208/5894/9306/207/5771/3592/3717/2885/9021/6776/6654/8503/3565/3593/5291/6777/3953/3587/5159	46
hsa04150	mTOR signaling pathway	44/736	155/8108	2.51106e-12	1.00782e-11	4.71494e-12	89780/5728/10000/54541/5594/387/1147/3845/3265/3479/7124/2475/3551/3480/5290/4893/1856/5604/6794/5295/208/6198/5894/2932/207/7474/8408/8323/253260/2885/54361/6502/6654/3643/9706/5563/8324/8503/4040/5291/7471/2887/1855/3667	44
hsa04910	Insulin signaling pathway	40/736	137/8108	9.61135e-12	3.75601e-11	1.7572e-11	2308/5770/10000/5594/8651/5601/122809/3845/3265/1399/2475/3551/5290/4893/6464/5604/3099/5295/208/6198/5792/6720/6517/5894/5564/2932/207/3632/867/2885/9021/10891/6654/3643/5563/8503/5590/5291/3667/1398	40
hsa04662	B cell receptor signaling pathway	29/736	82/8108	4.21537e-11	1.58477e-10	7.41411e-11	2353/10000/5594/4790/1147/3845/3265/3551/8519/5290/4893/5604/5879/5295/208/5894/5530/8915/2932/207/4775/2885/2213/933/6654/695/4793/8503/5291	29
hsa04371	Apelin signaling pathway	39/736	138/8108	5.28056e-11	1.93621e-10	9.05827e-11	182/595/9759/112/4209/10000/5594/1490/4089/3845/4208/3265/5327/2475/4893/4088/7046/5604/208/6198/5581/5894/4846/5564/207/115/4087/5294/814/10891/7019/5563/6696/8678/1958/4638/6548/6546/4842	39
hsa04664	Fc epsilon RI signaling pathway	26/736	68/8108	5.7553e-11	2.08454e-10	9.75224e-11	1432/10000/5594/5601/3845/3265/3596/5606/7124/5290/4893/5604/5879/5295/208/5894/207/6416/2885/6654/695/2534/8503/3565/5291/240	26
hsa04919	Thyroid hormone signaling pathway	35/736	121/8108	2.59427e-10	9.0647e-10	4.24079e-10	3091/4609/595/2099/2308/4851/10000/5594/8850/8202/7068/3845/7157/3265/2626/2475/4853/5290/4893/6772/5604/5295/208/3690/5894/2932/207/4193/54361/8503/5291/6256/1499/6513/6548	35
hsa04152	AMPK signaling pathway	34/736	120/8108	8.61324e-10	2.90697e-09	1.35999e-09	890/595/2309/2308/10000/3172/5468/1385/23411/3479/2475/3480/5290/6794/5295/208/51552/6198/6720/6517/5564/1080/207/1994/8408/10891/3643/5563/8503/5291/3953/3156/3667/5520	34
hsa04071	Sphingolipid signaling pathway	33/736	119/8108	2.79909e-09	9.17768e-09	4.29365e-09	596/5728/6093/1432/10000/5594/387/5601/4790/3845/7157/3265/7124/29956/5290/4893/5604/5879/5295/208/5581/5894/4846/4217/207/1901/9475/2534/8503/5590/5291/581/5520	33
hsa04920	Adipocytokine signaling pathway	24/736	69/8108	3.01612e-09	9.73681e-09	4.55523e-09	6774/10000/5601/4790/1147/5465/5781/7124/2475/3551/6794/208/6517/5564/207/3717/9021/10891/5563/4793/6256/3953/6513/3667	24
hsa04310	Wnt signaling pathway	39/736	166/8108	1.78997e-08	5.48063e-08	2.56404e-08	4609/595/51701/89780/894/896/27123/387/25805/5601/4089/7157/324/8313/4316/4088/83439/1856/5879/5530/2932/7474/11197/8323/4775/9475/54361/85409/4919/8324/6424/6422/4040/1499/7471/1855/84133/817/6477	39
hsa04370	VEGF signaling pathway	21/736	59/8108	1.84547e-08	5.59292e-08	2.61657e-08	5743/1432/10000/7422/5594/998/3845/3265/3791/5290/4893/5604/5879/5295/208/5894/4846/5530/207/8503/5291	21
hsa04064	NF-kappa B signaling pathway	29/736	104/8108	2.25329e-08	6.69226e-08	3.13088e-08	596/7189/3654/5743/7329/3383/8600/3576/4790/959/148022/1147/472/1647/1540/3553/7099/331/7124/3551/6387/29775/8915/4615/10454/7128/7188/695/353376	29
hsa04915	Estrogen signaling pathway	34/736	138/8108	4.26583e-08	1.23005e-07	5.75462e-08	596/2099/2353/112/6667/10000/5594/1956/1385/8202/3845/3265/5290/4893/6464/5604/5295/208/4313/5241/5894/4846/207/115/3304/5580/2885/3320/6654/4988/8503/5291/5914/4318	34
hsa04621	NOD-like receptor signaling pathway	39/736	185/8108	3.91394e-07	1.06646e-06	4.98928e-07	596/3716/8772/7189/1432/29110/5594/387/5601/3576/4790/4671/148022/1147/6352/3553/7099/331/7124/3551/55914/6772/3569/9474/55054/4615/10454/5580/841/10135/9927/3606/3320/7128/7188/4793/10059/6347/1536	39
hsa04622	RIG-I-like receptor signaling pathway	20/736	70/8108	2.28552e-06	5.90259e-06	2.76145e-06	8772/7189/1432/29110/5601/3576/4790/1147/1540/7124/3551/1654/9474/841/3592/5300/80143/3627/4793/3593	20
hsa04072	Phospholipase D signaling pathway	32/736	148/8108	2.44797e-06	6.26766e-06	2.93224e-06	3815/112/10000/5594/387/3576/1956/3845/3265/5898/5156/5781/2475/5290/4893/1902/6464/5604/5295/208/5894/207/115/5294/10555/2885/6654/3643/2534/8503/5291/5159	32
hsa04912	GnRH signaling pathway	23/736	93/8108	6.18103e-06	1.55573e-05	7.27828e-06	112/1432/5594/998/5601/1956/3845/3265/5606/4893/5604/4313/5894/6416/115/5580/4323/2885/6654/5598/1958/775/817	23
hsa04024	cAMP signaling pathway	40/736	219/8108	1.21607e-05	2.98489e-05	1.39644e-05	6093/2353/112/3351/2891/627/10000/5594/387/5601/4790/1385/7074/1909/5465/6662/1128/5290/5604/5879/5295/208/5894/1080/207/5908/115/5058/1906/814/9475/8503/5291/5141/135/5021/775/153/6548/817	40
hsa04020	Calcium signaling pathway	40/736	240/8108	0.000105357	0.000240701	0.000112609	7852/2247/4233/2066/7422/2064/136/1956/10105/1909/887/4916/2252/5156/4915/3791/2260/2321/1128/2254/4846/5530/7424/3082/115/814/2261/5979/6786/135/4485/5021/2668/4638/775/153/817/6546/4842/5159	40
hsa04921	Oxytocin signaling pathway	29/736	154/8108	0.000108585	0.000246182	0.000115173	595/1026/6093/2353/5743/112/5594/387/1956/3845/4208/3265/4893/5604/5894/4846/5530/5564/115/4775/5294/814/9475/5563/5598/5021/4638/775/817	29
hsa04022	cGMP-PKG signaling pathway	30/736	167/8108	0.000200374	0.000450842	0.00021092	6093/112/4209/10000/5594/387/1385/10105/4208/1909/2626/5604/208/5581/5894/4846/5530/207/115/4775/5294/5592/9475/3643/6722/4638/3667/775/153/6546	30
hsa04330	Notch signaling pathway	13/736	59/8108	0.00202642	0.00420872	0.00196899	182/6310/4851/8850/9612/4853/1856/8650/23385/28514/54567/3955/1855	13
hsa04392	Hippo signaling pathway - multiple species	7/736	29/8108	0.0130659	0.0248754	0.0116376	26524/9770/166824/10413/5058/11186/60485	7
hsa04623	Cytosolic DNA-sensing pathway	11/736	63/8108	0.0249715	0.045781	0.021418	29110/4790/1147/6352/3553/3551/3569/103/3606/3627/4793	11
brown_module_KEGG
ID	Description	GeneRatio	BgRatio	pvalue	p.adjust	qvalue	geneID	Count
hsa04068	FoxO signaling pathway	19/127	131/8108	1.04771e-13	4.52612e-12	1.91897e-12	2308/10018/1026/10365/3667/6774/1027/5728/3480/4089/6502/5599/1901/7042/3551/23411/5290/604/207	19
hsa04151	PI3K-Akt signaling pathway	26/127	354/8108	2.491e-11	3.84325e-10	1.62945e-10	1021/7057/3678/3688/10018/1026/2475/3667/7157/596/898/23239/4602/1027/3696/2932/5728/4233/3480/5516/5294/3551/5290/627/1385/207	26
hsa04933	AGE-RAGE signaling pathway in diabetic complications	14/127	100/8108	3.67107e-10	4.29617e-09	1.82148e-09	2308/1958/596/6774/1027/5054/4087/4089/5599/7042/581/6777/5290/207	14
hsa04550	Signaling pathways regulating pluripotency of stem cells	16/127	143/8108	5.79541e-10	6.25905e-09	2.65369e-09	3198/9314/5080/90/6774/84333/7480/4087/2932/648/3480/4089/7471/1499/5290/207	16
hsa04722	Neurotrophin signaling pathway	13/127	119/8108	3.52466e-08	2.53775e-07	1.07595e-07	9252/4916/4792/3667/7157/596/2932/5599/3551/581/5290/627/207	13
hsa04211	Longevity regulating pathway	11/127	89/8108	1.16868e-07	7.88861e-07	3.34458e-07	2308/2475/3667/7157/3480/23411/9365/581/5290/1385/207	11
hsa04115	p53 signaling pathway	10/127	73/8108	1.67898e-07	1.03617e-06	4.39311e-07	1021/7057/1029/1026/7157/596/898/5054/5728/581	10
hsa04390	Hippo signaling pathway	13/127	157/8108	9.26562e-07	5.00344e-06	2.12134e-06	8945/999/71/7480/5054/4087/2932/6591/4089/5516/7471/1499/7042	13
hsa04668	TNF signaling pathway	11/127	112/8108	1.2387e-06	6.23356e-06	2.64288e-06	9252/6885/4792/5599/6416/64127/3551/4323/5290/1385/207	11
hsa04917	Prolactin signaling pathway	9/127	70/8108	1.24094e-06	6.23356e-06	2.64288e-06	2100/6774/2932/9655/5599/6777/5290/9306/207	9
hsa04152	AMPK signaling pathway	11/127	120/8108	2.46448e-06	1.15723e-05	4.9064e-06	2308/6885/3172/2475/3667/3480/5516/23411/5290/1385/207	11
hsa04010	MAPK signaling pathway	17/127	294/8108	2.9501e-06	1.35579e-05	5.74823e-06	9252/4763/6885/7157/994/4216/4233/3480/5599/6416/11221/7042/3551/9479/4775/627/207	17
hsa04213	Longevity regulating pathway - multiple species	8/127	62/8108	4.83305e-06	2.13049e-05	9.03276e-06	2308/2475/3667/3480/3066/23411/5290/207	8
hsa04150	mTOR signaling pathway	12/127	155/8108	5.03558e-06	2.17537e-05	9.22307e-06	2475/3667/4040/7480/2932/5728/3480/6502/7471/3551/5290/207	12
hsa04012	ErbB signaling pathway	9/127	85/8108	6.44822e-06	2.73101e-05	1.15788e-05	1026/2475/1027/2932/5599/6416/6777/5290/207	9
hsa04062	Chemokine signaling pathway	13/127	192/8108	8.77384e-06	3.64452e-05	1.54519e-05	4792/6774/7410/6093/7074/2932/6355/5294/1235/3551/6777/5290/207	13
hsa04310	Wnt signaling pathway	12/127	166/8108	1.02088e-05	4.08353e-05	1.73132e-05	8945/6885/7157/4316/4040/7480/2932/4089/5599/7471/1499/4775	12
hsa04920	Adipocytokine signaling pathway	8/127	69/8108	1.09053e-05	4.2828e-05	1.81581e-05	5465/2475/4792/3667/6774/5599/3551/207	8
hsa04071	Sphingolipid signaling pathway	10/127	119/8108	1.56579e-05	5.73239e-05	2.4304e-05	7157/596/6093/5728/5599/5516/1901/581/5290/207	10
hsa04919	Thyroid hormone signaling pathway	10/127	121/8108	1.8135e-05	6.52859e-05	2.76797e-05	2308/2475/7157/4851/71/2932/3066/1499/5290/207	10
hsa04660	T cell receptor signaling pathway	9/127	104/8108	3.35108e-05	0.000116747	4.94982e-05	6885/4792/7410/2932/5599/3551/4775/5290/207	9
hsa04066	HIF-1 signaling pathway	9/127	109/8108	4.8692e-05	0.000156977	6.65546e-05	1026/2475/596/6774/1027/5054/3480/5290/207	9
hsa04371	Apelin signaling pathway	10/127	138/8108	5.66159e-05	0.0001747	7.40689e-05	999/10365/1958/2475/5054/4087/4089/5294/8678/207	10
hsa05235	PD-L1 expression and PD-1 checkpoint pathway in cancer	8/127	89/8108	7.09102e-05	0.000215727	9.14632e-05	2475/4792/6774/5728/3551/4775/5290/207	8
hsa04350	TGF-beta signaling pathway	8/127	94/8108	0.000104697	0.000309788	0.000131343	60436/7057/90/6093/4087/4089/5516/7042	8
hsa04630	JAK-STAT signaling pathway	10/127	162/8108	0.000215649	0.000589621	0.000249986	1026/2475/596/6774/9655/6777/5290/9306/207/3595	10
hsa04662	B cell receptor signaling pathway	7/127	82/8108	0.000281272	0.00075006	0.000318008	4792/7410/2932/3551/4775/5290/207	7
hsa04015	Rap1 signaling pathway	11/127	210/8108	0.000434153	0.00112985	0.000479028	7057/3688/999/71/7410/7074/4233/3480/1499/5290/207	11
hsa04620	Toll-like receptor signaling pathway	7/127	104/8108	0.0011832	0.00290423	0.00123132	6885/4792/5599/6416/3551/5290/207	7
hsa04910	Insulin signaling pathway	8/127	137/8108	0.00134224	0.00325756	0.00138113	2308/2475/3667/2932/5599/3551/5290/207	8
hsa04024	cAMP signaling pathway	10/127	219/8108	0.00223726	0.00531043	0.0022515	5465/4792/7410/6093/7074/5599/5290/627/1385/207	10
hsa04657	IL-17 signaling pathway	6/127	94/8108	0.00347101	0.00780977	0.00331116	6885/6426/4792/2932/5599/3551	6
hsa04926	Relaxin signaling pathway	7/127	129/8108	0.00403683	0.00880763	0.00373423	4792/4087/5599/6416/5290/1385/207	7
hsa04664	Fc epsilon RI signaling pathway	5/127	68/8108	0.00413033	0.00892151	0.00378251	7410/5599/6416/5290/207	5
hsa04622	RIG-I-like receptor signaling pathway	5/127	70/8108	0.00467818	0.00978301	0.00414777	6885/4792/23586/5599/3551	5
hsa04625	C-type lectin receptor signaling pathway	6/127	104/8108	0.00570041	0.0115074	0.00487885	4792/5599/3551/4775/5290/207	6
hsa04014	Ras signaling pathway	9/127	232/8108	0.0104765	0.0198502	0.008416	4763/7074/4233/3480/5599/3551/5290/627/207	9
hsa04912	GnRH signaling pathway	5/127	93/8108	0.0151265	0.0281666	0.011942	1958/4216/5599/6416/4323	5
hsa04064	NF-kappa B signaling pathway	5/127	104/8108	0.02339	0.0419849	0.0178006	6885/4792/596/23586/3551	5
hsa04922	Glucagon signaling pathway	5/127	107/8108	0.0260652	0.045773	0.0194067	2308/5465/23411/1385/207	5
turquoise_module_KEGG
ID	Description	GeneRatio	BgRatio	pvalue	p.adjust	qvalue	geneID	Count
hsa04151	PI3K-Akt signaling pathway	106/602	354/8108	7.86834e-39	5.88158e-37	2.75392e-37	1284/1277/9134/894/3845/1026/3371/1021/3667/4602/5728/3915/1282/1278/4170/596/1956/7422/3551/5295/598/4609/4233/8115/10018/3456/2932/3480/7157/3570/1147/22801/2064/1977/1019/5879/3680/627/2065/595/2538/2309/898/5594/3696/7097/5562/5529/5294/2322/7184/4893/4193/3569/672/23239/10000/2247/1017/2254/54541/208/1027/6256/3082/1902/3918/3655/5159/1286/285/4790/1436/2261/6198/3479/5604/5156/56034/5155/51…	106
hsa04933	AGE-RAGE signaling pathway in diabetic complications	51/602	100/8108	1.09884e-31	2.73796e-30	1.28199e-30	7043/1284/1277/3845/6772/1281/1282/1278/596/2308/4089/7422/5295/7048/3552/1906/4313/1019/5879/5054/7042/7040/836/595/5594/998/4893/3569/10000/7046/4087/581/5580/4088/1958/208/1027/3576/1286/6776/4790/4772/5296/5595/6777/6774/5293/5578/207/5970/51196	51
hsa04068	FoxO signaling pathway	55/602	131/8108	1.32885e-28	2.64884e-27	1.24026e-27	7043/894/3845/664/1026/3667/5728/472/2308/1956/4089/3551/5295/10018/7048/1387/3480/1147/604/7042/7040/595/2538/2309/8660/5594/6517/5562/847/2033/4893/4193/3569/10000/7046/9140/23411/1017/673/4088/208/1027/4303/3479/5604/3586/2885/5296/5347/5595/6774/5293/5894/901/207	55
hsa04550	Signaling pathways regulating pluripotency of stem cells	56/602	143/8108	3.0764e-27	5.11024e-26	2.39275e-26	3845/6657/9314/4086/4089/5295/4609/3976/2932/7484/1856/5460/3480/659/93/54361/5594/648/4893/3400/10000/2247/79923/4087/5080/7471/4088/90/4838/208/9869/324/7855/7482/91/2261/658/8322/7472/3479/5604/3716/6932/2885/5296/5595/6774/5293/5894/3198/207/89780/2260/8323/4090/51384	56
hsa04010	MAPK signaling pathway	81/602	294/8108	8.37365e-27	1.25186e-25	5.86156e-26	7043/4208/3925/3845/5530/10746/5921/1956/7422/3551/4609/4233/7048/3552/3480/7157/1147/2064/4296/5879/627/7042/7040/2065/836/5594/998/5567/23118/2322/1844/4893/2353/10000/2247/5608/7046/673/355/2254/208/3082/3304/5159/22800/285/4790/1436/2261/4772/3479/5604/5156/56034/5155/5154/1846/2885/2246/5595/775/8517/7039/1847/5894/4915/2122/5578/207/1399/9448/10125/6197/2260/5495/5058/409/3791/4804/5970/8491	81
hsa04014	Ras signaling pathway	63/602	232/8108	1.36834e-20	1.27854e-19	5.98648e-20	3845/5921/1956/7422/3551/5295/598/4233/3480/1147/5879/627/5594/998/5567/10298/2322/4893/5781/25/10000/2247/5869/2113/2254/208/7074/3082/382/5159/4303/22800/285/4790/6464/1436/2261/3479/5604/5156/56034/5155/5154/2885/5296/2246/5595/9462/8517/7039/5293/5894/4915/5578/207/10125/57144/2260/5058/3791/4804/5970/51196	63
hsa04066	HIF-1 signaling pathway	42/602	109/8108	2.39919e-20	2.10987e-19	9.879e-20	1026/596/1956/7422/5295/7037/1387/3480/1906/3570/2064/1977/5054/3091/5594/7428/3458/2033/4843/3569/10000/3939/8453/9978/208/1027/3945/285/4790/6198/3479/5604/6513/3099/5296/5595/6774/5293/817/5578/207/5970	42
hsa04917	Prolactin signaling pathway	33/602	70/8108	1.71545e-19	1.42478e-18	6.6712e-19	894/3845/6772/2099/5295/8651/2932/8835/595/2309/5594/6714/4893/9021/30837/2353/10000/3659/208/1154/6776/4790/6464/5604/2885/5296/5595/6777/6774/5293/5894/207/5970	33
hsa04012	ErbB signaling pathway	36/602	85/8108	3.18957e-19	2.57752e-18	1.20687e-18	3845/1026/1956/5295/4609/2932/2064/1839/2065/5594/10298/6714/4893/25/10000/673/208/1027/867/6776/6464/6198/5604/2885/5296/5595/6777/7039/5293/5894/817/5578/207/1399/57144/5058	36
hsa05235	PD-L1 expression and PD-1 checkpoint pathway in cancer	36/602	89/8108	2.00289e-18	1.53555e-17	7.18986e-18	3845/6772/5530/5728/1956/3551/5295/114609/1147/3091/5594/7097/3458/4893/5781/1457/2353/10000/5608/208/4790/29126/6198/940/4772/5604/3716/5296/5595/8517/6774/5293/5894/207/10125/5970	36
hsa04668	TNF signaling pathway	40/602	112/8108	4.82957e-18	3.52205e-17	1.64912e-17	3551/5295/3976/3726/3456/1906/1147/4318/836/7128/5594/257397/23118/9021/2353/3569/10000/5608/4323/9530/3659/355/208/5743/1051/602/4790/2920/182/5604/5296/5595/1385/8517/9586/5293/207/4314/841/5970	40
hsa04625	C-type lectin receptor signaling pathway	37/602	104/8108	1.03242e-16	7.01575e-16	3.28497e-16	3845/6772/5530/1959/3551/5295/1147/5594/9641/6714/4893/5781/4193/3569/10000/5580/3659/208/1540/5743/602/22800/4790/4772/3708/3586/5296/5595/8517/10892/5293/5894/114548/207/5058/841/5970	37
hsa04926	Relaxin signaling pathway	41/602	129/8108	2.21234e-16	1.43802e-15	6.73322e-16	1284/1277/3845/1281/1282/1278/2771/1956/7422/5295/7048/1906/4313/7040/4318/5594/5567/6714/4893/2353/4843/10000/4312/7046/4087/208/1286/4790/6464/5604/2885/5296/5595/1385/9586/5293/5894/5578/207/409/5970	41
hsa04062	Chemokine signaling pathway	50/602	192/8108	1.02757e-15	6.14489e-15	2.87721e-15	3845/6772/6387/2771/3551/5295/2932/1147/5879/2309/5594/998/7852/5567/5294/2185/6714/4893/10000/9475/6093/5580/673/208/7074/3576/1235/4790/6464/6348/2920/5604/10663/2885/5296/5595/1236/3579/6777/8517/6774/5293/5894/207/1399/5829/9564/5058/409/5970	50
hsa04919	Thyroid hormone signaling pathway	38/602	121/8108	4.4639e-15	2.56674e-14	1.20182e-14	3845/6772/4851/2099/2308/5295/4609/8202/4853/2932/1387/7157/8648/3091/595/54361/5594/5567/4854/6714/2033/4893/4193/3066/10000/6567/208/6256/7068/5604/6513/5296/5595/5293/5894/5578/207/51196	38
hsa04150	mTOR signaling pathway	42/602	155/8108	5.03069e-14	2.68603e-13	1.25767e-13	3845/3667/5728/3551/5295/2932/7484/1856/3480/1147/1977/54361/5594/5562/4893/10542/10000/673/7471/54541/208/7855/7482/6198/8322/7472/3479/5604/2885/5296/4041/5595/7248/5293/5894/5578/207/89780/4040/6197/8323/51384	42
hsa04350	TGF-beta signaling pathway	32/602	94/8108	5.38032e-14	2.80104e-13	1.31152e-13	7043/6667/655/4086/4089/2200/4609/7048/1387/659/7042/7040/93/5594/3458/2033/60436/3400/7046/4087/6093/4088/90/4838/9978/91/658/654/6198/5595/4090/7050	32
hsa04630	JAK-STAT signaling pathway	43/602	162/8108	5.50425e-14	2.80104e-13	1.31152e-13	894/1026/6772/4170/596/1956/5295/598/4609/3976/8651/3456/1387/3570/8835/595/3458/2033/9021/5781/30837/3569/10000/3589/208/6778/5159/1154/6776/5156/5155/5154/3716/3586/2885/5296/6777/6774/5293/5894/3454/10401/207	43
hsa04722	Neurotrophin signaling pathway	36/602	119/8108	8.72082e-14	4.20569e-13	1.96922e-13	3845/3667/596/3551/5295/2932/4916/7157/5879/627/2309/5594/998/4893/5781/25/10000/581/5580/673/208/4790/6464/5604/2885/5296/5595/5293/5894/4915/817/207/1399/6197/4804/5970	36
hsa04310	Wnt signaling pathway	43/602	166/8108	1.3935e-13	6.61361e-13	3.09667e-13	56998/894/5530/6423/22943/4089/4609/2932/7484/1387/1856/7157/5879/595/54361/5567/2033/1457/9475/7471/4088/9978/23500/6422/64321/324/7855/7482/8549/4772/8322/7472/6932/4041/1488/85407/817/5578/89780/23401/4040/8323/51384	43
hsa04211	Longevity regulating pathway	30/602	89/8108	4.52789e-13	2.05127e-12	9.60461e-13	3845/3667/2308/5295/3480/7157/1977/10891/2309/8660/5562/5567/847/4893/10000/581/23411/9365/208/4790/6198/3479/9474/5296/1385/9586/7248/5293/207/5970	30
hsa04115	p53 signaling pathway	27/602	73/8108	5.27727e-13	2.35508e-12	1.10271e-12	9134/894/1026/1021/5728/472/596/8493/598/7157/1019/5054/836/595/898/4194/27113/4193/581/1017/355/317/1111/3479/900/901/841	27
hsa04015	Rap1 signaling pathway	48/602	210/8108	8.29344e-13	3.54248e-12	1.65869e-12	3845/2771/1956/7422/5295/4233/3480/5879/5594/998/83660/6714/4893/10000/2247/5608/999/673/2254/1500/208/7074/3082/1902/5159/285/1436/2261/3479/5604/5156/56034/5155/5154/3688/5296/2246/5595/5293/5894/5578/207/1399/9564/2260/3791/4804/51196	48
hsa04660	T cell receptor signaling pathway	32/602	104/8108	1.28635e-12	5.34194e-12	2.50124e-12	3845/5530/3551/5295/2932/1147/1019/5594/998/10298/3458/4893/2353/10000/208/4790/940/4772/5604/3586/2885/5296/5595/8517/10892/5293/5894/207/10125/57144/5058/5970	32
hsa04390	Hippo signaling pathway	40/602	157/8108	1.82514e-12	7.47557e-12	3.50027e-12	7043/894/6657/655/4086/4089/4609/7048/2932/7484/1856/659/5054/7042/7040/595/54361/23513/27113/1490/332/7046/4087/999/7471/4088/324/7855/7482/658/654/8322/7472/6591/6932/2246/85407/89780/8323/51384	40
hsa04910	Insulin signaling pathway	36/602	137/8108	9.1394e-12	3.64358e-11	1.70602e-11	3845/3667/2308/3551/5295/8651/2932/1977/8835/10891/2538/8660/5594/6517/5562/5567/4893/9021/10000/673/208/867/6720/6464/6198/5604/3099/2885/5296/5595/7248/5293/5894/207/1399/2194	36
hsa04657	IL-17 signaling pathway	29/602	94/8108	1.38235e-11	5.38013e-11	2.51912e-11	3551/2932/1147/4318/836/7128/5594/9641/3458/257397/23118/7184/2353/3569/6426/4312/5743/3576/1051/4790/9618/2920/1994/5595/3320/8517/4314/841/5970	29
hsa04213	Longevity regulating pathway - multiple species	23/602	62/8108	2.66982e-11	9.97846e-11	4.67219e-11	3845/3667/2308/5295/3480/2309/8660/5562/5567/847/4893/3066/3170/10000/23411/208/3304/6198/3479/9474/5296/5293/207	23
hsa04620	Toll-like receptor signaling pathway	30/602	104/8108	4.07481e-11	1.48582e-10	6.95699e-11	6772/3551/5295/3456/114609/1147/5879/5594/9641/7097/23118/3663/2353/3569/10000/5608/208/3576/4790/6348/5604/5296/5595/8517/5293/3454/207/958/841/5970	30
hsa04915	Estrogen signaling pathway	35/602	138/8108	5.3112e-11	1.91331e-10	8.95864e-11	3845/6667/2099/2771/596/1956/5295/8202/4313/1839/8648/4318/5594/5567/6714/7184/4893/2353/10000/5580/208/3304/6464/5604/3708/2885/5296/5595/1385/3320/7039/9586/5293/5894/207	35
hsa04662	B cell receptor signaling pathway	25/602	82/8108	4.81102e-10	1.66834e-09	7.8116e-10	3845/5530/3551/5295/2932/1147/5879/5594/4893/2353/10000/208/4790/4772/5604/2885/5296/695/5595/8517/10892/5293/5894/207/5970	25
hsa04370	VEGF signaling pathway	21/602	59/8108	4.85435e-10	1.66834e-09	7.8116e-10	3845/5530/7422/5295/5879/5594/998/6714/4893/10000/208/5743/5604/5296/5595/5293/5894/5578/207/5829/3791	21
hsa04371	Apelin signaling pathway	33/602	138/8108	1.00409e-09	3.3733e-09	1.57947e-09	9759/4208/3845/2771/4089/5054/595/10891/5594/5562/5567/5294/4854/4893/1490/4843/10000/7046/4087/999/4088/8678/1958/208/7019/22800/6198/182/5604/3708/5595/5894/207	33
hsa04152	AMPK signaling pathway	29/602	120/8108	8.16162e-09	2.59609e-08	1.21556e-08	3667/2308/5295/3480/595/10891/2538/2309/8660/6517/5562/5529/3156/10000/23411/208/6720/6198/3479/1080/1994/5296/1385/890/9586/7248/5293/207/2194	29
hsa04920	Adipocytokine signaling pathway	20/602	69/8108	6.92088e-08	2.09025e-07	9.78711e-08	3667/5465/3551/1147/10891/2538/8660/6517/5562/9021/5781/10000/208/6256/4790/6513/8517/6774/207/5970	20
hsa04072	Phospholipase D signaling pathway	31/602	148/8108	9.05266e-08	2.65367e-07	1.24252e-07	3845/1956/5295/5594/5294/2185/4893/5781/10000/208/3576/1902/382/5159/22800/6464/5604/5156/56034/5155/5154/2885/5296/5595/3579/7248/5293/5894/2914/5578/207	31
hsa04064	NF-kappa B signaling pathway	25/602	104/8108	9.89474e-08	2.87236e-07	1.34492e-07	6387/472/596/3551/598/5328/114609/7329/1147/7128/257397/23118/1457/142/1540/5743/3576/4790/2920/331/695/8517/10892/958/5970	25
hsa04912	GnRH signaling pathway	23/602	93/8108	1.8519e-07	5.17492e-07	2.42304e-07	3845/10746/1956/4313/1839/5594/998/5567/2185/6714/4893/5608/4323/5580/1958/5604/3708/2885/5595/775/5894/817/5578	23
hsa04024	cAMP signaling pathway	39/602	219/8108	2.06236e-07	5.70968e-07	2.67343e-07	2735/5465/2771/5295/1387/1906/5879/627/5594/5567/2033/2353/10000/9475/6093/673/6662/208/7074/22800/4790/4772/5604/1080/5296/10398/5595/1385/775/5144/9586/5293/5894/817/207/5058/5970/5727/51196	39
hsa04071	Sphingolipid signaling pathway	26/602	119/8108	4.20053e-07	1.14178e-06	5.34612e-07	3845/5728/4363/2771/596/5295/7157/5879/5594/5529/4893/10000/581/9475/6093/208/4790/5604/5296/5595/10558/5293/5894/5578/207/5970	26
hsa04621	NOD-like receptor signaling pathway	33/602	185/8108	1.74144e-06	4.60787e-06	2.15753e-06	6772/596/3551/598/5027/3456/1147/7128/5594/9641/257397/23118/3569/9140/5580/7416/3576/4790/2920/6041/3708/9474/3716/331/4671/5595/3320/8517/3454/114548/841/5970/10135	33
hsa04921	Oxytocin signaling pathway	29/602	154/8108	2.41346e-06	6.16773e-06	2.8879e-06	4208/3845/1026/5530/2771/1956/5997/595/5594/5562/5567/5294/6714/4893/2353/9475/6093/5743/4772/5604/3708/10398/5595/775/5894/817/3759/5578/57118	29
hsa04330	Notch signaling pathway	16/602	59/8108	3.77424e-06	9.48318e-06	4.44028e-06	4851/3280/6310/4853/1387/1856/4854/2033/6868/3066/51107/54567/9612/23385/182/1488	16
hsa04664	Fc epsilon RI signaling pathway	17/602	68/8108	6.33545e-06	1.57858e-05	7.39136e-06	3845/5295/5879/5594/4893/10000/5608/208/5604/2885/5296/695/5595/5293/5894/5578/207	17
hsa04922	Glucagon signaling pathway	21/602	107/8108	3.11062e-05	7.26621e-05	3.40224e-05	5530/5465/2308/1387/5315/10891/2538/5562/5567/2033/10000/3939/23411/208/3945/3708/6513/1385/9586/817/207	21
hsa04020	Calcium signaling pathway	33/602	240/8108	0.000389747	0.000850616	0.000398282	5530/1956/7422/4233/5027/4916/2064/3358/2065/7852/5567/2185/4843/2247/2254/7416/3082/5159/2261/3708/5156/56034/5155/5154/2246/775/4915/817/5578/57118/2260/3791/51196	33
hsa04022	cGMP-PKG signaling pathway	24/602	167/8108	0.00127544	0.00268561	0.00125748	4208/5530/3667/2771/5997/8660/5594/5294/10000/9475/6093/7416/208/4772/5604/3708/10398/5595/1385/775/9586/5894/207/7225	24
hsa04622	RIG-I-like receptor signaling pathway	13/602	70/8108	0.00168859	0.00343461	0.00160818	3551/3456/1147/9641/9140/1540/3576/5300/4790/9474/8517/841/5970	13
hsa04340	Hedgehog signaling pathway	10/602	56/8108	0.00746382	0.0146821	0.00687457	2735/894/6608/51684/596/2932/595/5567/409/5727	10
