# Supplementary material for: A microRNA signature that correlates with cognition and is a target against cognitive decline
Source: EMBO Mol Med. 2021 Oct 11;13(11):e13659. doi: 10.15252/emmm.202013659 (PMC8573587; doi:10.15252/emmm.202013659)
Supplement: Supplementary file 6 — Dataset EV4d [file EMMM-13-e13659-s017.xlsx]

## Sheet: Sheet1
Dataset EV4: Differentially expressed microRNAs in aging mice/home cage group; Learnig group; common microRNAs
Differentially expressed microRNAs in homecage group
microRNAs	padj
mmu-miR-3969	5.6e-144
mmu-miR-140-3p	6.95e-23
mmu-miR-181a-5p	6.95e-23
mmu-let-7i-5p	8.07e-18
mmu-let-7d-5p	1.15e-16
mmu-miR-181b-5p	2.12e-16
mmu-miR-15b-5p	9e-16
mmu-miR-378c	2.46e-14
mmu-miR-19b-3p	5.63e-14
mmu-miR-425-5p	2.46e-13
mmu-miR-107-3p	4.13e-13
mmu-miR-30e-3p	8.18e-13
mmu-miR-532-5p	2.62e-12
mmu-miR-130b-3p	5.29e-12
mmu-miR-30a-5p	5.29e-12
mmu-miR-103-3p	6.95e-12
mmu-miR-186-5p	7.24e-12
mmu-miR-215-5p	4.62e-11
mmu-let-7j	8.08e-11
mmu-let-7b-5p	1.51e-10
mmu-miR-191-5p	3.99e-10
mmu-miR-320-3p	8.24e-10
mmu-miR-501-3p	3.97e-09
mmu-miR-378a-3p	8.01e-09
mmu-miR-361-5p	1.16e-08
mmu-miR-130a-3p	1.89e-08
mmu-miR-181d-5p	1.89e-08
mmu-miR-144-5p	2.76e-08
mmu-let-7a-5p	3.19e-08
mmu-miR-148b-3p	5.08e-08
mmu-miR-26a-5p	1.02e-07
mmu-let-7c-5p	3.95e-07
mmu-miR-192-5p	1.11e-06
mmu-miR-374c-5p	1.26e-06
mmu-miR-374b-5p	1.26e-06
mmu-miR-342-3p	1.59e-06
mmu-miR-10a-5p	3.08e-06
mmu-miR-93-5p	4.07e-06
mmu-miR-1198-5p	8.75e-06
mmu-miR-30d-5p	8.98e-06
mmu-miR-27b-3p	1.31e-05
mmu-miR-194-5p	2.46e-05
mmu-miR-15a-5p	4.7e-05
mmu-miR-151-5p	6.08e-05
mmu-miR-15b-3p	9.17e-05
mmu-miR-130b-5p	0.000180662
mmu-miR-21a-5p	0.000194885
mmu-miR-148a-3p	0.000285225
mmu-miR-23a-3p	0.000343645
mmu-miR-3968	0.000439236
mmu-miR-99b-5p	0.000474736
mmu-miR-30b-5p	0.000612375
mmu-miR-8114	0.000612375
mmu-miR-30a-3p	0.000617367
mmu-miR-146a-5p	0.0010428
mmu-miR-17-3p	0.00134025
mmu-miR-25-5p	0.00167505
mmu-miR-26b-5p	0.00174045
mmu-miR-30e-5p	0.00260827
mmu-miR-421-3p	0.00288908
mmu-miR-451a	0.00322432
mmu-miR-150-5p	0.00418195
mmu-let-7f-5p	0.00582023
mmu-miR-125b-5p	0.00600966
mmu-miR-29a-3p	0.00805346
mmu-miR-142a-5p	0.00852221
mmu-let-7g-5p	0.00944621
mmu-miR-25-3p	0.0116408
mmu-miR-1981-3p	0.0170407
mmu-miR-24-3p	0.0177988
mmu-miR-652-3p	0.0214264
mmu-miR-93-3p	0.0231036
mmu-miR-222-3p	0.0254
mmu-miR-106b-3p	0.0257304
mmu-miR-223-3p	0.0263679
mmu-miR-486a-3p	0.0263679
mmu-miR-486b-3p	0.0263679
mmu-miR-151-3p	0.0320476
Differentiall expressed in learning group
microRNAs	padj
mmu-miR-3969	4.72e-94
mmu-miR-425-5p	1.55e-29
mmu-miR-30c-5p	7.58e-20
mmu-let-7i-5p	1.66e-19
mmu-miR-30b-5p	4.81e-17
mmu-miR-15a-5p	7.63e-12
mmu-miR-1198-5p	5.99e-11
mmu-miR-181a-5p	5.99e-11
mmu-miR-378c	3.19e-10
mmu-miR-30a-5p	5.5e-10
mmu-miR-107-3p	5.9e-10
mmu-miR-26a-5p	6.66e-10
mmu-let-7j	1e-08
mmu-miR-144-5p	1.07e-08
mmu-miR-501-3p	3.39e-08
mmu-miR-532-5p	3.39e-08
mmu-let-7g-5p	1.6e-07
mmu-miR-186-5p	2.02e-07
mmu-miR-103-3p	9.98e-07
mmu-miR-92a-3p	9.98e-07
mmu-miR-181b-5p	2.13e-06
mmu-miR-378a-3p	2.13e-06
mmu-miR-93-5p	3.89e-06
mmu-miR-140-3p	4.4e-06
mmu-miR-130b-3p	7.42e-06
mmu-miR-151-3p	9.53e-06
mmu-miR-25-3p	1.35e-05
mmu-let-7c-5p	1.53e-05
mmu-miR-30e-5p	2.64e-05
mmu-miR-484	3.19e-05
mmu-miR-421-3p	9.24e-05
mmu-miR-16-5p	0.000102789
mmu-miR-99b-5p	0.000157072
mmu-miR-223-3p	0.000248968
mmu-miR-192-5p	0.000274817
mmu-miR-22-3p	0.000274817
mmu-miR-451a	0.000274817
mmu-let-7b-5p	0.000336186
mmu-miR-3074-5p	0.000338194
mmu-miR-191-5p	0.000412025
mmu-miR-342-3p	0.00041708
mmu-miR-15b-5p	0.0005281
mmu-miR-142a-5p	0.000537019
mmu-miR-23a-3p	0.000543512
mmu-miR-148b-3p	0.000881462
mmu-miR-486b-5p	0.00123406
mmu-miR-486a-5p	0.00123406
mmu-miR-222-3p	0.00173488
mmu-miR-19b-3p	0.00194764
mmu-miR-17-3p	0.00237478
mmu-miR-8114	0.00269428
mmu-miR-146a-5p	0.00275846
mmu-miR-181c-5p	0.0046377
mmu-miR-182-5p	0.0058563
mmu-miR-320-3p	0.00751294
mmu-miR-181d-5p	0.0113951
mmu-miR-423-3p	0.0132295
mmu-miR-148a-3p	0.0134036
mmu-miR-652-3p	0.0149407
mmu-let-7a-5p	0.0162058
mmu-miR-30a-3p	0.0242964
mmu-miR-351-5p	0.0260493
mmu-miR-130b-5p	0.0311439
mmu-let-7d-5p	0.0317601
mmu-miR-676-3p	0.0317601
mmu-miR-151-5p	0.0402167
mmu-miR-29a-3p	0.0427729
mmu-miR-128-3p	0.0463546
mmu-miR-3968	0.0463546
55 Commonly differentially expressed microRNAs in home cage and learning groups (high filtration prior to differential expression analysis; >100 read coutns in 50% of samples, no post differential expression analysis filteration)
microRNAs
mmu-let-7b-5p
mmu-miR-8114
mmu-miR-103-3p
mmu-miR-3968
mmu-miR-186-5p	*3-microRNA signature is highlighted in red color
mmu-miR-29a-3p
mmu-miR-320-3p
mmu-miR-30e-5p
mmu-miR-223-3p
mmu-miR-181a-5p
mmu-miR-146a-5p
mmu-miR-652-3p
mmu-miR-451a
mmu-miR-181b-5p
mmu-let-7a-5p
mmu-miR-151-3p
mmu-miR-140-3p
mmu-miR-23a-3p
mmu-miR-142a-5p
mmu-miR-99b-5p
mmu-miR-19b-3p
mmu-miR-144-5p
mmu-let-7c-5p
mmu-miR-532-5p
mmu-miR-148b-3p
mmu-miR-30b-5p
mmu-miR-501-3p
mmu-miR-30a-3p
mmu-miR-3969
mmu-let-7d-5p
mmu-miR-148a-3p
mmu-miR-181d-5p
mmu-miR-26a-5p
mmu-miR-425-5p
mmu-miR-192-5p
mmu-miR-30a-5p
mmu-miR-93-5p
mmu-miR-342-3p
mmu-miR-191-5p
mmu-miR-421-3p
mmu-miR-1198-5p
mmu-miR-222-3p
mmu-miR-107-3p
mmu-miR-17-3p
mmu-miR-130b-3p
mmu-miR-378a-3p
mmu-miR-15a-5p
mmu-miR-378c
mmu-miR-15b-5p
mmu-miR-130b-5p
mmu-miR-151-5p
mmu-let-7j
mmu-miR-25-3p
mmu-let-7i-5p
mmu-let-7g-5p
48 Commonly differentially expressed microRNAs in home cage and learning groups (low filtration prior to differential expression analysis, > 1 read in 50% of the sampels, filteration after differential expression analysis:minimum average 100 reads )
mmu-let-7a-5p
mmu-let-7b-5p
mmu-let-7c-5p
mmu-let-7d-5p
mmu-let-7g-5p
mmu-let-7i-5p
mmu-let-7j
mmu-miR-103-3p
mmu-miR-107-3p
mmu-miR-1198-5p
mmu-miR-130b-3p
mmu-miR-140-3p
mmu-miR-144-5p
mmu-miR-146a-5p
mmu-miR-148a-3p
mmu-miR-148b-3p
mmu-miR-151-3p
mmu-miR-15a-5p
mmu-miR-15b-5p
mmu-miR-181a-5p
mmu-miR-181b-5p
mmu-miR-186-5p
mmu-miR-191-5p
mmu-miR-192-5p
mmu-miR-19b-3p
mmu-miR-222-3p
mmu-miR-23a-3p
mmu-miR-25-3p
mmu-miR-26a-5p
mmu-miR-29a-3p
mmu-miR-30a-3p
mmu-miR-30a-5p
mmu-miR-30b-5p
mmu-miR-30e-5p
mmu-miR-320-3p
mmu-miR-342-3p
mmu-miR-378a-3p
mmu-miR-378c
mmu-miR-3969
mmu-miR-421-3p
mmu-miR-425-5p
mmu-miR-451a
mmu-miR-501-3p
mmu-miR-532-5p
mmu-miR-652-3p
mmu-miR-8114
mmu-miR-93-5p
mmu-miR-99b-5p
