# Supplementary material for: A microRNA signature that correlates with cognition and is a target against cognitive decline
Source: EMBO Mol Med. 2021 Oct 11;13(11):e13659. doi: 10.15252/emmm.202013659 (PMC8573587; doi:10.15252/emmm.202013659)
Supplement: Supplementary file 7 — Dataset EV5 [file EMMM-13-e13659-s009.xlsx]

## Sheet: Sheet1
Dataset EV5: Top 10 microRNAs obtained from feature selection for microRNAs linked to cognition in aging mice
LOOCV
microRNA	Overall importance
mmu-miR-146a-5p	3.23413
mmu-miR-130b-3p	2.56177
mmu-miR-181a-5p	2.09723
mmu-miR-192-5p	2.0889
mmu-miR-181d-5p	2.06526
mmu-miR-148a-3p	2.05005
mmu-miR-17-3p	1.8561
mmu-let-7b-5p	1.82302
mmu-miR-151-5p	1.49253
mmu-miR-30a-3p	1.47693
Mulltivariate bootstrapping
microRNA	Overall importance
mmu-miR-146a-5p	4.55644
mmu-miR-148a-3p	4.09848
mmu-miR-192-5p	3.62006
mmu-miR-181a-5p	3.08946
mmu-miR-130b-3p	2.82942
mmu-miR-451a	2.6735
mmu-let-7b-5p	2.60455
mmu-miR-30a-3p	2.56976
mmu-miR-29a-3p	2.35448
mmu-miR-342-3p	2.34011
SVM
microRNA	Overall importance
mmu-miR-181a-5p	0.555047
mmu-let-7b-5p	0.534386
mmu-miR-146a-5p	0.484651
mmu-let-7j	0.474809
mmu-miR-130b-3p	0.472293
mmu-miR-151-5p	0.471774
mmu-miR-320-3p	0.4664
mmu-miR-192-5p	0.463023
mmu-miR-148a-3p	0.459878
mmu-miR-30a-3p	0.454432
