# Supplementary material for: A microRNA signature that correlates with cognition and is a target against cognitive decline
Source: EMBO Mol Med. 2021 Oct 11;13(11):e13659. doi: 10.15252/emmm.202013659 (PMC8573587; doi:10.15252/emmm.202013659)
Supplement: Supplementary file 9 — Dataset EV7 [file EMMM-13-e13659-s007.xlsx]

## Sheet: Sheet1
Dataset EV7: Predicted target genes of the 3-microRNA signature
miR-146a-5p-Target gene	miR-148a-3p-target gene	miR-181a-5p-Target gene
Rnf103	Mgat5	Zfp97
Per1	Meox2	Zfp960
Slamf1	Ppp1r10	Gm6710
Ube2g1	Cabp7	9830147E19Rik
Cdh5	Dmxl1	Gm14431
Ccdc117	Dgcr8	Gm14295
Lcor	Agfg1	2410141K09Rik
Sbspon	Cand1	Gm14440
Fam65b	Lcor	Gm3055
Gm5111	Mtmr12	Zfp781
Irak1	Etl4	Gm14322
Slc10a3	Txnip	Zfp850
Atp6ap1	AI118078	Gm14306
Nova1	Zbed4	Gm5595
Pgp	Tmem108	Gm14288
Hnrnpd	Arl6ip1	Zfp951
Rhot2	Ppp1r9b	Zfp442
Tdrkh	Bach2	Zfp930
Hormad1	Snn	C030039L03Rik
Fbxw2	Lmtk2	Gm2381
Ascl4	Gadd45a	Gm14412
Msh5	Mdfic	2210418O10Rik
Rbm33	Eogt	Gm14296
D030056L22Rik	Tbck	B230307C23Rik
Slc39a1	Tmem54	5730507C01Rik
Appl1	Arrdc3	Zfp780b
Numb	Ubap2l	Esm1
Tmem120b	Nptn	Zfp937
Irak2	S1pr1	Onecut2
Traf6	Szrd1	Zfp120
Ank2	Npepl1	Gm17067
Lipa	Cdk19	Bend3
Parp1	D1Ertd622e	Zfp607
P2ry4	Ucp3	Adam11
Psmd3	B4galt5	Zfp872
Zfp2	Lypd3	Zfp619
Cln6	Hnf4g	Ccnt1
Vasn	Cckbr	Mturn
Gm10521	Gfra4	Pknox2
Med1	Rab34	6720489N17Rik
Syt1	Ypel3	Trpm3
Esyt2	Snx2	Gm7221
Rel	Qk	Zfp869
Otud1	Maf1	Ccl7
Gpr21	Ddx6	Znrf2
Eif4g2	Dynll2	Brwd1
Baiap2l1	Sgcb	Gpd2
4933426M11Rik	Tnrc6c	Npepps
9930022D16Rik	Stk38l	Gm5113
Lrrc15	Bcl7a	Ss18l1
Paqr9	Fez2	Cdyl
0610009O20Rik	Stam	Etl4
Slc22a3	Arfip1	Slc39a8
Usp3	Uhmk1	Nkain2
Klhl42	Mmd	Ppm1b
Yipf7	Osbpl11	Mtmr12
Edc3	Vamp5	Abtb2
Nrip3	Sgms1	Ddit4
Sh3gl2	Dock6	Plag1
Strbp	Gm9923	RP23-293C19.2
Zdhhc7	Prune	Syngr2
Prx	Errfi1	Osbpl3
Gosr1	Arap2	Kpnb1
Stx3	Nat14	Cdc73
Rims2	Zfp110	Adarb1
Card10	Plaa	RP23-133G16.2
Glra2	Slc25a53	Galnt16
Onecut2	Chchd4	Gcnt2
Cd28	Barhl2	Zfp14
Maff	Lgalsl	Papd5
Syn1	Tgfa	Usp15
Dot1l	Bicc1	Gskip
Znf512b	Tnrc6a	Zfp825
Ceacam1	Rock1	Lcor
Zscan29	C1galt1	Asah2
Il18rap	Car12	Cul3
Paqr5	Ap4e1	Rnf34
Rbl1	Tpp1	Agfg1
Ier5l	Elavl4	RP24-392D11.2
Tanc2	Pnpla6	1700066M21Rik
Otud7b	Bcl2l11	Dynll2
Samd12	Ppp6r1	Rorb
Ehf	Cdk5r1	Rala
Scn3b	Itga5	Rbbp7
B3gnt5	Rab14	Med8
Lin7a	Mras	Xk
Tardbp	Sos2	Phip
Tmem150a	8030462N17Rik	Gabra1
Snx22	Mitf	Il1a
1700052N19Rik	Usp32	Mga
Angptl2	Paqr9	Srsf7
Mrpl48	Mtmr14	Hmbs
Stc1	Mnt	Nmnat3
Kdm2b	Rictor	Purb
Bag1	Ywhab	Lyrm1
Bivm	Bmp2k	Zswim1
Aff2	Pea15a	Crebrf
Zfp367	Csf1	4921524J17Rik
Flna	C330018D20Rik	Atp1b1
Notch1	Med12l	Yod1
Runx1t1	Dpp4	Mtf2
Gdnf	Cyth3	Papolg
Deptor	Pdia3	Rbm3
Clcn4-2	B630005N14Rik	Klf6
Kctd15	Phactr2	Tbl1x
Cask	Ythdc2	Ddx55
Cnot6	Btbd3	Zfp36l1
Taf9b	Tmsb4x	Afg3l2
Znrf3	Ajuba	Cpne2
Arl8a	Lbr	E2f5
mt-Nd6	Ubxn1	Tcerg1
Elavl1	Wasl	Rassf1
Tmem200b	Nptx1	Zfand5
Bcorl1	Gpatch8	Ankrd13c
Cdh6	Bbc3	Txndc12
Ptp4a2	Kat7	Pdcd4
Smad4	Gm5065	Zfp867
Plp1	H2afy	Tmem165
Btg2	Trak2	Entpd6
Ywhab	Cul5	Syne1
Casz1	Stx3	Bach2
Cnot6l	Inhbb	Dcun1d1
Armc8	St18	Ppip5k2
Jazf1	Jph3	Fkbp1a
Primpol	Snx27	S1pr1
Banf1	Syncrip	Gdi1
Kif24	Dnmt1	Syncrip
Rarb	Nras	Prkcd
Mb21d2	Itga9	Stim2
Nf2	Ube2d3	Ap1s3
Ptgfrn	Fxr1	Cmpk2
Robo1	Fam104a	Col16a1
Nlgn1	Fam43a	Eya3
BC030336	Ino80	Slitrk1
Lin28a	Abcb7	Erg
A130010J15Rik	Hecw2	Klf15
Ar	Mllt10	Hsp90b1
Zfp532	Adam10	Slc9a3
Cxxc4	Abca1	Chic1
Rassf9	Esr1	Baz2a
Abl2	Hmg20a	Plekhj1
Dcx	Dcp2	Dnajb5
2010111I01Rik	B230219D22Rik	Synpr
Mat2a	Rph3al	Trim2
Arl5b	Pi4k2a	Evx1
Klf7	Gap43	Phtf2
Mybl1	Ube2d1	Tom1l1
Klf4	Slc24a3	Trak1
Dlg1	Nova1	Rlf
Cbfa2t2	D5Ertd579e	Ythdc2
Bend4	Robo1	Hoxa11
Gpatch2l	Epn2	Cpeb4
Psen1	BC005537	Gata6
Ubxn7	Fbxl19	Hmgb2
Zfp697	Tbp	Gpbp1
Sec23ip	Gpm6a	Srpk2
Myt1	Nog	Tnfrsf11b
Fgf6	Ube2w	Agpat1
Lrrtm2	Klf6	Gm14325
Tef	Sms	Ippk
Pik3cb	Naa15	Sall4
Skap2	Eps15	Arhgap32
Adamts3	Mmp15	Hoxa1
Cblc	Srsf11	Srgap1
Gjc1	D230025D16Rik	Cks1b
Cables1	Cds1	Dlgap2
Hipk3	Fmr1	Msi1
Dnah14	Ism1	Pak4
Rpp25l	Xpo4	Il7
Dcaf12	Fam122a	Epc2
Celf1	Kmt2a	Larp4
Wtap	Neurl4	Pnrc2
Tomt	Cntn4	Gm4791
Dlst	Esco1	Tnf
Btla	Prkaa1	Gm6871
Tinag	Itsn2	Dnaja4
Syn2	Rnf38	Wsb1
Lrrc8b	Gm10300	Bhlhe40
Eif5a2	Mafb	Adcy1
Pip5k1b	Rnf103	Hmgb1
Smarca5	St8sia3	Nek7
Set	Crtc3	Ptbp2
Tmem136	Rala	Msantd3
Hipk1	Esrrg	Lin28b
Lsm11	Gabarapl2	Zfand1
Cdon	Slc25a44	2610044O15Rik8
Gabrb1	Kcns2	Pi4k2b
Mmp16	Skp1a	Zfp286
Hnf4a	Rab12	Tmem132d
Gm5549	Styx	Slc25a37
Grid1	Maf	Zfand6
Ptpra	Lrrc41	Btbd3
Gabpa	Taf4b	Pgap1
Srsf6	Ormdl1	Prtg
Lypd1	Ccnf	Dusp5
Zfp191	Itga11	Cbx4
Hnrnpul2	Ulk3	Actr2
Zfyve1	Nrp1	Anapc16
Me3	Cnot6	Mlf1
Rfx7	Ahdc1	Aftph
Gria3	Ptpra	Bclaf1
Dnajb14	Ago4	Brd1
Prom2	Hsp90b1	Rnmt
Ube2d2a	Tanc1	Rbm47
Dennd4b	Wnt10b	Pafah1b1
Lrrk1	Serpine1	Nab1
Siah2	Ppp1r9a	Pam
Shc1	Usp48	Fign
Tfdp2	Znrf1	Cblb
Elmsan1	2002-03-01	Tbpl1
Dtl	Emx2	Hlf
Pou3f2	Mpped2	Hey2
Prrc1	Arl8b	Evi2a
Myo5a	Zfp804a	Itgb8
Gucy2e	Kcna1	Atp2b1
Qk	5430435G22Rik	Ubl3
Nrp2	Dcun1d3	Timp3
Sort1	Cyb5r4	Cnksr3
Nsd1	Prr5l	Ddx3x
2006-09-01	Arhgap21	Lmo1
Sox5	Foxf1	Plcb1
Tnik	Nol4	Zfp820
Pak3	E2f7	Sowaha
Mlxip	Tmed7	Rnf103
Kcnd3	Fbn1	Asb15
Sp8	Btaf1	Aak1
Ppp2r3a	Tgif2	Slmap
Fcgr2b	Lipa	C77370
Foxo3	Col2a1	Taf13
Rspo2	Clock	Gm14327
Tmem33	Zadh2	Derl1
Celf2	Fam184a	Mboat2
D1Ertd622e	Skida1	RP23-408P8.1
Usp47	Otud4	1810011O10Rik
C530008M17Rik	Klf4	Gfpt1
Pfn4	Ndp	Ccnk
Erbb4	Stradb	Lhx9
Cdkn3	Mtmr10	Gdpd1
Tnrc6a	Ssr1	Lclat1
Gm28049	Ppp1cb	Ctdspl
Gif	Akap1	Dock10
Syn3	Chuk	Mitf
Kmt2d	Stox2	Slc2a3
Dcp1a	Stxbp5	Naa50
Nudt17	Cdk8	Klf7
Crtc1	Cdc25b	Lrrc32
1700021F05Rik	Acvr1	Ccar1
Dgkg	Mtf1	Fbxo33
Fam160a2	Mtss1l	Phlda1
2006-03-01	Hivep1	Sypl
Pcolce2	Elf5	Socs2
Plekhf1	Rsbn1l	Lin28a
Spon1	Gpi1	Gm7489
Gm5084	Rgma	Dmxl2
5730455P16Rik	Sh3kbp1	Clip1
Surf2	Pdk4	Med12l
Itm2b	Rab11b	Eif4a2
Dlgap2	Usp47	Ap1ar
Ednrb	Prickle2	2011-03-01
Plekhh2	Nfya	Rad21l
Srr	Lrp4	Slc35f3
Hspa4l	2310035C23Rik	Esr1
Syt7	Sos1	St8sia4
Ptrh2	Foxk2	Pitx2
Tmem45a	Taf4a	Mtpn
Slc39a5	Ptpn14	Zfp800
Trim45	Tmsb10	Htr1b
Raver2	Brpf1	Cbx7
Sfpq	Sik1	Greb1l
Thap3	Itpk1	Prdm4
Mms19	Ppfia2	B630005N14Rik
Gmpr	Rnf44	Tbc1d15
Srp14	Camsap1	Ptgs1
Prorsd1	Cttnbp2nl	Zfp449
Myo6	Ccdc71	Tle1
Adam15	Zdhhc7	Ttbk1
Magi2	Zc3h12c	Zdhhc7
Pold4	Atg14	Unkl
Cdc42bpb	Zbtb18	Tsc22d2
Eif3h	Canx	Samd12
Mterfd3	Elavl2	Drd1a
B430305J03Rik	Nt5c3	Hexim1
Stau2	Map3k9	Nova1
Tmpo	Ppargc1a	Ttc39a
Gpbp1	Cers5	Zfp655
Pecr	Pou3f2	Sirt1
Luc7l2	Mdga2	Klhl5
Kif26b	Zbtb20	Lats1
Hao1	Hcrtr1	Foxp1
Nmd3	Trak1	Erh
Nags	Zdhhc17	Fbxl3
Whamm	Atp7a	Rps6ka3
Slitrk3	Stard13	Gnaq
Ing2	Rc3h2	Prox1
	Cluh	Six4
	Zfpm2	Snn
	Pten	Aldh3a2
	Mecp2	Ndrg2
	Zfp618	Mamdc2
	Mtcl1	Pdik1l
	Cdkn1b	Dnajc16
	Lin28a	Ppp6c
	Psmb6	Farp2
	Bcl7b	Csnk1g1
	Lnpep	Bai3
	Rlim	Ipo8
	Fam178a	Lgalsl
	Robo2	Dek
	Nrarp	Hoxb8
	Hhex	Sfmbt1
	2003-03-01	Ubp1
	Arel1	Mpp5
	Cpeb4	Lmo3
	Fopnl	Unc5a
	Dgkq	Smek2
	Rcc2	Ttl
	Phf20	Ppap2b
	Mboat2	Jdp2
	Zbtb8a	Igf2bp2
	Ncoa1	Rab30
	Myo9a	Cyr61
	Gtf2h1	Pdap1
	Itgb8	Eed
	Fcho2	Prkar2a
	Sirt7	Bcl2l11
	Rassf8	Gpr22
	Slc2a1	Taf9b
	Erlin1	Tnfaip1
	Sun2	Elovl2
	Kdm2b	Epha4
	Cblb	Atp8b2
	Ostf1	Ncald
	Rasgrp4	Sema4g
	Tbl1xr1	Mknk2
	Ap1g1	Akirin2
	Kdm7a	Hspa5
	BC030336	Kank1
	Etnk1	Plcl2
	Gmfb	Rnf182
	Tmem9b	Csnk2a2
	Zbtb1	Lif
	Dhx15	Dusp6
	Wwp1	Mboat1
	Prkcz	Sfr1
	Taf1d	Dock4
	Tnxb	Phf20l1
	Tcp11l1	Card11
	Lrch1	Arsj
	Prkag2	Etnk1
	Mtmr9	Usp33
	Camk2a	Flt1
	Gm4980	Tmed4
	Erbb3	Prosc
	Hlf	Tgfbr3
	Calr	Nmnat1
	Tgoln1	Wdr82
	Dyrk1a	Zic3
	Phf3	Akirin1
	Trps1	C2cd5
	Gdf6	Senp1
	Usp33	Smap1
	Aldh4a1	Tbc1d4
	Nhs	Rad23b
	Synj1	Rspo2
	Ccdc85a	Abi3bp
	Oxsr1	Jazf1
	Sestd1	Pspc1
	Ltbp1	Nmt1
	Adamts18	Ppp3r1
	Prdm15	Sgpp1
	Gatad2b	Sec24c
	Mlec	Ccnb1
	Dusp1	Dock7
	Arhgef17	Gid4
	Tgfbr1	Pawr
	Tmem63b	Cdon
	Cggbp1	Zdhhc3
	Rbm24	Wnt9a
	Adamts5	Tgif2
	Six4	Rabgef1
	Zfyve26	Dcbld2
	Jmy	Stk10
	Arfgef1	Zic2
	Rnpepl1	Dnajc13
	Nr2c2ap	Ahnak
	Egr2	Dmtn
	Ago2	BC005537
	E2f3	Gpr137c
	Dstyk	Mospd1
	Atp6ap2	Bcl6
	Adamts15	Mcl1
	Edc3	Fam122b
	Atxn1l	Pnisr
	Ammecr1	Cntn4
	Prdm11	Tada2b
	Gjd2	Adamts5
	Manba	Prickle2
	Gpr137c	Mb21d2
	Mybl1	Acap2
	Tcf4	2210018M11Rik
	A130010J15Rik	Ythdc1
	Ppargc1b	Sertad2
	Mllt6	Fos
	Mex3c	Hoxb4
	Spty2d1	Ccdc6
	Ermp1	Phactr2
	Mier1	Nipal4
	Kpna1	Ythdf3
	Ankrd29	Zfp82
	Stt3a	Nipbl
	Cdc14a	Tmcc1
	Sox5	Nr6a1
	Adcy2	Tmem27
	Smurf2	Slc37a3
	Ptprm	Itsn1
	Cpd	Ssx2ip
	Csnk2a1	Cxxc5
	Cdk13	Plekha3
	Lmbr1l	Ccdc132
	Nceh1	Mgat2
	Fubp1	Igsf11
	Chd7	Creb1
	Ago1	Slc8a1
	Fbxo33	Mfap3l
	Zfp217	Ano1
	Wnt1	Cdc7
	Pcif1	Ccdc64
	Ank2	Sacm1l
	Bahcc1	Metap1
	Slc24a4	Dhx57
	Baz2b	Gm996
	Mob1b	Atp8b1
	Tead1	Zfp280d
	Mtdh	Depdc1b
	Elmo1	Klf3
	Ttyh3	Lrig2
	Vps13c	Mbnl2
	Stac2	Ythdf2
	Papd4	Grm7
	Scaf11	Baz1a
	Bbx	Adhfe1
	Sh2b3	B4galt1
	Dennd4c	Elavl4
	Pou4f2	Atp2b2
	Cdh20	Cd69
	Zbtb16	Carm1
	Gpcpd1	Crybg3
	Atp9b	Txndc5
	Ppp1r12a	Lrba
	Wdfy4	Sun1
	Tnfrsf1b	Map3k10
	Cnn1	Nol8
	Csrp2	Cpd
	Fbxo28	Evx2
	Usp7	Pbx3
	Lrp2	Hgf
	Nyap2	Cstf3
	Syt1	Lbr
	Met	Kcnh7
	Extl3	Arl5a
	Patl1	Mycbp2
	Hspa4l	Arid3b
	Cbll1	Ccnj
	Efnb2	Hoxc8
	Zfp784	Med26
	Ube4b	Dync1li2
	Wapal	Eltd1
	Cadm1	Rps6kb1
	Col4a1	Ar
	4833424O15Rik	Schip1
	Rfx7	Bcl2
	Rmnd5a	Rap1b
	Atp11a	Egr1
	Dyrk2	Ankrd50
	Arhgap20	Usp8
	Mospd1	Clasp1
	Pik3r3	E2f7
	Etv1	Tox
	Sbno1	Lox
	Hoxc8	Cnot2
	Slc7a11	Pcdha10
	Tnpo1	Fam179b
	Ptpn1	Strn
	Eml2	Tnpo1
	Fnbp1l	Usp42
	Atxn1	Fignl2
	Abl2	Podxl
	Rab35	Cdk17
	Uhrf1	Rbm25
	Tgfb2	Slc16a12
	Pbxip1	Gnao1
	B4galt1	Tmeff1
	Fosb	Tab2
	Invs	Spag9
	Sobp	Nptn
	Ube3b	Gpd1l
	Arhgef37	Rassf8
	Pnoc	Wdr20
	Zcchc2	Tardbp
	Gpr116	Mpzl3
	Dcp1a	Slc4a10
	Parpbp	Reck
	Tmem127	Plcxd3
	Btbd10	Enah
	Phip	Fam160a2
	Hipk3	Bmp3
	Cxxc4	Pkn2
	Ugcg	Syt11
	Opa1	Mob1b
	Plekhh1	Cdc42bpa
	Tnrc6b	Ugcg
	Picalm	Impg1
	Yod1	BC026585
	Pura	Camsap2
	Rps6ka5	Trim71
	Mgat4a	Tgfbr1
	Hivep3	Fam160a1
	Arhgef12	Tmem178b
	Fign	Wasl
	Tmem55a	Aplp2
	Whsc1	Etv6
	4932411E22Rik	Secisbp2
	Mcc	Rab3il1
	Vav2	Maea
	Ralbp1	Stk32a
	Kcnd3	Phox2b
	Atp2b4	Tab3
	Tomm70a	Rai1
	Hmgb3	Adcy9
	Prrxl1	Nmt2
	Dyrk1b	Rassf10
	Pappa	Ankfy1
	Tmem11	Cdk8
	Nfat5	Rapgef2
	Chd9	Bcl9
	Mpp2	Aph1c
	Nsd1	Akt3
	Brwd3	Stxbp6
	Uprt	Ipmk
	Sox11	Wdr37
	Fbxo11	Vcan
	Nr2c1	Dip2a
	Wdr82	Atxn1
	Hdgfrp3	Klhl2
	Tmco4	Ing5
	Sesn2	Nkrf
	Itga1	Ccdc88c
	Nfe2l1	Ppp1cb
	Ccna2	Tmem87b
	Ddx39	Vsx1
	Slc39a13	D3Bwg0562e
	Med1	Hand2
	Dedd	Dazap2
	Peak1	Tead1
	Gm6133	Grb10
	Ep300	Fam126b
	Baz2a	Inhba
	Kcnq5	Whamm
	Zfp704	Gse1
	4930523C07Rik	Cyb5b
	Cep57	Ywhag
	Msi2	Cnot6l
	Sh3tc2	Ran
	Micall1	Irs2
	Chpf2	Nr3c1
	Kansl1	Grik2
	Snph	Nwd2
	Atp5b	Ptbp3
	Mdm4	Tcf7l2
	Zbtb44	Rbm26
	Zbtb7a	Nus1
	Fxyd3	Adamts18
	Bzrap1	Grem1
	Sulf1	Hmbox1
	Kdm6b	Strbp
	Ubash3b	Htr1a
	Asb10	Klhl1
	Casr	Spty2d1
	Ing2	Rcbtb2
	Slc16a6	Peak1
	Rybp	Gpsm1
	Nol4l	Unc5d
	Lsm14a	Elavl2
	Dicer1	2310067B10Rik
	Ndst1	Zscan12
	Doc2b	Mark1
	Smad2	Zbtb43
	Akap7	Rlim
	Nfix	Pias3
	Nat8l	Rasl2-9
	Epha4	Bcr
	2010111I01Rik	Mblac2
	Rxfp2	Sik3
	Ptprd	Cul5
	Grik3	Proser1
	Arpp19	Tbl1xr1
	Pag1	Sipa1l1
	Nlk	Fam19a2
	Zfp607	Luzp1
	Mettl10	Mtfr1
	Ttc19	Tbc1d1
	D630045J12Rik	Igf2bp3
	Cacnb2	Hipk2
	Adam22	Marcks
	Sdk2	Kmt2c
	Cnr1	Iqsec2
	Fchsd1	Birc6
	Nova2	Bhlhe41
	Dusp8	Heca
	Msantd2	Ppfia1
	Zkscan16	Ube2n
	Rtn3	Pom121
	Rnf183	Dagla
	Rbfox2	Mospd2
	Jarid2	Phf2
	U2af1	Nr1d2
	Gatc	Rad21
	Masp1	Calm1
	Klhl18	Olfm3
	Grin2a	Zfp697
	Sptb	Smco4
	Zfhx3	1700028K03Rik
	Pcolce2	Baz2b
	Sult6b1	Ado
	Limd2	Klhl42
	Kpna6	Stc1
	Pgbd1	Camta2
	Mtif3	Spire1
	Arhgap5	Cep76
	Mocos	Pik3r3
	Hnrnpr	Mnx1
	Taco1	Cdkn2aip
	Atp8a1	Tmem151b
	Hnrnpul2	Cd4
	Zranb1	Ksr1
	Denr	Lrp4
	Prss12	Ppara
	Mrps25	Inpp5a
	Gnpnat1	Xiap
	Slitrk3	Met
	Heatr3	Churc1
	Tmem165	Rcor1
	Plcd4	Cacna2d1
	Llgl2	Map4k4
	Ccne1	Arf6
		Btla
		Mat2a
		Iqgap2
		Elmsan1
		Rin2
		Camk2g
		Hyou1
		Gpm6a
		Kcna4
		Nfib
		Mmp14
		Thrb
		Atf2
		Rab11fip2
		Zfp568
		Dpysl2
		Glcci1
		Serpine1
		Ufl1
		Foxk1
		Cttnbp2nl
		Six2
		Sesn3
		Hephl1
		Eif3j1
		Mef2a
		Meaf6
		Fmnl2
		Rslcan18
		Psap
		Dlg2
		Jph1
		Ino80d
		Grid1
		G3bp2
		Tm9sf4
		Nnt
		Specc1l
		Dlgap1
		Prrc2c
		Mycbp
		Ccdc85a
		Dusp10
		Smg7
		Lrp12
		Prima1
		Nsmaf
		Igdcc3
		Sos1
		Vgll4
		Grik3
		Man2a1
		Slc30a1
		Zic1
		Fktn
		Tmem127
		Btbd1
		Vkorc1l1
		Rnf145
		Mex3a
		Lmbrd2
		Epha7
		St8sia3
		Mfsd6
		Slc38a2
		Rnf125
		Slitrk4
		Dyrk2
		Klhl29
		Vamp1
		Mybl1
		Pax9
		Elp4
		Picalm
		Adm
		D1Ertd622e
		Robo2
		Timd4
		Crim1
		Cd163
		Fmr1
		Pde3a
		Pak7
		Pum1
		Dcun1d3
		Cdkl2
		Cdx2
		Lpcat1
		Samhd1
		Sertad4
		Shroom3
		Mfng
		Scai
		Arf3
		Dnaja3
		Cbll1
		Pbx1
		Mbnl1
		Zfp704
		Dip2b
		Rab8b
		Fam102a
		Hic2
		Cep97
		Lrrn1
		Kif3b
		Qk
		Tbc1d14
		Rora
		CTNND1
		Pdgfra
		Osbpl8
		Nr2c2
		Pten
		Spry4
		Prkce
		Tns1
		Mtcl1
		Cxadr
		Hipk1
		Eln
		Trank1
		Fam3c
		Mgat3
		Pcgf2
		Golga1
		Ctnnd1
		Slc25a25
		Gigyf1
		Ino80
		Cnnm2
		2003-09-01
		Ttc39b
		Lgi2
		C1galt1
		Fnip2
		Nr4a3
		Fndc3b
		Slc25a36
		Nptxr
		AF529169
		Zfp664
		Map1a
		Dopey1
		Kcnk10
		2810474O19Rik
		Mier3
		Arnt2
		Adamtsl1
		Naif1
		Slc25a53
		Lpp
		Phactr1
		Fndc3a
		Wwc2
		Mex3b
		Nol4
		Cluh
		Thoc2
		Palld
		Cst6
		L1cam
		Nrxn1
		Xpo7
		Grm5
		Nbea
		Kat2b
		2011-09-01
		Zfp36l2
		Otud4
		Wnk1
		Zfp618
		Ube2l3
		Rfx3
		Ube2h
		Prkaa1
		Rprd1b
		Syt3
		Atp6v1a
		Hcn2
		Acvr2a
		Plxnc1
		Lsm14a
		Mip
		Negr1
		Arrdc3
		Npcd
		Pof1b
		Mapt
		Acsl1
		Pias1
		Zbtb7a
		Ghitm
		POU2F1
		Itga6
		Rab6b
		Foxb1
		Sipa1l2
		Camsap1
		Jarid2
		Dpp10
		Pde5a
		Trim3
		Shoc2
		Pafah1b2
		Fsbp
		Rassf2
		Ubn2
		Gapvd1
		Kmt2a
		Smad7
		Fbxo41
		Kcnh1
		Ncoa2
		D16Ertd472e
		Aph1b
		Nyap2
		Plau
		Wnk3
		Uhrf1bp1l
		Cep41
		Runx1
		Grm1
		Lemd3
		Jade2
		Zadh2
		Ywhaz
		Slitrk2
		Sox6
		Ago2
		Rras2
		Tm9sf3
		Braf
		Cecr2
		Glis3
		Lin7c
		Chd7
		Rgma
		Aff1
		Grik4
		Zbtb4
		Ppp4r2
		Ddr2
		Tbcel
		Adamts1
		Ankrd44
		Ap1g1
		Apba1
		Zbtb34
		Ptpn9
		Megf9
		Cd2ap
		Ube2d3
		Tmem30a
		D10Bwg1379e
		Kpna1
		Pacs2
		Eps15
		Zbtb41
		Kcnma1
		Dcp2
		D430041D05Rik
		Zmynd11
		Ankrd52
		Kctd16
		Nfat5
		Tulp4
		S1pr3
		Ppp1r12b
		Acvr1c
		Mas1
		Asxl2
		Mbd5
		Tmed8
		Kcnq5
		Phc3
		Acer3
		Tnrc6b
		Hcn1
		Itga3
		Rbm27
		Csnk1a1
		Kitl
		Slain1
		Pou2f1
		Map3k1
		Dip2c
		Kcnc2
		Unc80
		Ttyh3
		Rps6ka6
		Cdk18
		Calb1
		Gas7
		Srsf1
		Tnik
		Nat8l
		Chd9
		Pwwp2b
		Rims3
		Zfhx4
		Zzz3
		Cacna2d2
		Fbxo11
		2008-09-01
		Pou3f3
		Pdhx
		Tanc2
		Zbtb21
		Ptpn3
		Rnf150
		Adamts6
		Lhfpl4
		Ube3c
		Ets1
		Rnf217
		Rimklb
		Il1rapl1
		Nfatc2ip
		Mast4
		Bend4
		Mtf1
		Gmps
		Hnrnpu
		Mdm4
		Fam178a
		Ipo5
		Cbfa2t2
		Ube2b
		Pdcd6ip
		Ccng1
		Sel1l
		Ptpn4
		Pde11a
		Tlk1
		Homer1
		Nmnat2
		Nsun3
		Gpc6
		En2
		Csnk1g3
		Fam171a1
		Arih1
		Clock
		Zeb2
		Egr3
		Ralgapb
		Adrbk1
		Cbfa2t3
		Mstn
		Map1b
		Sox11
		Plxdc2
		Ogfrl1
		Wscd2
		Cdh23
		Plekha6
		Usp12
		Epm2aip1
		Rasa2
		Lonrf1
		Dennd5b
		Trip4
		Fryl
		Nlk
		Mlxip
		Mink1
		Notch2
		Rsf1
		Plp1
		Hipk3
		Mex3c
		Ogt
		Kif1b
		Pex5l
		D630045J12Rik
		Siah2
		Wdfy2
		Itpk1
		Arl3
		Cd47
		Mtmr9
		Dnal1
		Cacna1b
		Akap6
		Mapre2
		Senp5
		Fam73b
		Cbx5
		Sec24a
		Rsbn1
		Kctd10
		Tmem9b
		Mecp2
		Med25
		Sox5
		Osbpl6
		Gria2
		Pdzrn3
		Pi4k2a
		Mogs
		Pdk4
		Wdr78
		Fgd4
		Xylt1
		1700021K19Rik
		Atp11a
		Bmpr2
		Itga1
		Cnr1
		Zfhx3
		Vapb
		Flrt1
		Ttpal
		Myh10
		Mcc
		Trpc1
		Sema4f
		Nacc2
		Kcnk12
		Armc1
		Taok1
		Qser1
		Rad54b
		Faf1
		Cnksr2
		Prox2
		Usp31
		Dennd4a
		Slit1
		Fam216b
		Pfn4
		Nucks1
		Slc7a6os
		Cntnap2
		Naa15
		Itsn2
		Cops2
		Gng2
		Dimt1
		Neo1
		Rmnd5a
		Msi2
		Adam22
		Nufip2
		Cpsf6
		Eif2s1
		Cbx8
		Col5a1
		Mapk1
		Gnb4
		Tmem212
		Nudt5
		Ywhae
		Gpr137b
		Wipf2
		Ank1
		Zfp622
		Pdzd8
		Ylpm1
		Mettl16
		Galk2
		Mesdc1
		Lama3
		Bptf
		Cacna1d
		Ptrhd1
		Rap1a
		Tmem196
		Atp8a1
		Slitrk3
		Abcc3
		Pfdn6
		Pigk
		Acot13
		Tgfb2
