# Supplementary material for: A microRNA signature that correlates with cognition and is a target against cognitive decline
Source: EMBO Mol Med. 2021 Oct 11;13(11):e13659. doi: 10.15252/emmm.202013659 (PMC8573587; doi:10.15252/emmm.202013659)
Supplement: Supplementary file 10 — Dataset EV8 [file EMMM-13-e13659-s014.xlsx]

## Sheet: Sheet1
Dataset EV8: GO analysis for predicted target genes of 3-microRNA signature
term	fishersumP	bonferroniadjP
synapse organization	0	0
vesicle-mediated transport in synapse	2.52e-172	1.69e-170
small GTPase mediated signal transduction	1.44e-161	9.62e-160
protein localization to cell periphery	3.89e-159	2.61e-157
response to transforming growth factor beta	1.07e-157	7.14e-156
urogenital system development	1.74e-129	1.17e-127
muscle tissue development	1.53e-128	1.03e-126
cardiac septum development	3.74e-113	2.5e-111
regulation of developmental growth	2.02e-102	1.35e-100
regulation of mRNA metabolic process	9.13e-93	6.12e-91
peptidyl-serine phosphorylation	1.19e-91	8e-90
negative regulation of catabolic process	2.62e-90	1.76e-88
axonogenesis	6.16e-90	4.13e-88
regulation of synapse organization	1.69e-80	1.14e-78
positive regulation of protein kinase activity	9.73e-80	6.52e-78
regulation of neuron death	1.77e-76	1.19e-74
muscle organ development	6.78e-76	4.54e-74
stress-activated protein kinase signaling cascade	3.23e-75	2.16e-73
regulation of muscle hypertrophy	1.34e-74	8.97e-73
regulation of myeloid cell differentiation	1.63e-56	1.09e-54
regulation of carbohydrate metabolic process	9.12e-56	6.11e-54
negative regulation of phosphorylation	2.13e-54	1.43e-52
regionalization	7.36e-52	4.93e-50
regulation of animal organ morphogenesis	7.85e-50	5.26e-48
mitotic cell cycle phase transition	4.68e-41	3.14e-39
gliogenesis	5.11e-41	3.42e-39
ameboidal-type cell migration	1.56e-39	1.04e-37
regulation of cell-substrate adhesion	2.64e-38	1.77e-36
forebrain development	2.02e-34	1.35e-32
epithelial cell proliferation	1.39e-31	9.32e-30
tissue migration	2.18e-27	1.46e-25
regulation of transforming growth factor beta production	6.36e-20	4.26e-18
rhythmic process	2.1e-19	1.41e-17
axo-dendritic transport	1.27e-16	8.54e-15
regeneration	3.49e-14	2.34e-12
regulation of actin cytoskeleton organization	2.37e-13	1.59e-11
glycoprotein biosynthetic process	2.62e-12	1.75e-10
cellular response to glucose starvation	1.22e-11	8.19e-10
locomotory behavior	1.83e-11	1.23e-09
male gonad development	6.52e-11	4.37e-09
regulation of small molecule metabolic process	9.28e-11	6.22e-09
response to hypoxia	9.72e-11	6.51e-09
tissue remodeling	1.46e-10	9.75e-09
anatomical structure maturation	1.64e-10	1.1e-08
oocyte development	3.27e-10	2.19e-08
regulation of lipid metabolic process	8.35e-08	5.6e-06
modulation by host of viral genome replication	1.48e-07	9.9e-06
establishment or maintenance of epithelial cell apical/basal polarity	1.15e-06	7.72e-05
regulation of generation of precursor metabolites and energy	1.6e-06	0.000106886
stem cell division	4.52e-06	0.000303119
regulation of hair cycle	7.83e-06	0.000524384
melanin metabolic process	8.93e-06	0.00059859
ossification	1.04e-05	0.000699524
protein glycosylation	2.78e-05	0.00186381
developmental pigmentation	6.11e-05	0.00409148
secondary palate development	0.000174311	0.0116788
negative regulation of cold-induced thermogenesis	0.000185646	0.0124383
