# Supplementary material for: A microRNA signature that correlates with cognition and is a target against cognitive decline
Source: EMBO Mol Med. 2021 Oct 11;13(11):e13659. doi: 10.15252/emmm.202013659 (PMC8573587; doi:10.15252/emmm.202013659)
Supplement: Supplementary file 11 — Dataset EV9 [file EMMM-13-e13659-s011.xlsx]

## Sheet: Sheet1
Dataset EV9: SynGO analysis for predicted target genes of 3-microRNA signature
GO term ID	user interface reference code	GO domain	GO term name	GO term name - hierarchical structure	GO parent term ID	GSEA p-value	GSEA 'gene cluster' FDR corrected p-value	genes - hgnc_id	genes - hgnc_symbol
SYNGO:synprocess		BP	process in the synapse	process in the synapse		8.31489e-15	5.32153e-13	HGNC:2159;HGNC:8542;HGNC:6250;HGNC:1434;HGNC:16831;HGNC:1389;HGNC:5287;HGNC:1391;HGNC:1402;HGNC:4581;HGNC:4582;HGNC:4572;HGNC:4573;HGNC:4075;HGNC:4081;HGNC:4585;HGNC:6284;HGNC:4580;HGNC:6222;HGNC:6234;HGNC:6218;HGNC:6299;HGNC:4845;HGNC:19679;HGNC:19665;HGNC:11494;HGNC:11495;HGNC:11496;HGNC:1775;HGNC:8008;HGNC:11499;HGNC:9317;HGNC:9508;HGNC:9774;HGNC:555;HGNC:11438;HGNC:2986;HGNC:11514;HGNC:11509;…	CNR1;P2RY4;KCNH1;CALB1;TSPOAP1;CACNA1B;HTR1B;CACNA1D;CACNB2;GRIK3;GRIK4;GRIA2;GRIA3;GABRA1;GABRB1;GRIN2A;KCNMA1;GRIK2;KCNA4;KCNC2;KCNA1;KCNQ5;HCN1;AAK1;STXBP5;SYN1;SYN2;SYN3;CDK5R1;NRXN1;SYNGR2;PPP3R1;PSEN1;RAB35;AP1G1;STX3;DOC2B;SYT7;SYT1;RIMS2;CASK;PPFIA2;CAMK2A;VAMP1;ATP6V1A;ATP6AP1;ATP6AP2;DMXL2;CANX;ARF6;SH3GL2;PICALM;EPS15;ITSN1;DGKQ;SYT11;SYNJ1;PRKCE;MYO5A;ATP2B2;SLC8A1;GRM1;GLRA2;HOMER1;N…
GO:0045202		CC	synapse	synapse		2.18661e-13	6.55984e-12	HGNC:9317;HGNC:4004;HGNC:9391;HGNC:3313;HGNC:15916;HGNC:10436;HGNC:3265;HGNC:3711;HGNC:5036;HGNC:2464;HGNC:9246;HGNC:17787;HGNC:31822;HGNC:13733;HGNC:10469;HGNC:10831;HGNC:4454;HGNC:12852;HGNC:12851;HGNC:3419;HGNC:17789;HGNC:1765;HGNC:25451;HGNC:10435;HGNC:13531;HGNC:8127;HGNC:17867;HGNC:9839;HGNC:11511;HGNC:9664;HGNC:11007;HGNC:30273;HGNC:14902;HGNC:1497;HGNC:3014;HGNC:11503;HGNC:14946;HGNC:1775…	PPP3R1;FUBP1;PRKAR2A;ELAVL2;PAK5;RPS6KB1;EIF2S1;FKBP1A;HNRNPD;VCAN;PPFIA2;LIN7A;PLCXD3;CDH23;RTN3;SH3GL2;GPC6;YWHAG;YWHAE;EPS15;LIN7C;CDH6;HNRNPUL2;RPS6KA6;ATP8A1;OGT;NPTN;RALA;SYT3;PTPRA;SLC2A3;RAB8B;RAB6B;CASK;DPYSL2;SYNJ1;PPP1R9A;CDK5R1;STXBP5;DGKQ;TNIK;VAMP1;AAK1;AP1G1;GRK2;GPM6A;APPL1;ARF6;CD2AP;GAP43;PRKCE;FMR1;MARCKS;CALB1;CAMK2A;GDI1;CACNA1B;RIMS2;TSPOAP1;IQSEC2;CTNND1;APBA1;CACNA2D1;ATP2…
GO:0098794	D1	CC	postsynapse	├─ postsynapse	GO:0045202	2.9271e-09	4.39065e-08	HGNC:3754;HGNC:188;HGNC:3312;HGNC:4023;HGNC:10064;HGNC:9701;HGNC:21747;HGNC:169;HGNC:1434;HGNC:2856;HGNC:24596;HGNC:20284;HGNC:15514;HGNC:11438;HGNC:12735;HGNC:19239;HGNC:77;HGNC:10831;HGNC:23479;HGNC:11274;HGNC:7608;HGNC:7602;HGNC:14957;HGNC:26776;HGNC:10436;HGNC:24035;HGNC:659;HGNC:21292;HGNC:9399;HGNC:3775;HGNC:17512;HGNC:15917;HGNC:9588;HGNC:1460;HGNC:8127;HGNC:6759;HGNC:6183;HGNC:14946;HGNC:…	FLNA;ADAM10;ELAVL1;FXR1;TRIM3;PURA;CPEB4;ACTR2;CALB1;DGKQ;DYNLL2;SIPA1L1;PICALM;STX3;WASL;SYT11;ABL2;SH3GL2;DOCK10;SPTB;MYO9A;MYO5A;PUM1;TENT2;RPS6KB1;APPL1;ARF6;RIMS3;PRKCD;FMR1;HOMER1;PLCB1;PTEN;CAMK2A;OGT;MARCKS;ITSN1;PPP1R9A;MYO6;MYH10;SYNE1;PPFIA1;APLP2;YWHAZ;LHFPL4;PPFIA2;AKAP1;EPHA7;GABRB1;GABRA1;KCND3;SLITRK3;LRRTM2;NLGN1;PRKCZ;HOMER2;PAK3;MAGI2;KPNA1;CRTC1;PPP1R9B;MAPK1;EIF4G2;USP8;NUMB;…
GO:0050808	I1	BP	synapse organization	├─ synapse organization	SYNGO:synprocess	1.10716e-08	3.54293e-07	HGNC:3754;HGNC:7648;HGNC:14258;HGNC:14291;HGNC:188;HGNC:8004;HGNC:19701;HGNC:17848;HGNC:12735;HGNC:6139;HGNC:3390;HGNC:8005;HGNC:5996;HGNC:29364;HGNC:4575;HGNC:9508;HGNC:8592;HGNC:6183;HGNC:8574;HGNC:10434;HGNC:7608;HGNC:9857;HGNC:11274;HGNC:6759;HGNC:7568;HGNC:21292;HGNC:6990;HGNC:4460;HGNC:23502;HGNC:20297;HGNC:13449;HGNC:9246;HGNC:17283;HGNC:17512;HGNC:18957;HGNC:2905;HGNC:7220;HGNC:2900;HGNC:…	FLNA;NBEA;CD2AP;NLGN1;ADAM10;NRP1;CNKSR2;STK38L;WASL;ITGA3;EPHA7;NRP2;IL1RAPL1;TANC1;GRID1;PSEN1;PAK3;ITSN1;PAFAH1B1;RPS6KA5;MYO9A;RAP1B;SPTB;MARCKS;MYH10;RIMS3;MECP2;GPM6A;SLITRK4;SLITRK1;SLITRK2;PPFIA2;RIMS2;HOMER1;MAGI2;DLGAP1;MPP2;DLG1;DLG2;CADM1;PTPRD;SLITRK3;NRXN1;CDH6;MDGA2;YWHAZ;ERBB4;EFNB2;PPFIA1;ELAVL2;OGT;ARF6;NUMB;DOCK7;NPTXR;GAP43;NPTX1;LRRTM2;SIPA1L1;EPHA4;ADGRB3;PLXNC1;SKP1;ABL2;RO…
SYNGO:postsynprocess	G1	BP	process in the postsynapse	├─ process in the postsynapse	SYNGO:synprocess	2.24206e-07	4.78306e-06	HGNC:7602;HGNC:815;HGNC:1434;HGNC:11068;HGNC:4593;HGNC:4845;HGNC:4585;HGNC:4327;HGNC:4572;HGNC:4075;HGNC:4081;HGNC:4573;HGNC:4580;HGNC:6218;HGNC:17512;HGNC:7952;HGNC:2906;HGNC:7954;HGNC:3227;HGNC:2515;HGNC:12851;HGNC:9841;HGNC:20073;HGNC:9245;HGNC:13830;HGNC:201;HGNC:2901;HGNC:2900;HGNC:29568;HGNC:3432;HGNC:9412;HGNC:29059;HGNC:18957;HGNC:30765;HGNC:188;HGNC:9855;HGNC:1460;HGNC:8592;HGNC:4454;HGN…	MYO5A;ATP2B2;CALB1;SLC8A1;GRM1;HCN1;GRIN2A;GLRA2;GRIA2;GABRA1;GABRB1;GRIA3;GRIK2;KCNA1;HOMER1;NPTX1;DLGAP2;NPTXR;EFNB2;CTNND1;YWHAE;RALBP1;SNX27;PPFIA1;CNTNAP2;ADAM22;DLG2;DLG1;LHFPL4;ERBB4;PRKCZ;IQSEC2;MAGI2;TNIK;ADAM10;RAP1A;CAMK2A;PAK3;GPC6;NBEA;OGT;STX3;SACM1L;MYO6;EPS15;PPP3R1;SYNE1;SYNJ1;NUMB;RALA;CRTC1;KPNA1
SYNGO:presynprocess	F1	BP	process in the presynapse	├─ process in the presynapse	SYNGO:synprocess	8.27714e-07	1.32434e-05	HGNC:2159;HGNC:8542;HGNC:6250;HGNC:1434;HGNC:16831;HGNC:1389;HGNC:5287;HGNC:1391;HGNC:1402;HGNC:4581;HGNC:4582;HGNC:4572;HGNC:4573;HGNC:4075;HGNC:4081;HGNC:4585;HGNC:6284;HGNC:4580;HGNC:6222;HGNC:6234;HGNC:6218;HGNC:6299;HGNC:4845;HGNC:19679;HGNC:19665;HGNC:11494;HGNC:11495;HGNC:11496;HGNC:1775;HGNC:8008;HGNC:11499;HGNC:9317;HGNC:9508;HGNC:9774;HGNC:555;HGNC:11438;HGNC:2986;HGNC:11514;HGNC:11509;…	CNR1;P2RY4;KCNH1;CALB1;TSPOAP1;CACNA1B;HTR1B;CACNA1D;CACNB2;GRIK3;GRIK4;GRIA2;GRIA3;GABRA1;GABRB1;GRIN2A;KCNMA1;GRIK2;KCNA4;KCNC2;KCNA1;KCNQ5;HCN1;AAK1;STXBP5;SYN1;SYN2;SYN3;CDK5R1;NRXN1;SYNGR2;PPP3R1;PSEN1;RAB35;AP1G1;STX3;DOC2B;SYT7;SYT1;RIMS2;CASK;PPFIA2;CAMK2A;VAMP1;ATP6V1A;ATP6AP1;ATP6AP2;DMXL2;CANX;ARF6;SH3GL2;PICALM;EPS15;ITSN1;DGKQ;SYT11;SYNJ1;PRKCE
GO:0099072	G5	BP	regulation of postsynaptic membrane neurotransmitter receptor levels	│ ├─ regulation of postsynaptic membrane neurotransmitter receptor levels	SYNGO:postsynprocess	1.34933e-06	1.72714e-05	HGNC:3227;HGNC:2515;HGNC:12851;HGNC:9841;HGNC:20073;HGNC:9245;HGNC:13830;HGNC:201;HGNC:7954;HGNC:7952;HGNC:2901;HGNC:2900;HGNC:29568;HGNC:3432;HGNC:9412;HGNC:29059;HGNC:18957;HGNC:30765;HGNC:188;HGNC:9855;HGNC:1460;HGNC:8592;HGNC:4454;HGNC:7648;HGNC:8127;HGNC:11438;HGNC:17059;HGNC:7605;HGNC:3419;HGNC:9317;HGNC:17089;HGNC:11503;HGNC:8060;HGNC:9839	EFNB2;CTNND1;YWHAE;RALBP1;SNX27;PPFIA1;CNTNAP2;ADAM22;NPTXR;NPTX1;DLG2;DLG1;LHFPL4;ERBB4;PRKCZ;IQSEC2;MAGI2;TNIK;ADAM10;RAP1A;CAMK2A;PAK3;GPC6;NBEA;OGT;STX3;SACM1L;MYO6;EPS15;PPP3R1;SYNE1;SYNJ1;NUMB;RALA
GO:0098793	B1	CC	presynapse	├─ presynapse	GO:0045202	2.05041e-06	2.05041e-05	HGNC:30273;HGNC:14902;HGNC:1497;HGNC:3014;HGNC:11503;HGNC:14946;HGNC:1775;HGNC:19665;HGNC:2856;HGNC:30765;HGNC:12642;HGNC:19679;HGNC:12852;HGNC:555;HGNC:289;HGNC:4460;HGNC:10469;HGNC:24035;HGNC:659;HGNC:14258;HGNC:4140;HGNC:9401;HGNC:3775;HGNC:6759;HGNC:1434;HGNC:1460;HGNC:10831;HGNC:4226;HGNC:9246;HGNC:8127;HGNC:1389;HGNC:17283;HGNC:16831;HGNC:29059;HGNC:2515;HGNC:578;HGNC:1399;HGNC:17867;HGNC:8…	RAB8B;RAB6B;CASK;DPYSL2;SYNJ1;PPP1R9A;CDK5R1;STXBP5;DGKQ;TNIK;VAMP1;AAK1;YWHAG;AP1G1;GRK2;GPM6A;RTN3;APPL1;ARF6;CD2AP;GAP43;PRKCE;FMR1;MARCKS;CALB1;CAMK2A;SH3GL2;GDI1;PPFIA2;OGT;CACNA1B;RIMS2;TSPOAP1;IQSEC2;CTNND1;APBA1;CACNA2D1;NPTN;ATP2B2;ATP2B1;ATP2B4;CANX;GRM7;GRIA2;GABRB1;KCNMA1;CACNA1D;P2RY4;SYT11;NRXN1;HCN1;ITGA3;GRIA3;MYO6;ITSN1;EPS15;PICALM;DMXL2;RAB35;RAB11B;RAB14;SYN1;SYN3;SYN2;DOC2B;A…
GO:0014069	D19	CC	postsynaptic density	│ │ ├─ postsynaptic density	GO:0099572	4.10297e-06	3.07723e-05	HGNC:9412;HGNC:17512;HGNC:17513;HGNC:8592;HGNC:18957;HGNC:6394;HGNC:16062;HGNC:1460;HGNC:14946;HGNC:9298;HGNC:24596;HGNC:7605;HGNC:6871;HGNC:3297;HGNC:9701;HGNC:12631;HGNC:8060;HGNC:2847;HGNC:289;HGNC:5036;HGNC:29059;HGNC:2905;HGNC:30765;HGNC:2900;HGNC:1014;HGNC:29364;HGNC:30212;HGNC:2515;HGNC:7978;HGNC:17098;HGNC:2906;HGNC:2901;HGNC:7220;HGNC:19701;HGNC:17867;HGNC:815;HGNC:4593;HGNC:232;HGNC:322…	PRKCZ;HOMER1;HOMER2;PAK3;MAGI2;KPNA1;CRTC1;CAMK2A;PPP1R9A;PPP1R9B;DYNLL2;MYO6;MAPK1;EIF4G2;PURA;USP8;NUMB;DGCR8;GRK2;HNRNPD;IQSEC2;DLGAP1;TNIK;DLG1;BCR;TANC1;TANC2;CTNND1;NR3C1;DICER1;DLGAP2;DLG2;MPP2;CNKSR2;NPTN;ATP2B2;GRM1;ADCY1;EFNB2;ADAM22;LRRTM2;IL1RAPL1;GRIA2;EPHA7;ERBB4;GRID1;GRIN2A;GRIA3;SLC30A1;SLITRK1;SLITRK3;ADGRB3;SEMA4F
GO:0099572	D6	CC	postsynaptic specialization	│ ├─ postsynaptic specialization	GO:0098794	6.2032e-06	3.72192e-05	HGNC:12855;HGNC:29568;HGNC:9246;HGNC:367;HGNC:3390;HGNC:4081;HGNC:4075;HGNC:6239;HGNC:23501;HGNC:19409;HGNC:14291;HGNC:9412;HGNC:17512;HGNC:17513;HGNC:8592;HGNC:18957;HGNC:6394;HGNC:16062;HGNC:1460;HGNC:14946;HGNC:9298;HGNC:24596;HGNC:7605;HGNC:6871;HGNC:3297;HGNC:9701;HGNC:12631;HGNC:8060;HGNC:2847;HGNC:289;HGNC:5036;HGNC:29059;HGNC:2905;HGNC:30765;HGNC:2900;HGNC:1014;HGNC:29364;HGNC:30212;HGNC:…	YWHAZ;LHFPL4;PPFIA2;AKAP1;EPHA7;GABRB1;GABRA1;KCND3;SLITRK3;LRRTM2;NLGN1;PRKCZ;HOMER1;HOMER2;PAK3;MAGI2;KPNA1;CRTC1;CAMK2A;PPP1R9A;PPP1R9B;DYNLL2;MYO6;MAPK1;EIF4G2;PURA;USP8;NUMB;DGCR8;GRK2;HNRNPD;IQSEC2;DLGAP1;TNIK;DLG1;BCR;TANC1;TANC2;CTNND1;NR3C1;DICER1;DLGAP2;DLG2;MPP2;CNKSR2;NPTN;ATP2B2;GRM1;ADCY1;EFNB2;ADAM22;IL1RAPL1;GRIA2;ERBB4;GRID1;GRIN2A;GRIA3;SLC30A1;SLITRK1;ADGRB3;SEMA4F
GO:0099645	G16	BP	neurotransmitter receptor localization to postsynaptic specialization membrane	│ │ ├─ neurotransmitter receptor localization to postsynaptic specialization membrane	GO:0099072	7.31962e-06	7.80759e-05	HGNC:201;HGNC:7954;HGNC:7952;HGNC:2901;HGNC:2900;HGNC:29568;HGNC:3432;HGNC:9412;HGNC:29059;HGNC:18957;HGNC:30765;HGNC:188;HGNC:9855;HGNC:1460;HGNC:8592;HGNC:4454;HGNC:7648;HGNC:8127	ADAM22;NPTXR;NPTX1;DLG2;DLG1;LHFPL4;ERBB4;PRKCZ;IQSEC2;MAGI2;TNIK;ADAM10;RAP1A;CAMK2A;PAK3;GPC6;NBEA;OGT
GO:0099059	B29	CC	integral component of presynaptic active zone membrane	│ │ └─ integral component of presynaptic active zone membrane	GO:0048787	2.97832e-05	0.000148916	HGNC:17867;HGNC:815;HGNC:814;HGNC:817;HGNC:1473;HGNC:4460;HGNC:4599;HGNC:4572;HGNC:4081;HGNC:6284;HGNC:1391;HGNC:8542;HGNC:19239;HGNC:8008;HGNC:4845;HGNC:6139;HGNC:4573	NPTN;ATP2B2;ATP2B1;ATP2B4;CANX;GPM6A;GRM7;GRIA2;GABRB1;KCNMA1;CACNA1D;P2RY4;SYT11;NRXN1;HCN1;ITGA3;GRIA3
GO:0048787	B15	CC	presynaptic active zone membrane	│ │ └─ presynaptic active zone membrane	GO:0048786	4.26756e-05	0.000182895	HGNC:578;HGNC:1399;HGNC:17867;HGNC:815;HGNC:814;HGNC:817;HGNC:1473;HGNC:4460;HGNC:4599;HGNC:4572;HGNC:4081;HGNC:6284;HGNC:1391;HGNC:8542;HGNC:19239;HGNC:8008;HGNC:4845;HGNC:6139;HGNC:4573	APBA1;CACNA2D1;NPTN;ATP2B2;ATP2B1;ATP2B4;CANX;GPM6A;GRM7;GRIA2;GABRB1;KCNMA1;CACNA1D;P2RY4;SYT11;NRXN1;HCN1;ITGA3;GRIA3
GO:0048786	B4	CC	presynaptic active zone	│ ├─ presynaptic active zone	GO:0098793	7.98238e-05	0.000299339	HGNC:1389;HGNC:17283;HGNC:16831;HGNC:29059;HGNC:2515;HGNC:578;HGNC:1399;HGNC:17867;HGNC:815;HGNC:814;HGNC:817;HGNC:1473;HGNC:4460;HGNC:4599;HGNC:4572;HGNC:4081;HGNC:6284;HGNC:1391;HGNC:8542;HGNC:19239;HGNC:8008;HGNC:4845;HGNC:6139;HGNC:4573	CACNA1B;RIMS2;TSPOAP1;IQSEC2;CTNND1;APBA1;CACNA2D1;NPTN;ATP2B2;ATP2B1;ATP2B4;CANX;GPM6A;GRM7;GRIA2;GABRB1;KCNMA1;CACNA1D;P2RY4;SYT11;NRXN1;HCN1;ITGA3;GRIA3
GO:0042734	B9	CC	presynaptic membrane	│ ├─ presynaptic membrane	GO:0098793	0.00011999	0.000399965	HGNC:814;HGNC:815;HGNC:15931;HGNC:9246;HGNC:6759;HGNC:19665;HGNC:6250;HGNC:6222;HGNC:6234;HGNC:6218;HGNC:3388;HGNC:6299;HGNC:5951;HGNC:1389;HGNC:3227;HGNC:2159;HGNC:8008;HGNC:9508;HGNC:4582;HGNC:4572;HGNC:4573;HGNC:11514;HGNC:4585;HGNC:5286;HGNC:5287;HGNC:4599;HGNC:3432;HGNC:9668;HGNC:21625;HGNC:13830;HGNC:6470	ATP2B1;ATP2B2;SNPH;PPFIA2;MARCKS;STXBP5;KCNH1;KCNA4;KCNC2;KCNA1;EPHA4;KCNQ5;CADM1;CACNA1B;EFNB2;CNR1;NRXN1;PSEN1;GRIK4;GRIA2;GRIA3;SYT7;GRIN2A;HTR1A;HTR1B;GRM7;ERBB4;PTPRD;ANO1;CNTNAP2;L1CAM
GO:0098696	G24	BP	regulation of neurotransmitter receptor localization to postsynaptic specialization membrane	│ │ │ └─ regulation of neurotransmitter receptor localization to postsynaptic specialization membrane	GO:0099645	0.000110886	0.00101381	HGNC:9412;HGNC:29059;HGNC:18957;HGNC:30765;HGNC:188;HGNC:9855;HGNC:1460;HGNC:8592;HGNC:4454;HGNC:7648;HGNC:8127	PRKCZ;IQSEC2;MAGI2;TNIK;ADAM10;RAP1A;CAMK2A;PAK3;GPC6;NBEA;OGT
GO:0045211	D9	CC	postsynaptic membrane	│ ├─ postsynaptic membrane	GO:0098794	0.000405655	0.00121697	HGNC:1399;HGNC:6759;HGNC:18957;HGNC:7648;HGNC:6222;HGNC:815;HGNC:6218;HGNC:4597;HGNC:5951;HGNC:3388;HGNC:1473;HGNC:8004;HGNC:11068;HGNC:4572;HGNC:4573;HGNC:4582;HGNC:4593;HGNC:8005;HGNC:1165;HGNC:23501;HGNC:13449;HGNC:4845;HGNC:6139;HGNC:6141;HGNC:4575;HGNC:4580	CACNA2D1;MARCKS;MAGI2;NBEA;KCNA4;ATP2B2;KCNA1;GRM5;CADM1;EPHA4;CANX;NRP1;SLC8A1;GRIA2;GRIA3;GRIK4;GRM1;NRP2;DAGLA;SLITRK3;SLITRK2;HCN1;ITGA3;ITGA5;GRID1;GRIK2
GO:0099505	F3	BP	regulation of presynaptic membrane potential	│ ├─ regulation of presynaptic membrane potential	SYNGO:presynprocess	0.000218084	0.00174467	HGNC:4581;HGNC:4582;HGNC:4572;HGNC:4573;HGNC:4075;HGNC:4081;HGNC:4585;HGNC:6284;HGNC:4580;HGNC:6250;HGNC:6222;HGNC:6234;HGNC:6218;HGNC:6299;HGNC:4845	GRIK3;GRIK4;GRIA2;GRIA3;GABRA1;GABRB1;GRIN2A;KCNMA1;GRIK2;KCNH1;KCNA4;KCNC2;KCNA1;KCNQ5;HCN1
GO:0007416	I10	BP	synapse assembly	│ ├─ synapse assembly	GO:0050808	0.000285063	0.00202711	HGNC:5951;HGNC:3432;HGNC:8008;HGNC:3227;HGNC:9245;HGNC:9246;HGNC:9668;HGNC:3313;HGNC:8127;HGNC:5996;HGNC:20297;HGNC:13449;HGNC:23501;HGNC:659;HGNC:19835;HGNC:8060;HGNC:14291;HGNC:19190;HGNC:7954;HGNC:4140;HGNC:7952;HGNC:19409;HGNC:20284	CADM1;ERBB4;NRXN1;EFNB2;PPFIA1;PPFIA2;PTPRD;ELAVL2;OGT;IL1RAPL1;SLITRK1;SLITRK2;SLITRK3;ARF6;MDGA2;NUMB;NLGN1;DOCK7;NPTXR;GAP43;NPTX1;LRRTM2;SIPA1L1
GO:0098839	D34	CC	postsynaptic density membrane	│ │ │ └─ postsynaptic density membrane	GO:0014069	0.00086665	0.00236359	HGNC:29059;HGNC:2901;HGNC:7220;HGNC:19701;HGNC:17867;HGNC:815;HGNC:4593;HGNC:232;HGNC:3227;HGNC:201;HGNC:19409;HGNC:5996;HGNC:4572;HGNC:3390;HGNC:3432;HGNC:4575;HGNC:4585;HGNC:4573;HGNC:11012;HGNC:20297;HGNC:23501;HGNC:945;HGNC:10734	IQSEC2;DLG2;MPP2;CNKSR2;NPTN;ATP2B2;GRM1;ADCY1;EFNB2;ADAM22;LRRTM2;IL1RAPL1;GRIA2;EPHA7;ERBB4;GRID1;GRIN2A;GRIA3;SLC30A1;SLITRK1;SLITRK3;ADGRB3;SEMA4F
GO:0099504	F5	BP	synaptic vesicle cycle	│ ├─ synaptic vesicle cycle	SYNGO:presynprocess	0.000401131	0.00256724	HGNC:19665;HGNC:11494;HGNC:11495;HGNC:11496;HGNC:1775;HGNC:8008;HGNC:11499;HGNC:9317;HGNC:9508;HGNC:9774;HGNC:555;HGNC:11438;HGNC:2986;HGNC:11514;HGNC:11509;HGNC:17283;HGNC:1389;HGNC:1497;HGNC:9246;HGNC:8542;HGNC:5287;HGNC:6250;HGNC:1460;HGNC:12642;HGNC:851;HGNC:868;HGNC:18305;HGNC:2938;HGNC:1473;HGNC:659;HGNC:10831;HGNC:15514;HGNC:3419;HGNC:6183;HGNC:2856;HGNC:19239;HGNC:11503	STXBP5;SYN1;SYN2;SYN3;CDK5R1;NRXN1;SYNGR2;PPP3R1;PSEN1;RAB35;AP1G1;STX3;DOC2B;SYT7;SYT1;RIMS2;CACNA1B;CASK;PPFIA2;P2RY4;HTR1B;KCNH1;CAMK2A;VAMP1;ATP6V1A;ATP6AP1;ATP6AP2;DMXL2;CANX;ARF6;SH3GL2;PICALM;EPS15;ITSN1;DGKQ;SYT11;SYNJ1
GO:0099056	B24	CC	integral component of presynaptic membrane	│ │ └─ integral component of presynaptic membrane	GO:0042734	0.0011619	0.0026813	HGNC:6250;HGNC:6222;HGNC:6234;HGNC:6218;HGNC:3388;HGNC:6299;HGNC:5951;HGNC:1389;HGNC:3227;HGNC:2159;HGNC:8008;HGNC:9508;HGNC:4582;HGNC:4572;HGNC:4573;HGNC:11514;HGNC:4585;HGNC:5286;HGNC:5287;HGNC:4599;HGNC:3432;HGNC:9668;HGNC:21625;HGNC:13830;HGNC:6470	KCNH1;KCNA4;KCNC2;KCNA1;EPHA4;KCNQ5;CADM1;CACNA1B;EFNB2;CNR1;NRXN1;PSEN1;GRIK4;GRIA2;GRIA3;SYT7;GRIN2A;HTR1A;HTR1B;GRM7;ERBB4;PTPRD;ANO1;CNTNAP2;L1CAM
GO:0099055	D27	CC	integral component of postsynaptic membrane	│ │ └─ integral component of postsynaptic membrane	GO:0045211	0.00116112	0.0026813	HGNC:6222;HGNC:815;HGNC:6218;HGNC:4597;HGNC:5951;HGNC:3388;HGNC:1473;HGNC:8004;HGNC:11068;HGNC:4572;HGNC:4573;HGNC:4582;HGNC:4593;HGNC:8005;HGNC:1165;HGNC:23501;HGNC:13449;HGNC:4845;HGNC:6139;HGNC:6141;HGNC:4575;HGNC:4580	KCNA4;ATP2B2;KCNA1;GRM5;CADM1;EPHA4;CANX;NRP1;SLC8A1;GRIA2;GRIA3;GRIK4;GRM1;NRP2;DAGLA;SLITRK3;SLITRK2;HCN1;ITGA3;ITGA5;GRID1;GRIK2
GO:0099061	D42	CC	integral component of postsynaptic density membrane	│ │ │ └─ integral component of postsynaptic density membrane	GO:0098839	0.00198	0.00424285	HGNC:17867;HGNC:815;HGNC:4593;HGNC:232;HGNC:3227;HGNC:201;HGNC:19409;HGNC:5996;HGNC:4572;HGNC:3390;HGNC:3432;HGNC:4575;HGNC:4585;HGNC:4573;HGNC:11012;HGNC:20297;HGNC:23501;HGNC:945;HGNC:10734	NPTN;ATP2B2;GRM1;ADCY1;EFNB2;ADAM22;LRRTM2;IL1RAPL1;GRIA2;EPHA7;ERBB4;GRID1;GRIN2A;GRIA3;SLC30A1;SLITRK1;SLITRK3;ADGRB3;SEMA4F
GO:0099524	D2	CC	postsynaptic cytosol	│ ├─ postsynaptic cytosol	GO:0098794	0.0035939	0.00718781	HGNC:21292;HGNC:9399;HGNC:3775;HGNC:17512;HGNC:15917;HGNC:9588;HGNC:1434;HGNC:1460;HGNC:8127	RIMS3;PRKCD;FMR1;HOMER1;PLCB1;PTEN;CALB1;CAMK2A;OGT
GO:0099523	B2	CC	presynaptic cytosol	│ ├─ presynaptic cytosol	GO:0098793	0.00481024	0.00901921	HGNC:9401;HGNC:3775;HGNC:6759;HGNC:1434;HGNC:1460;HGNC:19665;HGNC:10831;HGNC:4226;HGNC:9246;HGNC:8127	PRKCE;FMR1;MARCKS;CALB1;CAMK2A;STXBP5;SH3GL2;GDI1;PPFIA2;OGT
GO:0099507	F14	BP	ligand-gated ion channel activity involved in regulation of presynaptic membrane potential	│ │ ├─ ligand-gated ion channel activity involved in regulation of presynaptic membrane potential	GO:0099505	0.00232108	0.0127933	HGNC:4581;HGNC:4582;HGNC:4572;HGNC:4573;HGNC:4075;HGNC:4081;HGNC:4585;HGNC:6284;HGNC:4580	GRIK3;GRIK4;GRIA2;GRIA3;GABRA1;GABRB1;GRIN2A;KCNMA1;GRIK2
GO:0099537	H2	BP	trans-synaptic signaling	│ ├─ trans-synaptic signaling	GO:0099536	0.00259863	0.0127933	HGNC:9668;HGNC:2159;HGNC:1165;HGNC:15917;HGNC:8008;HGNC:5996;HGNC:5951;HGNC:17867;HGNC:9391;HGNC:232;HGNC:29059;HGNC:14946;HGNC:4597;HGNC:377;HGNC:1014;HGNC:6470;HGNC:9664;HGNC:2905;HGNC:3390;HGNC:2906;HGNC:11438;HGNC:14540;HGNC:8574;HGNC:10436;HGNC:16507;HGNC:9401;HGNC:578;HGNC:7605;HGNC:5286;HGNC:5287;HGNC:4599;HGNC:9317;HGNC:26776	PTPRD;CNR1;DAGLA;PLCB1;NRXN1;IL1RAPL1;CADM1;NPTN;PRKAR2A;ADCY1;IQSEC2;PPP1R9A;GRM5;AKAP7;BCR;L1CAM;PTPRA;DLGAP1;EPHA7;DLGAP2;STX3;WNK1;PAFAH1B1;RPS6KB1;SYNPR;PRKCE;APBA1;MYO6;HTR1A;HTR1B;GRM7;PPP3R1;TENT2
GO:0099173	I3	BP	postsynapse organization	│ ├─ postsynapse organization	GO:0050808	0.00249051	0.0127933	HGNC:188;HGNC:8004;HGNC:19701;HGNC:17848;HGNC:12735;HGNC:6139;HGNC:3390;HGNC:8005;HGNC:5996;HGNC:29364;HGNC:4575;HGNC:9508;HGNC:8592;HGNC:6183;HGNC:8574;HGNC:10434;HGNC:7608	ADAM10;NRP1;CNKSR2;STK38L;WASL;ITGA3;EPHA7;NRP2;IL1RAPL1;TANC1;GRID1;PSEN1;PAK3;ITSN1;PAFAH1B1;RPS6KA5;MYO9A
GO:0099092	D33	CC	postsynaptic density, intracellular component	│ │ │ ├─ postsynaptic density, intracellular component	GO:0014069	0.00790451	0.0139491	HGNC:29059;HGNC:2905;HGNC:30765;HGNC:2900;HGNC:1014;HGNC:29364;HGNC:30212;HGNC:2515;HGNC:7978;HGNC:17098;HGNC:2906	IQSEC2;DLGAP1;TNIK;DLG1;BCR;TANC1;TANC2;CTNND1;NR3C1;DICER1;DLGAP2
GO:0099560	I8	BP	synapse adhesion between pre- and post-synapse	│ ├─ synapse adhesion between pre- and post-synapse	GO:0050808	0.00358117	0.016371	HGNC:5951;HGNC:9668;HGNC:20297;HGNC:13449;HGNC:23501;HGNC:14291;HGNC:8008;HGNC:1765;HGNC:6139;HGNC:18957;HGNC:19835	CADM1;PTPRD;SLITRK1;SLITRK2;SLITRK3;NLGN1;NRXN1;CDH6;ITGA3;MAGI2;MDGA2
GO:0099509	F2	BP	regulation of presynaptic cytosolic calcium levels	│ ├─ regulation of presynaptic cytosolic calcium levels	SYNGO:presynprocess	0.00535776	0.0228598	HGNC:2159;HGNC:8542;HGNC:6250;HGNC:1434;HGNC:16831;HGNC:1389;HGNC:5287;HGNC:1391;HGNC:1402	CNR1;P2RY4;KCNH1;CALB1;TSPOAP1;CACNA1B;HTR1B;CACNA1D;CACNB2
GO:0099571	D3	CC	postsynaptic cytoskeleton	│ ├─ postsynaptic cytoskeleton	GO:0098794	0.0140931	0.0234885	HGNC:6759;HGNC:7602;HGNC:6183;HGNC:14946;HGNC:7605;HGNC:7568;HGNC:17089	MARCKS;MYO5A;ITSN1;PPP1R9A;MYO6;MYH10;SYNE1
GO:0099626	F13	BP	voltage-gated calcium channel activity involved in regulation of presynaptic cytosolic calcium levels	│ │ └─ voltage-gated calcium channel activity involved in regulation of presynaptic cytosolic calcium levels	GO:0099509	0.00645793	0.0243122	HGNC:16831;HGNC:1389;HGNC:5287;HGNC:1391;HGNC:1402	TSPOAP1;CACNA1B;HTR1B;CACNA1D;CACNB2
GO:0098963	K24	BP	dendritic transport of messenger ribonucleoprotein complex	│ └─ dendritic transport of messenger ribonucleoprotein complex	GO:0098961	0.00615804	0.0243122	HGNC:9701;HGNC:5048;HGNC:10774;HGNC:11371	PURA;HNRNPU;SFPQ;STAU2
GO:0098871	D13	CC	postsynaptic actin cytoskeleton	│ │ ├─ postsynaptic actin cytoskeleton	GO:0099571	0.0154228	0.0243518	HGNC:7602;HGNC:6183;HGNC:14946;HGNC:7605;HGNC:7568;HGNC:17089	MYO5A;ITSN1;PPP1R9A;MYO6;MYH10;SYNE1
GO:0099542	H13	BP	trans-synaptic signaling by endocannabinoid	│ │ │ └─ trans-synaptic signaling by endocannabinoid	GO:0099541	0.00952235	0.0304715	HGNC:2159;HGNC:1165;HGNC:15917;HGNC:8008	CNR1;DAGLA;PLCB1;NRXN1
GO:0050804	H18	BP	modulation of chemical synaptic transmission	│ │ ├─ modulation of chemical synaptic transmission	GO:0007268	0.00948467	0.0304715	HGNC:9391;HGNC:232;HGNC:29059;HGNC:14946;HGNC:4597;HGNC:377;HGNC:1014;HGNC:6470;HGNC:9664;HGNC:9668;HGNC:2905;HGNC:3390;HGNC:2906;HGNC:11438;HGNC:14540;HGNC:8574;HGNC:10436;HGNC:16507	PRKAR2A;ADCY1;IQSEC2;PPP1R9A;GRM5;AKAP7;BCR;L1CAM;PTPRA;PTPRD;DLGAP1;EPHA7;DLGAP2;STX3;WNK1;PAFAH1B1;RPS6KB1;SYNPR
GO:0098935	K8	BP	dendritic transport	│ └─ dendritic transport	GO:0008088	0.00896275	0.0304715	HGNC:17676;HGNC:9701;HGNC:5048;HGNC:10774;HGNC:11371	RABGEF1;PURA;HNRNPU;SFPQ;STAU2
GO:0007268	H11	BP	chemical synaptic transmission	│ │ └─ chemical synaptic transmission	GO:0099537	0.0109688	0.0319091	HGNC:9391;HGNC:232;HGNC:29059;HGNC:14946;HGNC:4597;HGNC:377;HGNC:1014;HGNC:6470;HGNC:9664;HGNC:9668;HGNC:2905;HGNC:3390;HGNC:2906;HGNC:11438;HGNC:14540;HGNC:8574;HGNC:10436;HGNC:16507;HGNC:9401;HGNC:578;HGNC:7605;HGNC:5286;HGNC:5287;HGNC:4599;HGNC:15917;HGNC:9317;HGNC:26776	PRKAR2A;ADCY1;IQSEC2;PPP1R9A;GRM5;AKAP7;BCR;L1CAM;PTPRA;PTPRD;DLGAP1;EPHA7;DLGAP2;STX3;WNK1;PAFAH1B1;RPS6KB1;SYNPR;PRKCE;APBA1;MYO6;HTR1A;HTR1B;GRM7;PLCB1;PPP3R1;TENT2
GO:0098698	I25	BP	postsynaptic specialization assembly	│ │ ├─ postsynaptic specialization assembly	GO:0007416	0.010817	0.0319091	HGNC:14291;HGNC:19190;HGNC:7954;HGNC:4140;HGNC:8008;HGNC:7952;HGNC:19409;HGNC:9668;HGNC:20284	NLGN1;DOCK7;NPTXR;GAP43;NRXN1;NPTX1;LRRTM2;PTPRD;SIPA1L1
GO:0098919	I41	BP	structural constituent of postsynaptic density	│ │ └─ structural constituent of postsynaptic density	GO:0099186	0.0120649	0.0335718	HGNC:2905;HGNC:18957;HGNC:7220;HGNC:2900;HGNC:2901	DLGAP1;MAGI2;MPP2;DLG1;DLG2
GO:0099566	G2	BP	regulation of postsynaptic cytosolic calcium levels	│ ├─ regulation of postsynaptic cytosolic calcium levels	SYNGO:postsynprocess	0.0158213	0.0399978	HGNC:7602;HGNC:815;HGNC:1434;HGNC:11068;HGNC:4593	MYO5A;ATP2B2;CALB1;SLC8A1;GRM1
GO:0099175	I17	BP	regulation of postsynapse organization	│ │ ├─ regulation of postsynapse organization	GO:0099173	0.0162491	0.0399978	HGNC:3390;HGNC:8005;HGNC:5996;HGNC:29364;HGNC:4575;HGNC:188;HGNC:9508;HGNC:12735;HGNC:8592;HGNC:6183;HGNC:8574;HGNC:10434	EPHA7;NRP2;IL1RAPL1;TANC1;GRID1;ADAM10;PSEN1;WASL;PAK3;ITSN1;PAFAH1B1;RPS6KA5
GO:0099054	I23	BP	presynapse assembly	│ │ ├─ presynapse assembly	GO:0007416	0.0154228	0.0399978	HGNC:3227;HGNC:5951;HGNC:9245;HGNC:9246;HGNC:9668;HGNC:8008	EFNB2;CADM1;PPFIA1;PPFIA2;PTPRD;NRXN1
GO:0099502	F31	BP	calcium-dependent activation of synaptic vesicle fusion	│ │ │ ├─ calcium-dependent activation of synaptic vesicle fusion	GO:0016079	0.0202825	0.043711	HGNC:2986;HGNC:11514;HGNC:11509;HGNC:17283;HGNC:1389	DOC2B;SYT7;SYT1;RIMS2;CACNA1B
GO:0098921	H21	BP	retrograde trans-synaptic signaling by endocannabinoid	│ │ │ ├─ retrograde trans-synaptic signaling by endocannabinoid	GO:0099542	0.0204895	0.043711	HGNC:2159;HGNC:1165;HGNC:15917	CNR1;DAGLA;PLCB1
GO:1905806	I27	BP	regulation of synapse disassembly	│ │ └─ regulation of synapse disassembly	GO:0098883	0.0193376	0.043711	HGNC:3388;HGNC:945;HGNC:9106;HGNC:10899	EPHA4;ADGRB3;PLXNC1;SKP1
SYNGO:transport	K1	BP	transport	└─ transport	SYNGO:synprocess	0.0196527	0.043711	HGNC:3014;HGNC:7602;HGNC:17676;HGNC:9701;HGNC:5048;HGNC:10774;HGNC:11371;HGNC:25564;HGNC:17059	DPYSL2;MYO5A;RABGEF1;PURA;HNRNPU;SFPQ;STAU2;ARL8B;SACM1L
GO:0008021	B7	CC	synaptic vesicle	│ ├─ synaptic vesicle	GO:0098793	0.0296172	0.0444258	HGNC:2938;HGNC:19665;HGNC:9246;HGNC:10831;HGNC:9774;HGNC:9761;HGNC:16524;HGNC:11494;HGNC:11496;HGNC:11495;HGNC:2986;HGNC:851;HGNC:12642;HGNC:11507;HGNC:13531;HGNC:16507;HGNC:11509;HGNC:19239;HGNC:868;HGNC:18305	DMXL2;STXBP5;PPFIA2;SH3GL2;RAB35;RAB11B;RAB14;SYN1;SYN3;SYN2;DOC2B;ATP6V1A;VAMP1;SYPL1;ATP8A1;SYNPR;SYT1;SYT11;ATP6AP1;ATP6AP2
