# Supplementary material for: A microRNA signature that correlates with cognition and is a target against cognitive decline
Source: EMBO Mol Med. 2021 Oct 11;13(11):e13659. doi: 10.15252/emmm.202013659 (PMC8573587; doi:10.15252/emmm.202013659)
Supplement: Supplementary file 12 — Dataset EV10 [file EMMM-13-e13659-s019.xlsx]

## Sheet: Sheet1
Dataset EV10: GO analysis with downregulated genes from miR-146a, miR-181a and miR-148a mimic treatments
miR-146-down			miR-181-down			miR-148a-down			miR-146a-up			miR-181a-up			miR-148a-up
term	p.adjust		term	p.adjust		term	p.adjust		term	p.adjust		term	p.adjust		term	p.adjust
toxin transport	1.7978e-05		synapse organization	2.10211e-13		antigen processing and presentation of peptide antigen	7.00554e-08		response to endoplasmic reticulum stress	1.95573e-08		extracellular matrix organization	6.16087e-08		DNA replication	3.63685e-34
positive regulation of establishment of protein localization to telomere	0.000147476		learning or memory	1.29405e-11		antigen processing and presentation	8.42669e-07		regulation of protein catabolic process	3.03338e-07		extracellular structure organization	6.16087e-08		chromosome segregation	1.47637e-33
regulation of establishment of protein localization to telomere	0.000238081		cognition	1.87457e-11		antigen processing and presentation of peptide antigen via MHC class Ib	2.56674e-06		cellular carbohydrate metabolic process	3.96028e-07		collagen fibril organization	2.35416e-05		regulation of mitotic cell cycle	2.14588e-28
regulation of establishment of protein localization to chromosome	0.000346903		dendrite development	2.8978e-11		antigen processing and presentation of endogenous peptide antigen	4.10442e-06		positive regulation of proteolysis	7.141e-07		DNA replication	0.00131615		DNA repair	2.14588e-28
positive regulation of protein localization to chromosome, telomeric region	0.000488221		regulation of ion transmembrane transport	1.00297e-10		antigen processing and presentation of endogenous peptide antigen via MHC class I	4.12082e-06		positive regulation of protein catabolic process	9.04993e-07		DNA strand elongation involved in DNA replication	0.00236378		sister chromatid segregation	1.10223e-26
establishment of protein localization to organelle	0.000661529		protein localization to cell junction	3.75543e-09		antigen processing and presentation of peptide antigen via MHC class I	4.12082e-06		cellular amino acid metabolic process	1.30502e-06		cell-substrate adhesion	0.0054075		mitotic cell cycle phase transition	7.78783e-28
regulation of protein localization to chromosome, telomeric region	0.000889867		regulation of membrane potential	1.452e-09		antigen processing and presentation of endogenous antigen	1.04703e-05		regulation of transcription from RNA polymerase II promoter in response to stress	4.26512e-06		protein trimerization	0.00558725		cell cycle phase transition	1.10223e-26
RNA localization	0.000889867		protein localization to synapse	3.75543e-09		antigen processing and presentation of endogenous peptide antigen via MHC class I via ER pathway	1.22232e-05		lytic vacuole organization	4.26512e-06		transmembrane receptor protein serine/threonine kinase signaling pathway	0.00558725		nuclear division	2.42938e-26
establishment of protein localization to telomere	0.00112831		regulation of small GTPase mediated signal transduction	4.97952e-09		antigen processing and presentation of endogenous peptide antigen via MHC class Ib	1.1907e-05		tRNA aminoacylation for protein translation	4.26512e-06		ameboidal-type cell migration	0.00558725		nuclear chromosome segregation	5.04545e-26
nucleobase-containing compound transport	0.00125506		small GTPase mediated signal transduction	8.85232e-09		antigen processing and presentation via MHC class Ib	1.44245e-05		positive regulation of catabolic process	4.26512e-06		regulation of cell-substrate adhesion	0.00558725		mitotic sister chromatid segregation	6.60952e-26
endoplasmic reticulum to Golgi vesicle-mediated transport	0.00208823		organic hydroxy compound metabolic process	2.93258e-08		positive regulation of adaptive immune response	1.44245e-05		response to unfolded protein	4.26512e-06		protein heterotrimerization	0.00558725		DNA-dependent DNA replication	8.34511e-26
positive regulation of establishment of protein localization	0.00441403		associative learning	3.11036e-08		antigen processing and presentation of exogenous peptide antigen	1.46643e-05		lysosome organization	4.26512e-06		DNA strand elongation	0.00635786		negative regulation of cell cycle	1.69077e-25
establishment of protein localization to chromosome	0.00445237		learning	8.31819e-08		positive regulation of adaptive immune response based on somatic recombination of immune receptors built from immunoglobulin superfamily domains	3.74245e-05		tRNA aminoacylation	8.18912e-06		mesenchyme development	0.00765426		organelle fission	2.51948e-25
RNA transport	0.00642526		dendrite morphogenesis	8.31819e-08		antigen processing and presentation of endogenous peptide antigen via MHC class I via ER pathway, TAP-independent	4.31898e-05		vacuole organization	8.31911e-06		basement membrane organization	0.0128283		negative regulation of mitotic cell cycle	2.25629e-23
nucleic acid transport	0.00642526		Ras protein signal transduction	1.00895e-07		positive regulation of T cell mediated cytotoxicity	7.3769e-05		response to topologically incorrect protein	8.6508e-06		cell cycle DNA replication	0.0128283		regulation of mitotic cell cycle phase transition	2.29622e-19
cholesterol storage	0.0069246		memory	1.76839e-07		antigen processing and presentation of exogenous antigen	0.000135477		amino acid activation	8.6508e-06		meiotic sister chromatid cohesion	0.0136312		regulation of chromosome segregation	5.09501e-19
protein import	0.00692922		monovalent inorganic cation transport	3.24887e-07		positive regulation of T cell mediated immunity	0.000187272		regulation of DNA-templated transcription in response to stress	9.33502e-06		meiotic sister chromatid segregation	0.0136312		negative regulation of cell cycle process	1.11063e-18
establishment of RNA localization	0.00727214		regulation of synapse structure or activity	4.52447e-07		regulation of T cell mediated cytotoxicity	0.000219837		response to starvation	9.80513e-06		double-strand break repair via break-induced replication	0.0158278		regulation of cell cycle phase transition	1.98095e-18
protein localization to chromosome, telomeric region	0.0073434		axonogenesis	4.52447e-07		regulation of adaptive immune response based on somatic recombination of immune receptors built from immunoglobulin superfamily domains	0.000299971		cellular response to unfolded protein	1.29833e-05		extraembryonic membrane development	0.0158278		cell cycle checkpoint	3.46611e-18
mRNA transport	0.00901046		organic hydroxy compound biosynthetic process	4.71647e-07		regulation of adaptive immune response	0.000314336		positive regulation of protein kinase activity	1.74653e-05		collagen-activated tyrosine kinase receptor signaling pathway	0.0158278		microtubule cytoskeleton organization involved in mitosis	9.69685e-18
negative regulation of insulin secretion involved in cellular response to glucose stimulus	0.00915719		regulation of Ras protein signal transduction	5.60887e-07		positive regulation of immune effector process	0.000987877		cellular response to starvation	2.05366e-05		apoptotic nuclear changes	0.016735		double-strand break repair	1.2514e-17
protein transmembrane transport	0.0119664		visual behavior	7.2486e-07		negative regulation of immune system process	0.00260841		cellular response to nutrient levels	2.38698e-05		meiosis II	0.0167731		positive regulation of cell cycle	3.84059e-17
regulation of protein secretion	0.0158192		dendritic spine organization	7.2486e-07		myeloid cell differentiation	0.00305028		ameboidal-type cell migration	2.64898e-05		cellular component disassembly involved in execution phase of apoptosis	0.0167731		mitotic cell cycle checkpoint	1.46406e-16
positive regulation of phagocytosis	0.0171629		regulation of synapse organization	7.98409e-07		regulation of leukocyte mediated immunity	0.00380859		intrinsic apoptotic signaling pathway in response to endoplasmic reticulum stress	2.64898e-05		mesenchymal cell differentiation	0.0167731		negative regulation of mitotic cell cycle phase transition	2.56313e-15
protein localization to chromosome	0.0249788		visual learning	8.35952e-07		positive regulation of leukocyte mediated immunity	0.00423571		positive regulation of kinase activity	2.82909e-05		mitotic spindle assembly	0.0167731		negative regulation of cell cycle phase transition	3.71258e-15
protein targeting	0.0283637		neurotransmitter transport	1.33321e-06		regulation of T cell mediated immunity	0.00465357		cellular response to topologically incorrect protein	2.82909e-05		morphogenesis of an epithelial sheet	0.0169006		negative regulation of chromosome organization	6.32588e-15
regulation of cholesterol storage	0.0303226		regulation of transporter activity	6.27093e-06		negative regulation of leukocyte differentiation	0.00518737		organic acid transmembrane transport	2.82909e-05		bleb assembly	0.0176833		regulation of chromosome organization	4.9606e-14
Golgi vesicle transport	0.0305968		neuromuscular process	1.37441e-06		regulation of immune effector process	0.00552307		negative regulation of phosphorylation	2.82909e-05		DNA-dependent DNA replication	0.0182647		positive regulation of cell cycle process	1.21218e-13
COPII-coated vesicle cargo loading	0.0347295		glutamate receptor signaling pathway	7.89764e-06		regulation of hemopoiesis	0.0061059		regulation of apoptotic signaling pathway	2.82909e-05		collagen-activated signaling pathway	0.0182647		negative regulation of nervous system development	1.47092e-13
intracellular protein transmembrane transport	0.0355817		potassium ion transmembrane transport	9.43919e-06		positive regulation of lymphocyte mediated immunity	0.00636343		proteasomal protein catabolic process	2.82909e-05		digestive system development	0.0182647		G2/M transition of mitotic cell cycle	1.47092e-13
protein localization to nucleus	0.0363502		regulation of dendrite development	9.43919e-06		T cell mediated cytotoxicity	0.00742859		regulation of cellular protein catabolic process	3.01112e-05		embryonic digestive tract development	0.0184057		negative regulation of cell development	3.20034e-13
lipoprotein localization	0.0392292		alcohol biosynthetic process	1.01035e-05		positive regulation of tolerance induction	0.0092232		peptidyl-serine phosphorylation	3.31275e-05		mitotic DNA replication	0.0192092		regulation of mitotic nuclear division	3.33511e-13
lipoprotein transport	0.0392292		regulation of cell morphogenesis involved in differentiation	1.16107e-05		antigen processing and presentation of peptide or polysaccharide antigen via MHC class II	0.0108081		peptidyl-serine modification	3.45199e-05		organelle fission	0.0192092		regulation of DNA replication	3.83985e-13
protein transmembrane import into intracellular organelle	0.0434173		regulation of ion transmembrane transporter activity	1.23038e-05		regulation of lymphocyte mediated immunity	0.0129127		negative regulation of protein phosphorylation	5.18507e-05		body morphogenesis	0.0184057		regulation of sister chromatid segregation	5.71631e-13
nucleoside monophosphate biosynthetic process	2.78152e-05		protein localization to cell periphery	1.23038e-05		T cell mediated immunity	0.0245943		organic anion transport	3.95776e-05		regulation of transmembrane receptor protein serine/threonine kinase signaling pathway	0.0192092		negative regulation of neurogenesis	1.12554e-12
nucleoside monophosphate metabolic process	3.1526e-05		locomotory behavior	1.16107e-05		myeloid leukocyte differentiation	0.0266569		alpha-amino acid biosynthetic process	5.68638e-05		connective tissue development	0.0192092		DNA recombination	1.42324e-12
ribonucleoside monophosphate metabolic process	5.18362e-05		dendritic spine development	1.23478e-05		antigen processing and presentation of peptide antigen via MHC class II	0.0301075		positive regulation of transcription from RNA polymerase II promoter in response to stress	5.68638e-05		nuclear DNA replication	0.0202228		ossification	1.54828e-12
ribonucleoside monophosphate biosynthetic process	6.65569e-05		alcohol metabolic process	1.43406e-05		negative regulation of hemopoiesis	0.0321984		proteasome-mediated ubiquitin-dependent protein catabolic process	5.70646e-05		urogenital system development	0.0202228		recombinational repair	2.7631e-12
nucleobase biosynthetic process	0.00112831		regulation of transmembrane transporter activity	1.43406e-05		hematopoietic progenitor cell differentiation	0.0321276		amino acid transport	5.70646e-05		nuclear division	0.0202228		double-strand break repair via homologous recombination	2.71421e-12
purine ribonucleoside monophosphate metabolic process	0.00131577		positive regulation of dendritic spine development	1.43406e-05		antigen processing and presentation of exogenous peptide antigen via MHC class II	0.0352517		positive regulation of cellular catabolic process	7.52662e-05		substrate adhesion-dependent cell spreading	0.0202228		negative regulation of mitotic nuclear division	2.7631e-12
purine nucleoside monophosphate metabolic process	0.00152089		positive regulation of cell projection organization	1.61119e-05		negative regulation of T cell differentiation	0.0392401		cellular amino acid biosynthetic process	7.52662e-05		leukocyte adhesion to vascular endothelial cell	0.0202228		chromosome separation	2.87451e-12
purine nucleoside monophosphate biosynthetic process	0.00200452		regulation of synaptic plasticity	1.74019e-05		negative regulation of myeloid leukocyte differentiation	0.0455301		anion transmembrane transport	8.9171e-05		positive regulation of cell adhesion	0.0202228		DNA conformation change	2.87451e-12
purine ribonucleoside monophosphate biosynthetic process	0.00200452		positive regulation of dendrite development	2.07506e-05		autophagy	0.000163552		positive regulation of proteasomal protein catabolic process	8.9171e-05		regulation of supramolecular fiber organization	0.0192092		protein localization to chromosome, centromeric region	3.05594e-12
nucleoside phosphate metabolic process	0.00243121		regulation of neuronal synaptic plasticity	2.14886e-05		regulation of autophagy	0.000187987		carboxylic acid transport	9.11359e-05		extracellular matrix assembly	0.0202228		mitotic spindle organization	3.07793e-12
glutamine family amino acid metabolic process	0.00246086		regulation of neurotransmitter levels	2.18766e-05		regulation of macroautophagy	0.00305028		positive regulation of cellular protein catabolic process	0.000100704		regulation of glucose import	0.0202228		neural precursor cell proliferation	6.17728e-12
dicarboxylic acid metabolic process	0.00283112		adult behavior	2.18766e-05		macroautophagy	0.00390265		cellular response to extracellular stimulus	0.000106836		renal system development	0.0202228		regulation of mitotic sister chromatid separation	6.94984e-12
alpha-amino acid metabolic process	0.0031934		maintenance of location	3.22144e-05		positive regulation of catabolic process	0.00412846		organic acid transport	0.000108036		embryonic camera-type eye development	0.0236256		DNA integrity checkpoint	7.6509e-12
monocarboxylic acid biosynthetic process	0.00382301		calcium ion transmembrane import into cytosol	3.38554e-05		positive regulation of cellular catabolic process	0.0117306		endosomal transport	0.000112497		epithelial cell proliferation	0.0251198		spindle organization	9.31357e-12
nucleobase metabolic process	0.00399316		regulation of postsynaptic membrane potential	3.44605e-05		positive regulation of macroautophagy	0.0308969		negative regulation of neuron death	0.000120369		collagen metabolic process	0.0236645		cell cycle G2/M phase transition	7.79257e-12
nucleobase-containing small molecule metabolic process	0.00481903		sterol biosynthetic process	3.77114e-05		negative regulation of catabolic process	0.0313488		carbohydrate catabolic process	0.000120369		positive regulation of transmembrane receptor protein serine/threonine kinase signaling pathway	0.0251198		negative regulation of organelle organization	1.09467e-11
carboxylic acid biosynthetic process	0.00576754		synaptic vesicle cycle	3.98718e-05		regulation of protein catabolic process	0.040268		negative regulation of apoptotic signaling pathway	0.000159209		cellular response to transforming growth factor beta stimulus	0.0257392		negative regulation of protein phosphorylation	1.09467e-11
small molecule catabolic process	0.00579101		regulation of cation transmembrane transport	4.13181e-05		axonogenesis	3.10299e-21		maintenance of location	0.000123006		cytokinesis	0.0268555		cell cycle G1/S phase transition	1.48266e-11
organic acid biosynthetic process	0.00587517		calcium ion transmembrane transport	4.13181e-05		regulation of cell morphogenesis involved in differentiation	6.09968e-14		positive regulation of epithelial cell migration	0.000176698		glucose import	0.0268555		metaphase/anaphase transition of mitotic cell cycle	1.48266e-11
nucleotide metabolic process	0.00787052		regulation of metal ion transport	4.61891e-05		negative regulation of nervous system development	3.01477e-10		intrinsic apoptotic signaling pathway	0.000176698		response to transforming growth factor beta	0.0278215		regulation of nuclear division	2.08356e-11
organic acid catabolic process	0.00915719		regulation of dendritic spine development	4.56952e-05		positive regulation of neuron projection development	1.52601e-12		cellular response to hypoxia	0.000196046		cartilage development	0.0288925		negative regulation of mitotic sister chromatid separation	3.56991e-11
carboxylic acid catabolic process	0.00915719		calcium ion transport	4.61891e-05		positive regulation of neuron differentiation	1.01584e-09		negative regulation of catabolic process	0.000202425		hindbrain development	0.0288925		negative regulation of phosphorylation	4.12434e-11
cellular amino acid metabolic process	0.0109493		Rho protein signal transduction	4.61891e-05		regulation of axonogenesis	1.18453e-09		positive regulation of proteasomal ubiquitin-dependent protein catabolic process	0.000196046		transforming growth factor beta receptor signaling pathway	0.031187		attachment of spindle microtubules to kinetochore	4.24164e-11
alpha-amino acid catabolic process	0.0165994		divalent metal ion transport	4.7843e-05		neuron projection guidance	2.33347e-09		amino acid transmembrane transport	0.000207903		negative regulation of cell development	0.033578		positive regulation of mitotic cell cycle	4.72076e-11
unsaturated fatty acid biosynthetic process	0.0181946		divalent inorganic cation transport	4.7843e-05		axon guidance	2.33347e-09		neuron death	0.000207903		digestive tract development	0.0342177		mitotic sister chromatid separation	4.80739e-11
purine nucleobase metabolic process	0.0199545		potassium ion transport	5.12465e-05		negative regulation of neuron differentiation	1.00934e-08		endoplasmic reticulum calcium ion homeostasis	0.000261141		BMP signaling pathway	0.0342991		cell cycle DNA replication	4.98757e-11
glutamine family amino acid catabolic process	0.0225971		negative regulation of neuron projection development	5.07752e-05		negative regulation of neurogenesis	2.01754e-08		autophagy	0.000264327		cell cycle phase transition	0.0362149		negative regulation of chromosome segregation	5.04305e-11
fatty acid biosynthetic process	0.0226538		response to hypoxia	6.4371e-05		negative regulation of cell development	3.23579e-08		neutral amino acid transport	0.000289449		positive regulation of epithelial to mesenchymal transition	0.0356459		spindle checkpoint	5.30857e-11
cellular amino acid catabolic process	0.0303226		negative regulation of cell projection organization	6.78506e-05		positive regulation of cell morphogenesis involved in differentiation	7.00554e-08		positive regulation of proteolysis involved in cellular protein catabolic process	0.00029001		negative regulation of neurogenesis	0.0364651		negative regulation of sister chromatid segregation	7.43428e-11
positive regulation of DNA metabolic process	1.71362e-05		regulation of cytosolic calcium ion concentration	7.41838e-05		regulation of cell shape	2.01405e-07		regulation of cell shape	0.00029064		regulation of vasculature development	0.039854		negative regulation of neuron differentiation	5.30857e-11
sterol biosynthetic process	2.78152e-05		exocytosis	7.99567e-05		positive regulation of axonogenesis	1.7973e-06		peptidyl-threonine modification	0.00029064		protein localization to chromosome, centromeric region	0.0410511		metaphase/anaphase transition of cell cycle	8.46215e-11
regulation of DNA metabolic process	7.43716e-05		ionotropic glutamate receptor signaling pathway	7.99567e-05		negative regulation of cell morphogenesis involved in differentiation	2.71022e-05		cellular response to platelet-derived growth factor stimulus	0.00029001		positive regulation of cell projection organization	0.0410511		G1/S transition of mitotic cell cycle	8.46215e-11
steroid biosynthetic process	0.000103222		cellular response to peptide hormone stimulus	7.99567e-05		negative regulation of axonogenesis	0.000259676		L-amino acid transport	0.000294072		positive regulation of cell-substrate adhesion	0.0364651		regulation of DNA-dependent DNA replication	1.36004e-10
ncRNA processing	0.00023041		peptide hormone secretion	8.34857e-05		embryonic digit morphogenesis	0.00165098		regulation of neuron death	0.000294072		regulation of glucose transmembrane transport	0.0410511		regulation of mitotic sister chromatid segregation	1.3606e-10
rRNA processing	0.00031611		calcium ion transport into cytosol	8.73286e-05		positive regulation of axon extension	0.00279756		cellular response to external stimulus	0.000294072		negative regulation of cell adhesion	0.0410511		regulation of protein serine/threonine kinase activity	1.44435e-10
rRNA metabolic process	0.000488221		neurotransmitter secretion	0.00010436		establishment of planar polarity	0.00396942		cellular response to oxygen levels	0.000294072		regulation of epithelial to mesenchymal transition	0.0418713		negative regulation of mitotic metaphase/anaphase transition	1.49703e-10
ncRNA metabolic process	0.000595942		action potential	0.000110742		establishment of tissue polarity	0.00443566		response to nutrient levels	0.000305359		microtubule cytoskeleton organization involved in mitosis	0.0421386		mitotic spindle checkpoint	1.51903e-10
mRNA processing	0.00199817		cellular divalent inorganic cation homeostasis	0.00012271		negative regulation of axon extension	0.0144485		activation of protein kinase activity	0.000310295		mitotic cell cycle checkpoint	0.0421386		negative regulation of mitotic sister chromatid segregation	1.55352e-10
sterol metabolic process	0.00373655		regulation of supramolecular fiber organization	0.000107001		motor neuron axon guidance	0.016327		response to platelet-derived growth factor	0.000327924		cell cycle checkpoint	0.0418713		response to radiation	1.95236e-10
telomere maintenance via telomerase	0.00789335		cholesterol biosynthetic process	0.000131858		limb morphogenesis	0.0196523		cellular response to decreased oxygen levels	0.000333735		cellular response to BMP stimulus	0.0421386		regulation of mitotic metaphase/anaphase transition	1.95236e-10
RNA-dependent DNA biosynthetic process	0.00789335		excitatory postsynaptic potential	0.000132559		appendage morphogenesis	0.0196523		regulation of proteasomal ubiquitin-dependent protein catabolic process	0.000346048		response to BMP	0.0421386		cytoskeleton-dependent cytokinesis	2.26886e-10
steroid metabolic process	0.00915719		regulation of actin filament-based process	0.000135005		appendage development	0.0295075		response to oxidative stress	0.00038218		pancreas development	0.0422465		response to peptide	2.30828e-10
RNA splicing	0.00915719		positive regulation of ion transport	0.000135005		limb development	0.0301075		cellular response to glucose starvation	0.00038218		metanephros development	0.0422465		epithelial tube morphogenesis	2.34386e-10
snRNA metabolic process	0.0104007		secondary alcohol biosynthetic process	0.000138581		trabecula morphogenesis	0.0350172		cellular component disassembly	0.000405239		integrin activation	0.0439055		negative regulation of nuclear division	2.4539e-10
DNA biosynthetic process	0.0121215		regulation of cellular component size	0.000138581		regeneration	0.0397353		import into cell	0.00044069		epithelial to mesenchymal transition	0.0439055		negative regulation of metaphase/anaphase transition of cell cycle	3.38233e-10
positive regulation of DNA biosynthetic process	0.0152111		cellular calcium ion homeostasis	0.000138581		cell-cell adhesion via plasma-membrane adhesion molecules	1.1907e-05		drug transmembrane transport	0.000456622		mitotic cell cycle phase transition	0.0445986		regulation of metaphase/anaphase transition of cell cycle	5.07883e-10
pyrimidine nucleotide biosynthetic process	0.0225971		positive regulation of neuron projection development	0.000138581		cell-substrate adhesion	2.75011e-05		negative regulation of mitotic cell cycle	0.000454281		cell cycle G1/S phase transition	0.0456206		cytokinesis	6.06589e-10
tRNA 5'-leader removal	0.0252999		synaptic vesicle exocytosis	0.000164611		heterophilic cell-cell adhesion via plasma membrane cell adhesion molecules	0.000187987		negative regulation of endoplasmic reticulum stress-induced intrinsic apoptotic signaling pathway	0.000461311		positive regulation of ubiquitin-protein transferase activity	0.0467095		cell-substrate adhesion	6.32664e-10
snRNA processing	0.0270365		actin filament organization	0.00016622		positive regulation of cell adhesion	0.000259472		lipid homeostasis	0.000461311					regulation of G2/M transition of mitotic cell cycle	1.00703e-09
DNA-templated transcription, elongation	0.027048		regulation of cation channel activity	0.00017881		cell adhesion mediated by integrin	0.000538139		myeloid leukocyte activation	0.000469872					positive regulation of mitotic cell cycle phase transition	1.05028e-09
pyrimidine-containing compound biosynthetic process	0.0297684		response to decreased oxygen levels	0.000179341		negative regulation of T cell activation	0.00108908		regulation of endocytosis	0.000485025					protein localization to kinetochore	1.43866e-09
regulation of DNA biosynthetic process	0.0334666		regulation of dendritic spine morphogenesis	0.00018219		negative regulation of cell adhesion	0.00172813		peptidyl-threonine phosphorylation	0.000497653					positive regulation of cell cycle phase transition	1.63286e-09
ncRNA 5'-end processing	0.0392292		calcium ion homeostasis	0.000199715		negative regulation of leukocyte cell-cell adhesion	0.00206178		positive regulation of ubiquitin-dependent protein catabolic process	0.000485025					spindle assembly checkpoint	4.24463e-09
pyrimidine ribonucleotide biosynthetic process	0.0384282		cytosolic calcium ion transport	0.000200936		cell-matrix adhesion	0.00226769		regulation of proteasomal protein catabolic process	0.000469872					kinetochore organization	4.24463e-09
transcription by RNA polymerase I	0.038306		chemical synaptic transmission, postsynaptic	0.000205921		leukocyte cell-cell adhesion	0.002926		hexose metabolic process	0.000508742					spindle assembly	5.19667e-09
regulation of steroid biosynthetic process	0.0392292		protein polymerization	0.000206129		regulation of cell-cell adhesion	0.0034063		regulation of extrinsic apoptotic signaling pathway	0.000508742					mitotic spindle assembly checkpoint	1.68594e-09
pyrimidine nucleotide metabolic process	0.0408607		synapse assembly	0.000212695		regulation of leukocyte cell-cell adhesion	0.00350871		negative regulation of growth	0.000508742					protein-DNA complex subunit organization	5.19667e-09
pyrimidine ribonucleotide metabolic process	0.0420084		positive regulation of neuron differentiation	0.000231871		regulation of cell-substrate adhesion	0.00397353		ADP metabolic process	0.000537634					regulation of response to DNA damage stimulus	5.19667e-09
RNA 3'-end processing	0.0446514		dendritic spine maintenance	0.00023388		homophilic cell adhesion via plasma membrane adhesion molecules	0.00521344		endoplasmic reticulum unfolded protein response	0.000544647					response to ionizing radiation	5.19667e-09
ribonucleoprotein complex biogenesis	3.69576e-06		axo-dendritic transport	0.000292265		negative regulation of cell-cell adhesion	0.00673614		positive regulation of secretion by cell	0.000508742					DNA-dependent DNA replication maintenance of fidelity	6.03468e-09
ribosome biogenesis	1.62751e-05		telencephalon development	0.000309415		positive regulation of cell-cell adhesion	0.00936811		positive regulation of protein serine/threonine kinase activity	0.000548636					regulation of cell cycle G2/M phase transition	6.39714e-09
maturation of 5.8S rRNA	0.0010644		cardiac muscle hypertrophy	0.000317498		substrate adhesion-dependent cell spreading	0.0101488		alcohol metabolic process	0.000548636					DNA packaging	6.68816e-09
maturation of LSU-rRNA	0.0011528		pallium development	0.000350531		positive regulation of cell-substrate adhesion	0.0115214		dephosphorylation	0.000548636					establishment of spindle localization	9.09343e-09
regulation of chromosome organization	0.0018145		cellular response to peptide	0.000350531		positive regulation of leukocyte cell-cell adhesion	0.0122079		positive regulation of MAP kinase activity	0.00055211					DNA damage checkpoint	1.03811e-08
ribosomal large subunit biogenesis	0.00205815		anatomical structure homeostasis	0.000369108		regulation of cell-matrix adhesion	0.0143233		ERK1 and ERK2 cascade	0.000548636					centromere complex assembly	1.22162e-08
telomere maintenance	0.00221036		response to peptide hormone	0.000405652		positive regulation of T cell activation	0.0225531		response to hypoxia	0.00055211					regulation of DNA metabolic process	1.5286e-08
telomere organization	0.00243121		hormone transport	0.00041341		epithelial cell-cell adhesion	0.0352667		negative regulation of response to endoplasmic reticulum stress	0.000585444					chromosome localization	1.80172e-08
maturation of LSU-rRNA from tricistronic rRNA transcript (SSU-rRNA, 5.8S rRNA, LSU-rRNA)	0.0091019		striated muscle hypertrophy	0.000439355		chaperone-mediated protein folding	0.0301075		protein-containing complex disassembly	0.000590269					spindle localization	1.65671e-08
positive regulation of telomere maintenance via telomerase	0.0109486		regulated exocytosis	0.000446565		protein folding	0.0392401		pyruvate metabolic process	0.000590269					cellular response to radiation	1.80172e-08
covalent chromatin modification	0.0126229		protein localization to postsynaptic membrane	0.000470375		cilium organization	1.33107e-27		purine nucleoside diphosphate metabolic process	0.000771359					cellular response to peptide	2.1539e-08
regulation of telomere maintenance via telomerase	0.0151428		cellular response to insulin stimulus	0.000495217		cilium assembly	1.83714e-27		carbohydrate biosynthetic process	0.000735786					regulation of ossification	2.1539e-08
positive regulation of telomere maintenance via telomere lengthening	0.0165479		response to insulin	0.000495217		actin filament organization	2.24787e-13		purine ribonucleoside diphosphate metabolic process	0.000771449					mitotic cytokinesis	2.29571e-08
maturation of 5.8S rRNA from tricistronic rRNA transcript (SSU-rRNA, 5.8S rRNA, LSU-rRNA)	0.016588		muscle hypertrophy	0.000590564		regulation of supramolecular fiber organization	5.73648e-10		cellular response to oxidative stress	0.000810644					establishment of mitotic spindle localization	3.73345e-08
telomere maintenance via telomere lengthening	0.0167252		ameboidal-type cell migration	0.000614351		positive regulation of cell projection organization	6.64303e-10		glucose metabolic process	0.000808807					nuclear DNA replication	3.83159e-08
pore complex assembly	0.0201292		sterol metabolic process	0.000638329		regulation of protein-containing complex assembly	6.64303e-10		regulation of response to reactive oxygen species	0.000810644					regulation of DNA repair	3.99885e-08
regulation of telomere maintenance	0.0225971		regulation of Rho protein signal transduction	0.000613486		actin filament bundle organization	3.23579e-08		regulation of mitotic cell cycle	0.000810644					establishment of mitotic spindle orientation	4.10862e-08
regulation of telomere maintenance via telomere lengthening	0.0246647		regulation of neurotransmitter receptor activity	0.00064146		actin filament bundle assembly	5.09538e-08		response to extracellular stimulus	0.000888317					meiotic cell cycle process	4.31832e-08
chromatin organization involved in negative regulation of transcription	0.0270365		actin polymerization or depolymerization	0.000650009		negative regulation of cell projection organization	2.01405e-07		extrinsic apoptotic signaling pathway	0.000898032					establishment of chromosome localization	5.53418e-08
histone modification	0.0298375		positive regulation of dendritic spine morphogenesis	0.000709232		regulation of protein polymerization	4.80533e-07		regulation of smooth muscle cell migration	0.000852383					glial cell differentiation	6.49159e-08
histone ubiquitination	0.0316957		multicellular organismal signaling	0.000650009		cell junction assembly	8.42669e-07		axonogenesis	0.000859437					response to peptide hormone	7.56107e-08
nuclear division	0.0379952		regulation of dendrite morphogenesis	0.000709232		synapse organization	8.76483e-07		lipid storage	0.000852383					metaphase plate congression	7.627e-08
positive regulation of chromosome organization	0.0392292		regulation of calcium ion transport	0.000714415		protein polymerization	1.06154e-06		sterol metabolic process	0.000898032					centrosome cycle	9.33035e-08
positive regulation of telomere maintenance	0.0404878		release of sequestered calcium ion into cytosol	0.000748646		negative regulation of neuron projection development	2.24111e-06		response to decreased oxygen levels	0.000898032					meiotic cell cycle	1.15044e-07
chromatin organization involved in regulation of transcription	0.0408607		regulation of axonogenesis	0.000748646		protein-containing complex disassembly	2.56674e-06		regulation of protein serine/threonine kinase activity	0.000898032					epithelial cell proliferation	1.73182e-07
DNA repair	0.000106536		transmission of nerve impulse	0.000748646		cellular component disassembly	4.17211e-06		endothelium development	0.000898032					establishment of spindle orientation	1.31952e-07
positive regulation of DNA repair	0.000675364		forebrain development	0.000795741		negative regulation of supramolecular fiber organization	4.17211e-06		regulation of MAP kinase activity	0.00093145					protein-DNA complex assembly	1.96252e-07
response to endoplasmic reticulum stress	0.00152089		negative regulation of sequestering of calcium ion	0.000882937		regulation of protein-containing complex disassembly	5.91599e-06		glycolytic process	0.000938423					gliogenesis	2.09353e-07
positive regulation of response to DNA damage stimulus	0.00205815		polyol metabolic process	0.000930114		organelle fusion	6.21257e-06		ribonucleoside diphosphate metabolic process	0.000983626					cellular response to ionizing radiation	2.09353e-07
regulation of DNA repair	0.00475621		regulation of exocytosis	0.000989845		protein depolymerization	6.33211e-06		macroautophagy	0.00105563					Wnt signaling pathway	2.09758e-07
mismatch repair	0.00495616		regulation of sequestering of calcium ion	0.00103677		actin polymerization or depolymerization	2.00465e-05		positive regulation of protein autophosphorylation	0.00101705					protein localization to chromosome	2.39941e-07
regulation of response to reactive oxygen species	0.00712436		sodium ion transport	0.00103677		regulation of protein depolymerization	3.7804e-05		secondary alcohol metabolic process	0.00105917					regulation of neural precursor cell proliferation	2.76676e-07
response to oxidative stress	0.00969821		epithelial cell migration	0.00109017		organelle membrane fusion	4.28553e-05		negative regulation of cell growth	0.00105917					DNA replication initiation	2.80296e-07
double-strand break repair via nonhomologous end joining	0.0115143		sequestering of calcium ion	0.00112001		negative regulation of protein polymerization	4.1291e-05		ATP generation from ADP	0.00110146					forebrain development	2.99639e-07
non-recombinational repair	0.0181946		dendritic spine morphogenesis	0.00113556		negative regulation of cytoskeleton organization	4.31898e-05		forebrain development	0.00110146					regulation of cyclin-dependent protein kinase activity	2.99872e-07
ER overload response	0.0298375		response to oxygen levels	0.00113556		vesicle fusion	4.31898e-05		endothelial cell differentiation	0.00110146					DNA strand elongation involved in DNA replication	3.29293e-07
regulation of response to DNA damage stimulus	0.0366753		hormone secretion	0.00113556		cellular protein complex disassembly	4.87402e-05		regulation of protein-containing complex assembly	0.00110146					glycoprotein metabolic process	3.36316e-07
double-strand break repair	0.0478197		epithelium migration	0.00119038		actin filament polymerization	5.92482e-05		epithelial cell migration	0.00112093					negative regulation of transferase activity	3.78986e-07
positive regulation of cytokine production	0.00200452		muscle system process	0.00119427		vesicle organization	7.29154e-05		serine family amino acid metabolic process	0.00112093					regulation of cyclin-dependent protein serine/threonine kinase activity	4.67574e-07
regulation of tumor necrosis factor production	0.00454551		vesicle localization	0.00126793		dendrite development	7.73562e-05		epithelium migration	0.00116737					osteoblast differentiation	4.69949e-07
regulation of tumor necrosis factor superfamily cytokine production	0.00481903		regulation of protein polymerization	0.0013456		negative regulation of protein depolymerization	8.40932e-05		calcium ion homeostasis	0.00127268					negative regulation of protein serine/threonine kinase activity	5.75422e-07
tumor necrosis factor production	0.00495616		tissue migration	0.00139579		negative regulation of organelle organization	0.00011615		alpha-amino acid metabolic process	0.00131989					mitotic spindle assembly	6.38375e-07
tumor necrosis factor superfamily cytokine production	0.00566761		establishment or maintenance of cell polarity	0.00141663		cell-cell junction organization	0.000155011		smooth muscle cell migration	0.00140281					ameboidal-type cell migration	6.61532e-07
interleukin-1 beta production	0.00901046		maintenance of location in cell	0.00142579		negative regulation of protein-containing complex disassembly	0.000163552		response to reactive oxygen species	0.00134755					microtubule organizing center organization	6.61532e-07
regulation of interleukin-1 beta production	0.0152111		negative regulation of nervous system development	0.00146649		membrane fusion	0.000189275		regulation of ERK1 and ERK2 cascade	0.00143108					negative regulation of kinase activity	6.76164e-07
positive regulation of tumor necrosis factor production	0.0165838		lipid modification	0.00146959		dendrite morphogenesis	0.000256662		cholesterol metabolic process	0.00153301					regulation of double-strand break repair	6.76164e-07
positive regulation of tumor necrosis factor superfamily cytokine production	0.0167252		cortical cytoskeleton organization	0.00146959		positive regulation of protein-containing complex assembly	0.000325659		T cell activation	0.00154438					negative regulation of protein kinase activity	6.76164e-07
positive regulation of tumor necrosis factor secretion	0.0174874		positive regulation of cytosolic calcium ion concentration	0.00149122		regulation of actin filament polymerization	0.000328456		multicellular organismal homeostasis	0.00155304					striated muscle tissue development	8.45616e-07
interleukin-1 production	0.0201998		rhythmic process	0.00151392		stress fiber assembly	0.000475321		tissue migration	0.00157313					regulation of Wnt signaling pathway	6.76447e-07
regulation of interleukin-1 production	0.0312907		steroid biosynthetic process	0.00154928		contractile actin filament bundle assembly	0.000444543		phosphate ion transport	0.00157313					double-strand break repair via break-induced replication	8.45616e-07
interleukin-1 beta secretion	0.0324064		cholesterol metabolic process	0.00152739		positive regulation of supramolecular fiber organization	0.000501731		positive regulation of amyloid-beta formation	0.00157988					regulation of cell division	8.50786e-07
positive regulation of interleukin-1 beta production	0.0347295		cerebellum morphogenesis	0.00159161		cell-substrate junction assembly	0.000660628		regulation of cellular carbohydrate metabolic process	0.0015819					morphogenesis of embryonic epithelium	8.52029e-07
positive regulation of cytokine secretion	0.0376227		regulation of GTPase activity	0.00159161		negative regulation of protein-containing complex assembly	0.000626426		axon guidance	0.00158473					chromatin remodeling	9.55459e-07
cytokine secretion	0.0403051		developmental cell growth	0.0016317		negative regulation of actin filament polymerization	0.00069934		regulation of response to oxidative stress	0.00158473					chromatin assembly or disassembly	9.55459e-07
regulation of cytokine secretion	0.0403051		modification of synaptic structure	0.00159161		positive regulation of cytoskeleton organization	0.000951161		regulation of epithelial cell migration	0.00173685					cell cycle arrest	1.00876e-06
regulation of tumor necrosis factor secretion	0.0446514		acetyl-CoA metabolic process	0.0016317		regulation of organelle assembly	0.00136612		regulation of developmental growth	0.00159767					cellular response to peptide hormone stimulus	9.96061e-07
response to unfolded protein	0.00112831		negative regulation of neuron differentiation	0.00159161		synaptic vesicle fusion to presynaptic active zone membrane	0.0025551		mitotic cell cycle phase transition	0.0015946					astrocyte differentiation	9.57354e-07
response to topologically incorrect protein	0.0011528		regulation of synaptic vesicle exocytosis	0.00167673		regulation of actin filament bundle assembly	0.00277477		neuron projection guidance	0.00177303					gland development	1.0944e-06
cellular detoxification	0.00319038		organelle localization	0.0017589		actin filament depolymerization	0.00279756		regulation of cellular amide metabolic process	0.00180385					mitotic DNA integrity checkpoint	1.0944e-06
detoxification	0.0031934		negative regulation of neurogenesis	0.00178297		autophagosome maturation	0.00290697		cellular divalent inorganic cation homeostasis	0.00179695					mitotic DNA replication	1.1293e-06
cellular response to topologically incorrect protein	0.00727214		establishment of vesicle localization	0.00182868		vesicle fusion to plasma membrane	0.00308675		cellular calcium ion homeostasis	0.00180385					negative regulation of MAPK cascade	1.1293e-06
cellular response to unfolded protein	0.00737682		regulation of peptide hormone secretion	0.0018982		regulation of cell projection assembly	0.00334395		small molecule catabolic process	0.00177472					lipid modification	1.1293e-06
endoplasmic reticulum unfolded protein response	0.00901046		positive regulation of supramolecular fiber organization	0.00192735		regulation of actin filament depolymerization	0.00421021		regulation of cysteine-type endopeptidase activity	0.00180385					neural tube development	1.15e-06
response to toxic substance	0.0140328		regulation of neurotransmitter secretion	0.00192735		cell-cell junction maintenance	0.0044008		monosaccharide metabolic process	0.00181509					response to oxidative stress	1.20112e-06
cellular oxidant detoxification	0.0225971		positive regulation of dendrite morphogenesis	0.00192735		microtubule depolymerization	0.00492738		amino acid import across plasma membrane	0.00182136					regulation of muscle tissue development	1.26807e-06
IRE1-mediated unfolded protein response	0.0261454		postsynaptic density organization	0.00213289		regulation of cell junction assembly	0.00568694		regulation of organelle assembly	0.00182136					sister chromatid cohesion	1.36112e-06
cellular response to interleukin-4	0.0334666		positive regulation of calcium ion transport	0.00213289		clathrin coat assembly	0.00599817		regulation of ubiquitin-dependent protein catabolic process	0.00182136					covalent chromatin modification	1.38504e-06
cellular response to low-density lipoprotein particle stimulus	0.0392292		response to peptide	0.00218711		motile cilium assembly	0.00626119		negative regulation of cysteine-type endopeptidase activity involved in apoptotic process	0.00182136					canonical Wnt signaling pathway	1.3894e-06
interleukin-6-mediated signaling pathway	0.0392292		endothelial cell migration	0.00218711		focal adhesion assembly	0.00752091		gluconeogenesis	0.00184314					sensory organ morphogenesis	1.39901e-06
response to interleukin-4	0.0392292		hindbrain morphogenesis	0.00218711		vacuole organization	0.00768979		L-alpha-amino acid transmembrane transport	0.00184314					response to UV	1.69286e-06
cellular response to amyloid-beta	0.0419407		regulation of protein serine/threonine kinase activity	0.00218711		negative regulation of actin filament depolymerization	0.0079148		regulation of proteolysis involved in cellular protein catabolic process	0.00183989					regulation of striated muscle tissue development	2.32016e-06
mitotic cell cycle checkpoint	0.00293769		regulation of long-term neuronal synaptic plasticity	0.0021979		regulation of dendrite morphogenesis	0.00818072		regulation of intrinsic apoptotic signaling pathway	0.00184945					regulation of attachment of spindle microtubules to kinetochore	2.38459e-06
cell cycle phase transition	0.00460384		negative regulation of cell development	0.00227036		synapse assembly	0.00884247		positive regulation of interleukin-6 biosynthetic process	0.00203049					muscle tissue development	2.51691e-06
cell cycle checkpoint	0.00737682		establishment of organelle localization	0.00229952		regulation of autophagosome maturation	0.00936811		negative regulation of lipid storage	0.00202351					response to insulin	2.55843e-06
negative regulation of cell cycle	0.00789335		secondary alcohol metabolic process	0.00229952		actin filament capping	0.0097644		regulation of lipid metabolic process	0.00187206					regulation of binding	2.89797e-06
mitotic cell cycle phase transition	0.00789335		adult locomotory behavior	0.00232841		positive regulation of actin filament bundle assembly	0.0105566		negative regulation of intrinsic apoptotic signaling pathway	0.00203049					replication fork processing	2.96893e-06
regulation of mitotic cell cycle phase transition	0.0140328		cellular component maintenance	0.00236614		dendritic spine organization	0.0108081		cell activation involved in immune response	0.00203049					regulation of microtubule cytoskeleton organization	3.0559e-06
negative regulation of mitotic cell cycle	0.016588		regulation of calcium ion transmembrane transporter activity	0.00236614		cell-cell junction assembly	0.0116376		negative regulation of extrinsic apoptotic signaling pathway	0.00207305					positive regulation of kinase activity	3.51424e-06
regulation of mitotic cell cycle	0.016588		long-term memory	0.00236614		regulation of stress fiber assembly	0.0123186		positive regulation of cell adhesion	0.00207305					regulation of muscle organ development	3.54617e-06
mitotic DNA integrity checkpoint	0.0268334		response to pain	0.00236614		regulation of synaptic vesicle fusion to presynaptic active zone membrane	0.0139647		myeloid leukocyte mediated immunity	0.00207305					regulation of cell cycle G1/S phase transition	3.89658e-06
regulation of cell cycle phase transition	0.0270365		regulation of nervous system process	0.00236614		negative regulation of microtubule depolymerization	0.0143394		endothelial cell development	0.00207305					embryonic epithelial tube formation	4.15429e-06
negative regulation of mitotic cell cycle phase transition	0.0298375		protein localization to plasma membrane	0.00244759		filopodium assembly	0.0145494		positive regulation of exocytosis	0.0021008					epithelial tube formation	4.42714e-06
DNA replication checkpoint	0.0347295		actin filament polymerization	0.00264908		negative regulation of mitochondrion organization	0.0147841		small GTPase mediated signal transduction	0.00218079					positive regulation of G2/M transition of mitotic cell cycle	4.91305e-06
mitotic G2/M transition checkpoint	0.0392292		actin filament-based movement	0.00258978		adherens junction organization	0.0160374		carboxylic acid catabolic process	0.00235226					glial cell development	5.39123e-06
regulation of mitotic metaphase/anaphase transition	0.0404878		circadian rhythm	0.00266725		extracellular matrix organization	0.0160374		organic acid catabolic process	0.00228228					regulation of canonical Wnt signaling pathway	5.42553e-06
negative regulation of cell cycle phase transition	0.0477261		synaptic vesicle localization	0.00269617		regulation of dendrite development	0.0163902		muscle cell proliferation	0.00244925					tube formation	5.80692e-06
spindle assembly	0.0456386		positive regulation of cardiac muscle hypertrophy	0.00278556		cell junction maintenance	0.0167546		nucleoside diphosphate metabolic process	0.00244925					kidney epithelium development	6.22229e-06
regulation of metaphase/anaphase transition of cell cycle	0.0478197		multicellular organism growth	0.0028307		dendritic spine morphogenesis	0.0190198		mesoderm development	0.00244925					histone modification	7.16424e-06
adaptive immune response based on somatic recombination of immune receptors built from immunoglobulin superfamily domains	0.0031934		regulation of neurotransmitter transport	0.00285131		extracellular structure organization	0.0192613		nucleoside diphosphate phosphorylation	0.00248688					cellular modified amino acid metabolic process	7.2461e-06
leukocyte activation involved in inflammatory response	0.00804178		positive regulation of muscle hypertrophy	0.00294009		regulation of mitochondrion organization	0.0196523		hexose biosynthetic process	0.00250682					protein autophosphorylation	7.95633e-06
microglial cell activation	0.00804178		regulation of cardiac muscle cell contraction	0.0029618		regulation of microtubule depolymerization	0.0225531		protein polyubiquitination	0.00250682					branching morphogenesis of an epithelial tube	7.65773e-06
regulation of adaptive immune response based on somatic recombination of immune receptors built from immunoglobulin superfamily domains	0.010205		response to acid chemical	0.00296198		membrane biogenesis	0.0232524		cell cycle phase transition	0.00251874					negative regulation of cell projection organization	7.95633e-06
regulation of inflammatory response to antigenic stimulus	0.0165479		acidic amino acid transport	0.0032022		plasma membrane organization	0.0246221		regulation of mitotic cell cycle phase transition	0.00252081					tetrahydrofolate metabolic process	8.33962e-06
regulation of adaptive immune response	0.0165994		amino acid transport	0.00322689		cellular component maintenance	0.0275662		myeloid leukocyte differentiation	0.00252081					DNA strand elongation	8.20234e-06
macrophage differentiation	0.0204243		metencephalon development	0.00328772		phagolysosome assembly	0.0279683		response to radiation	0.00258453					neural tube formation	9.39726e-06
myeloid leukocyte differentiation	0.0218692		response to light stimulus	0.00332473		autophagosome assembly	0.0390077		regulation of cellular response to oxidative stress	0.0027318					cell junction assembly	9.39726e-06
inflammatory response to antigenic stimulus	0.0246647		regulation of endocytosis	0.00332473		positive regulation of dendrite morphogenesis	0.040268		cholesterol homeostasis	0.00263586					regulation of lipid metabolic process	9.76849e-06
positive regulation of myeloid leukocyte mediated immunity	0.0315978		positive regulation of GTPase activity	0.00349895		collagen biosynthetic process	0.0157585		myeloid cell activation involved in immune response	0.00261625					neuronal stem cell population maintenance	1.04044e-05
somatic hypermutation of immunoglobulin genes	0.0347295		positive regulation of cytoskeleton organization	0.00367318		regulation of collagen biosynthetic process	0.0312394		regulation of endoplasmic reticulum stress-induced intrinsic apoptotic signaling pathway	0.00288178					positive regulation of neural precursor cell proliferation	1.04044e-05
positive regulation of leukocyte mediated immunity	0.0376043		cortical actin cytoskeleton organization	0.00367318		collagen metabolic process	0.0375535		nucleotide phosphorylation	0.00279452					regulation of G1/S transition of mitotic cell cycle	1.06473e-05
somatic diversification of immune receptors via somatic mutation	0.0384282		inositol phosphate metabolic process	0.00368036		desensitization of G protein-coupled receptor signaling pathway	0.0164056		amino acid import	0.00283541					amino acid transport	1.10133e-05
activation of immune response	0.0384282		neuron migration	0.0036967		negative adaptation of signaling pathway	0.0167106		regulation of DNA-binding transcription factor activity	0.00288178					renal system development	1.15847e-05
myeloid leukocyte mediated immunity	0.0404878		insulin receptor signaling pathway	0.00379777		G protein-coupled receptor internalization	0.0235436		response to oxygen levels	0.00288178					positive regulation of cell-substrate adhesion	1.13233e-05
natural killer cell differentiation	0.0408607		positive regulation of transporter activity	0.00379777		adaptation of signaling pathway	0.0245865		sterol homeostasis	0.00289349					reproductive structure development	1.17091e-05
regulation of immune effector process	0.0466171		regulation of circadian rhythm	0.00380775		positive regulation of synaptic plasticity	0.0352517		hematopoietic progenitor cell differentiation	0.00288178					mitotic metaphase plate congression	1.22925e-05
protein folding	8.39656e-09		insulin secretion	0.00383407		developmental growth involved in morphogenesis	5.89886e-08		positive regulation of immune effector process	0.00288886					positive regulation of DNA replication	1.24863e-05
'de novo' posttranslational protein folding	0.00319038		behavioral response to pain	0.00401893		developmental cell growth	7.27276e-07		regulation of carbohydrate metabolic process	0.00289349					embryonic organ morphogenesis	1.32323e-05
'de novo' protein folding	0.00354832		neuron cellular homeostasis	0.00442224		regulation of developmental growth	1.22439e-05		exocytosis	0.00289349					regulation of small GTPase mediated signal transduction	1.32323e-05
chaperone cofactor-dependent protein refolding	0.00901046		steroid metabolic process	0.00443261		neuron projection extension	1.95625e-05		response to wounding	0.00290954					establishment or maintenance of cell polarity	1.33089e-05
chaperone-mediated protein folding	0.0136536		positive regulation of protein polymerization	0.00443261		axon extension	4.95352e-05		regulation of peptidyl-tyrosine phosphorylation	0.00294184					regulation of epithelial cell proliferation	1.38972e-05
regulation of protein folding	0.0223314		neuronal action potential	0.00443261		positive regulation of growth	0.00011615		negative regulation of cysteine-type endopeptidase activity	0.00305289					dephosphorylation	1.38972e-05
positive regulation of defense response	0.000103222		regulation of actin cytoskeleton organization	0.00445118		regulation of cell growth	0.000267799		myeloid cell differentiation	0.00305289					neuron death	1.44115e-05
positive regulation of response to external stimulus	0.000251417		neuromuscular process controlling balance	0.0044411		positive regulation of developmental growth	0.000660628		positive regulation of cytokine production	0.00305289					peptidyl-serine modification	1.51795e-05
regulation of inflammatory response	0.00566761		cellular response to hypoxia	0.00443261		negative regulation of developmental growth	0.00117963		regulation of cysteine-type endopeptidase activity involved in apoptotic process	0.00310741					DNA geometric change	1.55086e-05
positive regulation of response to biotic stimulus	0.00737682		transport along microtubule	0.00456133		negative regulation of growth	0.00506158		negative regulation of cell cycle	0.00318589					reproductive system development	1.7154e-05
positive regulation of innate immune response	0.0119664		positive regulation of endothelial cell migration	0.00499359		positive regulation of cell growth	0.00707844		regulation of synaptic vesicle priming	0.00327455					regulation of osteoblast differentiation	1.74608e-05
positive regulation of inflammatory response	0.0131617		polyol biosynthetic process	0.00499359		axon extension involved in axon guidance	0.00971487		positive regulation of transcription from RNA polymerase II promoter in response to endoplasmic reticulum stress	0.00312324					folic acid-containing compound metabolic process	1.75683e-05
activation of innate immune response	0.0158192		phospholipid metabolic process	0.00514572		neuron projection extension involved in neuron projection guidance	0.00996741		muscle cell migration	0.00327455					DNA replication checkpoint	1.74608e-05
regulation of innate immune response	0.0206385		limbic system development	0.00532658		negative regulation of cell growth	0.0204578		ATP metabolic process	0.00335346					neuroblast proliferation	1.77572e-05
regulation of response to biotic stimulus	0.0266471		receptor localization to synapse	0.00538463		endochondral bone growth	0.0230162		regulation of cell cycle phase transition	0.00335346					positive regulation of protein kinase activity	1.79537e-05
secondary alcohol biosynthetic process	7.66349e-05		regulation of signaling receptor activity	0.005543		bone growth	0.0363537		regulation of ATP metabolic process	0.00353564					rhythmic process	1.79495e-05
cholesterol biosynthetic process	0.000441516		positive regulation of transmembrane transport	0.00582498		regulation of axon extension involved in axon guidance	0.0392401		tetrahydrofolate metabolic process	0.00366021					regulation of cell-substrate adhesion	1.84161e-05
alcohol biosynthetic process	0.00176058		negative regulation of cell morphogenesis involved in differentiation	0.00569254		epithelial cell proliferation	0.000104589		positive regulation of amyloid precursor protein catabolic process	0.00366021					positive regulation of binding	1.84161e-05
secondary alcohol metabolic process	0.00431585		response to magnesium ion	0.00582498		T cell proliferation	0.000143125		cellular modified amino acid metabolic process	0.00366021					connective tissue development	1.84161e-05
organic hydroxy compound biosynthetic process	0.00611678		regulation of actin filament-based movement	0.00625272		regulation of epithelial cell proliferation	0.0011142		negative regulation of cell cycle process	0.0037698					chromatin organization involved in regulation of transcription	1.89628e-05
cholesterol metabolic process	0.0176467		anterograde axonal transport	0.0061298		regulation of T cell proliferation	0.00206178		response to insulin	0.00377481					urogenital system development	1.89628e-05
alcohol metabolic process	0.0270365		excitatory synapse assembly	0.00668079		endothelial cell proliferation	0.00599817		leukocyte activation involved in immune response	0.00377481					muscle cell proliferation	1.92995e-05
DNA replication	1.51931e-05		tissue homeostasis	0.00668079		regulation of mononuclear cell proliferation	0.00607408		regulation of endopeptidase activity	0.00378265					focal adhesion assembly	2.20412e-05
DNA-dependent DNA replication	0.0011528		lipid phosphorylation	0.00673948		mononuclear cell proliferation	0.0079148		monosaccharide biosynthetic process	0.00378357					regulation of microtubule-based process	2.20412e-05
DNA replication initiation	0.00152089		positive regulation of NIK/NF-kappaB signaling	0.00710235		negative regulation of T cell proliferation	0.00889151		regulation of generation of precursor metabolites and energy	0.00378357					positive regulation of cell cycle G2/M phase transition	2.20412e-05
regulation of DNA replication	0.00283112		hippocampus development	0.00705635		leukocyte proliferation	0.0089568		regulation of protein autophosphorylation	0.00396065					regulation of double-strand break repair via homologous recombination	2.2313e-05
positive regulation of DNA replication	0.0246647		regulation of muscle system process	0.00724494		regulation of lymphocyte proliferation	0.00941504		establishment of endothelial barrier	0.00390187					morphogenesis of a branching epithelium	2.2313e-05
cell cycle DNA replication	0.0347295		regulation of developmental growth	0.00724494		negative regulation of epithelial cell proliferation	0.0111644		regulation of peptidase activity	0.00396065					temperature homeostasis	2.28815e-05
nucleoside phosphate biosynthetic process	0.00131577		positive regulation of microtubule polymerization	0.00724494		lymphocyte proliferation	0.0111644		negative regulation of ERK1 and ERK2 cascade	0.0040515					peptidyl-serine phosphorylation	2.50331e-05
nucleotide biosynthetic process	0.00267792		cerebellum development	0.00757481		regulation of leukocyte proliferation	0.0121584		positive regulation of transcription from RNA polymerase II promoter involved in cellular response to chemical stimulus	0.0040515					one-carbon metabolic process	2.56932e-05
organophosphate biosynthetic process	0.00431585		multicellular organismal homeostasis	0.00762509		positive regulation of epithelial cell proliferation	0.0153314		carbohydrate transport	0.00416406					small GTPase mediated signal transduction	2.57531e-05
ribose phosphate metabolic process	0.00557398		protein-containing complex disassembly	0.00771511		negative regulation of mononuclear cell proliferation	0.0166031		positive regulation of NF-kappaB transcription factor activity	0.00416406					regulation of cardiac muscle tissue development	2.57531e-05
ribonucleotide biosynthetic process	0.0165479		cellular protein complex disassembly	0.00798242		negative regulation of lymphocyte proliferation	0.0176107		amyloid precursor protein metabolic process	0.00450402					establishment of organelle localization	2.67839e-05
ribonucleotide metabolic process	0.0167252		response to fatty acid	0.00800831		negative regulation of leukocyte proliferation	0.0254698		positive regulation of DNA-dependent DNA replication	0.00460578					eye development	2.78306e-05
ribose phosphate biosynthetic process	0.0183369		cytoskeleton-dependent intracellular transport	0.0082207		regulation of endothelial cell proliferation	0.0260412		negative regulation of transcription from RNA polymerase II promoter in response to stress	0.00453883					DNA biosynthetic process	2.9017e-05
organophosphate catabolic process	0.0347295		dicarboxylic acid transport	0.00829932		regulation of alpha-beta T cell proliferation	0.0282298		cysteine metabolic process	0.00450402					regulation of animal organ morphogenesis	2.82892e-05
histone monoubiquitination	0.00901046		cerebral cortex development	0.00838807		blood vessel endothelial cell proliferation involved in sprouting angiogenesis	0.0301075		peptidyl-tyrosine phosphorylation	0.00450402					kinetochore assembly	3.14453e-05
peptidyl-lysine methylation	0.0165479		negative regulation of cell adhesion	0.00838807		alpha-beta T cell proliferation	0.0393317		organic hydroxy compound metabolic process	0.00467978					cellular amino acid biosynthetic process	3.14453e-05
protein alkylation	0.0165994		exploration behavior	0.00901057		establishment or maintenance of cell polarity	0.000866823		import across plasma membrane	0.00468023					hexose metabolic process	3.14453e-05
protein methylation	0.0165994		hippo signaling	0.00885275		regulation of establishment or maintenance of cell polarity	0.0268512		positive regulation of lipid biosynthetic process	0.00476929					negative regulation of neuron projection development	3.14453e-05
histone lysine methylation	0.0249788		regulation of long-term synaptic potentiation	0.00901057		extracellular transport	5.73648e-10		response to amino acid starvation	0.00477695					mitotic DNA damage checkpoint	3.48979e-05
cellular modified amino acid metabolic process	0.0251438		regulation of cell size	0.00962861		epithelial cilium movement involved in extracellular fluid movement	2.39764e-09		peptidyl-tyrosine modification	0.00477695					hindbrain morphogenesis	3.48979e-05
histone methylation	0.0269061		vesicle cytoskeletal trafficking	0.00979603		cytoskeleton-dependent intracellular transport	3.23778e-08		gland morphogenesis	0.00477695					cellular response to abiotic stimulus	3.76318e-05
protein monoubiquitination	0.0313445		protein-containing complex localization	0.00979603		transport along microtubule	1.30366e-07		gastrulation	0.00477695					camera-type eye development	3.76318e-05
peptidyl-lysine modification	0.0404878		isoprenoid biosynthetic process	0.00979924		intraciliary transport	7.47114e-06		intrinsic apoptotic signaling pathway in response to DNA damage	0.00477695					cell-matrix adhesion	3.8282e-05
nuclear-transcribed mRNA catabolic process, deadenylation-dependent decay	0.0109486		response to mechanical stimulus	0.00979924		protein transport along microtubule	1.38572e-05		regulation of lipid biosynthetic process	0.00481671					meiotic chromosome segregation	4.02127e-05
heterocycle catabolic process	0.0132556		regulation of Wnt signaling pathway	0.00997703		receptor-mediated endocytosis	1.78926e-05		regulation of extrinsic apoptotic signaling pathway in absence of ligand	0.00486896					neuron apoptotic process	4.02127e-05
nucleobase-containing compound catabolic process	0.0199545		positive regulation of epithelial cell migration	0.0101442		exocytosis	7.3769e-05		platelet-derived growth factor receptor signaling pathway	0.00489307					negative regulation of DNA-dependent DNA replication	4.14165e-05
cellular nitrogen compound catabolic process	0.0218692		response to alkaloid	0.0107015		synaptic vesicle cycle	7.58446e-05		phospholipid metabolic process	0.00489326					adaptive thermogenesis	4.14165e-05
organic cyclic compound catabolic process	0.0280414		startle response	0.0107015		iron ion transport	7.8192e-05		regulation of chemotaxis	0.00523768					sensory system development	4.21074e-05
aromatic compound catabolic process	0.0303226		cell junction assembly	0.0107176		regulation of metal ion transport	0.000168444		sulfur amino acid metabolic process	0.00536961					positive regulation of cellular catabolic process	4.21074e-05
mRNA catabolic process	0.0347295		response to steroid hormone	0.0109263		protein localization to cilium	0.000267799		muscle system process	0.00536961					embryonic organ development	4.39022e-05
RNA catabolic process	0.0347295		negative regulation of Ras protein signal transduction	0.0109685		divalent metal ion transport	0.000344726		regulation of immune effector process	0.00536961					primary neural tube formation	4.40682e-05
proteasomal protein catabolic process	0.0478197		negative regulation of axon regeneration	0.0114202		positive regulation of cellular protein localization	0.000378223		cellular monovalent inorganic cation homeostasis	0.00536961					DNA duplex unwinding	4.55112e-05
negative regulation of extrinsic apoptotic signaling pathway	0.016588		positive regulation of T cell differentiation in thymus	0.0113236		divalent inorganic cation transport	0.000424982		negative regulation of glycolytic process	0.00548104					stem cell differentiation	4.55112e-05
regulation of macrophage apoptotic process	0.0181946		L-glutamate import	0.0114774		positive regulation of endocytosis	0.000497409		regulation of transcription from RNA polymerase II promoter in response to hypoxia	0.00562696					dicarboxylic acid metabolic process	4.5726e-05
macrophage apoptotic process	0.0174874		regulation of hormone secretion	0.0115817		intraciliary retrograde transport	0.000866823		glycolytic process through fructose-6-phosphate	0.00566849					cell-substrate junction assembly	4.55112e-05
regulation of neuron death	0.0181946		positive regulation of microtubule polymerization or depolymerization	0.0116781		regulation of endocytosis	0.000866823		negative regulation of cellular catabolic process	0.00569499					cerebellum morphogenesis	4.641e-05
negative regulation of apoptotic signaling pathway	0.0303226		response to anesthetic	0.0116101		calcium ion transport	0.000878862		interaction with host	0.00569499					chromosome condensation	4.641e-05
regulation of neuron apoptotic process	0.0313445		regulation of glutamate receptor signaling pathway	0.0116648		cytokine secretion	0.000975065		positive regulation of endothelial cell migration	0.00598916					kidney development	4.85021e-05
neuron death	0.0350917		negative regulation of microtubule depolymerization	0.0116781		regulation of intracellular transport	0.00101208		vacuolar transport	0.0058691					positive regulation of chromosome segregation	4.94539e-05
negative regulation of neuron apoptotic process	0.0350917		purine-containing compound metabolic process	0.0120031		regulation of sodium ion transport	0.00144752		maintenance of location in cell	0.00600383					alpha-amino acid biosynthetic process	5.37916e-05
negative regulation of neuron death	0.0403051		positive regulation of ion transmembrane transporter activity	0.0121352		regulated exocytosis	0.00154767		intracellular pH reduction	0.00621272					regulation of centrosome cycle	5.10285e-05
myeloid leukocyte activation	0.00931617		blood vessel endothelial cell migration	0.0129516		regulation of ion transmembrane transport	0.001588		lipid catabolic process	0.00621272					chromatin organization involved in negative regulation of transcription	5.44557e-05
macrophage activation	0.0131012		regulation of potassium ion transmembrane transport	0.0129516		transition metal ion transport	0.00173551		regulation of protein processing	0.00621272					organelle localization	5.46584e-05
regulation of activated T cell proliferation	0.0181946		second-messenger-mediated signaling	0.0129525		protein localization to cell periphery	0.00206178		signal transduction by p53 class mediator	0.00621272					cardiac muscle tissue development	5.54583e-05
positive regulation of leukocyte activation	0.0226538		regulation of protein-containing complex disassembly	0.0129591		sodium ion transport	0.0020902		cytosolic calcium ion transport	0.00622427					positive regulation of ossification	5.54583e-05
positive regulation of cell activation	0.0286075		purine nucleotide metabolic process	0.0134409		protein-containing complex localization	0.002926		protein autophosphorylation	0.00633643					protein acylation	5.54583e-05
NK T cell activation	0.0303226		positive regulation of cell morphogenesis involved in differentiation	0.0142421		axo-dendritic transport	0.00299937		positive regulation of growth	0.00633643					amino acid transmembrane transport	5.54583e-05
activated T cell proliferation	0.0304775		protein depolymerization	0.0142421		synaptic vesicle priming	0.00305028		lipid modification	0.00632754					chromatin assembly	5.66123e-05
cell redox homeostasis	0.000506866		positive regulation of kinase activity	0.0143336		monovalent inorganic cation transport	0.0034063		mitochondrion organization	0.00633655					cytokinetic process	6.04528e-05
regulation of protein stability	0.00481903		regulation of regulated secretory pathway	0.0143748		regulation of cation transmembrane transport	0.0034063		sulfur compound transport	0.00633655					L-amino acid transport	6.04528e-05
anatomical structure homeostasis	0.00969821		carbohydrate biosynthetic process	0.0144011		regulation of cytokine secretion	0.00447516		Notch signaling pathway	0.00636741					monosaccharide metabolic process	6.60985e-05
protein stabilization	0.0289642		positive regulation of steroid metabolic process	0.0144362		establishment of protein localization to membrane	0.00503691		regulation of neuron apoptotic process	0.00644244					synapse organization	6.62467e-05
negative regulation of myoblast differentiation	0.00969821		regulation of epithelial cell migration	0.0147799		regulation of intracellular protein transport	0.00518737		mononuclear cell proliferation	0.00653063					substrate adhesion-dependent cell spreading	6.70397e-05
positive regulation of muscle organ development	0.0241513		regulation of synapse assembly	0.0151771		negative regulation of transmembrane transport	0.00518737		cellular response to peptide	0.00661837					morphogenesis of a branching structure	6.62467e-05
positive regulation of striated muscle tissue development	0.0241513		regulation of microtubule polymerization or depolymerization	0.0151771		potassium ion transport	0.00568694		phosphatidylinositol-mediated signaling	0.00661837					glycoprotein biosynthetic process	6.96566e-05
regulation of myoblast differentiation	0.0252999		membrane hyperpolarization	0.0155305		regulation of calcium ion transport	0.00636343		regulation of cell growth	0.00686156					centrosome separation	7.58885e-05
myoblast differentiation	0.0334666		negative regulation of neuron projection regeneration	0.0155305		positive regulation of protein transport	0.00712464		negative regulation of neuron apoptotic process	0.00686156					DNA unwinding involved in DNA replication	7.04786e-05
regulation of muscle organ development	0.0381886		regulation of excitatory synapse assembly	0.0155305		calcium ion transmembrane transport	0.0079148		regulation of protein maturation	0.00711209					amino acid import	7.61552e-05
positive regulation of cardiac muscle tissue development	0.0478197		cellular response to cAMP	0.0151771		import into cell	0.0082305		circadian regulation of gene expression	0.00686156					extracellular matrix organization	7.84191e-05
blastocyst development	0.016588		regulation of cell-cell adhesion	0.0151771		negative regulation of ion transport	0.00833838		negative regulation of cell cycle phase transition	0.00711209					negative regulation of response to external stimulus	8.42959e-05
positive regulation of cardiac muscle tissue growth	0.0249788		regulation of microtubule depolymerization	0.0153949		mitochondrion transport along microtubule	0.00871471		homocysteine metabolic process	0.00719862					positive regulation of biomineral tissue development	8.35201e-05
positive regulation of muscle tissue development	0.0251438		response to radiation	0.0155305		establishment of mitochondrion localization, microtubule-mediated	0.00864475		positive regulation of podosome assembly	0.00728175					maintenance of cell number	7.96944e-05
positive regulation of heart growth	0.0298375		T cell differentiation	0.015993		positive regulation of establishment of protein localization	0.0101488		leukocyte aggregation	0.0072414					sulfur compound metabolic process	8.55806e-05
glomerular mesangium development	0.0420084		negative regulation of small GTPase mediated signal transduction	0.015993		protein localization to plasma membrane	0.0107932		regulation of exocytosis	0.0072856					extracellular structure organization	8.6214e-05
regulation of cardiac muscle tissue growth	0.0477261		cellular response to decreased oxygen levels	0.015993		regulation of exocytosis	0.0108031		positive regulation of mesenchymal cell proliferation	0.00730235					regulation of cell cycle checkpoint	8.91184e-05
positive regulation of macrophage derived foam cell differentiation	0.00278834		developmental growth involved in morphogenesis	0.0162972		positive regulation of intracellular transport	0.0108081		glycoprotein metabolic process	0.00733288					signal transduction by p53 class mediator	8.91184e-05
regulation of macrophage derived foam cell differentiation	0.016588		response to retinoic acid	0.0163182		phospholipid transport	0.0114034		outflow tract morphogenesis	0.0073841					small molecule catabolic process	9.24287e-05
macrophage derived foam cell differentiation	0.0249788		muscle adaptation	0.016651		organelle localization	0.0115214		inositol lipid-mediated signaling	0.00750517					signal transduction in response to DNA damage	9.57324e-05
foam cell differentiation	0.0270365		platelet-derived growth factor receptor signaling pathway	0.0174149		catecholamine transport	0.0137373		homeostasis of number of cells	0.00760203					epithelial cell migration	9.57324e-05
receptor signaling pathway via JAK-STAT	0.0226538		regulation of endothelial cell migration	0.0173501		protein localization to cell junction	0.0163902		cell-substrate adhesion	0.00760203					carboxylic acid biosynthetic process	9.64364e-05
regulation of receptor signaling pathway via JAK-STAT	0.0266471		cerebellar cortex development	0.0173501		establishment of mitochondrion localization	0.0163902		folic acid-containing compound metabolic process	0.00764018					oligodendrocyte differentiation	9.71314e-05
receptor signaling pathway via STAT	0.0268334		phosphatidylinositol-mediated signaling	0.0173501		monoamine transport	0.0202248		regulation of cytoplasmic transport	0.00764018					regulation of neuron death	0.000103106
regulation of receptor signaling pathway via STAT	0.0298375		response to xenobiotic stimulus	0.0167809		positive regulation of intracellular protein transport	0.0207962		negative regulation of oxidative stress-induced cell death	0.00764018					organic acid biosynthetic process	0.000103106
cofactor metabolic process	0.00727214		positive regulation of CREB transcription factor activity	0.0174149		positive regulation of ion transport	0.0212229		negative regulation of cellular component movement	0.00764018					neural tube closure	0.000103106
coenzyme metabolic process	0.0174874		cellular modified amino acid catabolic process	0.0174564		clathrin-dependent endocytosis	0.0225555		leukocyte migration	0.0078149					peptidyl-lysine modification	0.000103106
coenzyme A metabolic process	0.0347295		regulation of actin filament polymerization	0.0177665		positive regulation of secretion by cell	0.0226598		protein monoubiquitination	0.00840547					response to extracellular stimulus	0.000105759
amyloid-beta clearance	0.00221036		regulation of protein stability	0.01834		endosomal transport	0.0232643		regulation of intracellular pH	0.00838874					cellular response to insulin stimulus	0.000105759
regulation of amyloid-beta clearance	0.0347295		purine ribonucleotide metabolic process	0.0184591		catecholamine uptake	0.0279066		negative regulation of mitotic cell cycle phase transition	0.00796803					nucleosome organization	0.000107616
binding of sperm to zona pellucida	0.0204243		inositol lipid-mediated signaling	0.019479		negative regulation of cation transmembrane transport	0.0285894		neuron apoptotic process	0.00831164					regulation of cytokinesis	0.000110705
cell-cell recognition	0.0268334		neuron death	0.01834		positive regulation of protein localization to cell periphery	0.0287821		positive regulation of vasculature development	0.00844748					proteoglycan metabolic process	0.000107616
sperm-egg recognition	0.0303226		response to carbohydrate	0.0196925		negative regulation of establishment of protein localization	0.0289559		regulation of GTPase activity	0.00848447					mesonephric tubule development	0.000119449
urea cycle	0.0225971		regulation of calcium ion transmembrane transport	0.0199741		catecholamine secretion	0.0292199		negative regulation of cellular response to oxidative stress	0.0085865					mesonephric epithelium development	0.00012209
urea metabolic process	0.0252999		positive regulation of calcium ion transmembrane transporter activity	0.0199741		cytosolic calcium ion transport	0.0305079		leukocyte degranulation	0.00861908					epithelium migration	0.000119449
nitrogen cycle metabolic process	0.0303226		positive regulation of epithelial cell proliferation	0.0199741		establishment of organelle localization	0.0301075		dicarboxylic acid metabolic process	0.00848447					ureteric bud development	0.000113751
response to heat	0.0181946		cellular carbohydrate metabolic process	0.0199741		negative regulation of cytokine secretion	0.0312394		protein localization to nucleus	0.00848447					stem cell population maintenance	0.000129447
response to temperature stimulus	0.0252999		regulation of lipopolysaccharide-mediated signaling pathway	0.0199741		phospholipid translocation	0.0312394		receptor metabolic process	0.00848447					negative regulation of DNA replication	0.000133774
macromolecule methylation	0.0266471		mitochondrion distribution	0.0199741		synaptic vesicle localization	0.0339791		positive regulation of T cell apoptotic process	0.00869398					female meiotic nuclear division	0.000130984
methylation	0.0363502		regulation of growth hormone secretion	0.0199741		positive regulation of cytokine secretion	0.0341524		serine family amino acid biosynthetic process	0.00869398					tube closure	0.000137903
chromosome separation	0.0334666		positive regulation of cation transmembrane transport	0.0200569		sodium ion transmembrane transport	0.0350172		regulation of cell morphogenesis involved in differentiation	0.00869398					muscle cell differentiation	0.000137903
chromosome segregation	0.0434173		gliogenesis	0.020458		negative regulation of protein transport	0.0361833		mast cell activation	0.0086817					establishment of cell polarity	0.000138333
glycosyl compound metabolic process	0.0403051		cardiac muscle cell contraction	0.0206366		lipid translocation	0.0363007		gland development	0.00869398					camera-type eye morphogenesis	0.000140636
nucleoside metabolic process	0.0434173		hindbrain development	0.0206366		vesicle localization	0.0366754		one-carbon metabolic process	0.00895814					positive regulation of neuron differentiation	0.000140636
positive regulation of ATPase activity	0.0181946		negative regulation of peptide hormone secretion	0.0208614		negative regulation of peptide secretion	0.0392401		neuron migration	0.00930297					tissue migration	0.000140636
muscle cell proliferation	0.0327994		cellular monovalent inorganic cation homeostasis	0.0216349		positive regulation of neurotransmitter transport	0.0457984		regulation of cell-cell adhesion	0.00930551					amino acid import across plasma membrane	0.000140636
tricarboxylic acid cycle	0.0392292		JNK cascade	0.0211819		iron ion transmembrane transport	0.0451355		regulation of protein modification by small protein conjugation or removal	0.00930551					telencephalon development	0.000140636
			regulation of neuron death	0.0213989		synaptic vesicle endocytosis	0.0429777		regulation of receptor internalization	0.00930551					regulation of ion transmembrane transport	0.000140636
			glycerolipid metabolic process	0.0216349		intermediate filament-based process	0.0212229		regulation of protein stability	0.00930551					protein localization to cell cortex	0.000140636
			regulation of muscle adaptation	0.0216349		intermediate filament cytoskeleton organization	0.0457665		circadian rhythm	0.00930551					regulation of cell-substrate junction assembly	0.000146176
			negative regulation of axonogenesis	0.0216349		microtubule-based movement	1.19738e-26		regulation of metal ion transport	0.00930551					regulation of focal adhesion assembly	0.000144862
			cerebellar cortex morphogenesis	0.0216349		cilium movement	1.3461e-24		divalent inorganic cation transport	0.00930551					cellular carbohydrate metabolic process	0.000146176
			establishment or maintenance of epithelial cell apical/basal polarity	0.0226868		axoneme assembly	2.96724e-16		early endosome to late endosome transport	0.00936906					cartilage development	0.000152426
			cell fate commitment	0.0226868		microtubule bundle formation	5.23703e-16		pH reduction	0.00930551					positive regulation of bone mineralization	0.000157281
			negative regulation of cytosolic calcium ion concentration	0.0231942		regulation of microtubule-based process	5.73648e-10		neurotrophin signaling pathway	0.00930551					regulation of MAP kinase activity	0.000158603
			ribonucleotide metabolic process	0.0232624		axonemal dynein complex assembly	1.26655e-09		regulation of hematopoietic progenitor cell differentiation	0.00960438					response to hypoxia	0.000161558
			nucleotide metabolic process	0.0238721		regulation of microtubule cytoskeleton organization	2.6163e-06		regulation of interleukin-6 biosynthetic process	0.00936906					stem cell proliferation	0.000165721
			regulation of organelle assembly	0.0238721		inner dynein arm assembly	3.69138e-06		positive regulation of protein secretion	0.00974286					lipid oxidation	0.000164555
			multicellular organismal response to stress	0.0238721		regulation of microtubule-based movement	4.60985e-06		peptidyl-serine dephosphorylation	0.0100022					protein localization to nucleus	0.000165721
			inositol phosphate biosynthetic process	0.0245882		regulation of cilium movement	3.83057e-05		positive regulation of leukocyte adhesion to vascular endothelial cell	0.00989226					heart morphogenesis	0.000168368
			regulation of cardiac muscle contraction	0.024883		regulation of microtubule polymerization or depolymerization	4.31898e-05		cytosolic transport	0.00989226					negative regulation of cell cycle G2/M phase transition	0.000168368
			organophosphate biosynthetic process	0.0246181		cilium movement involved in cell motility	7.33364e-05		actin filament organization	0.0100919					ear development	0.00017957
			chemosensory behavior	0.0252087		outer dynein arm assembly	0.00101208		negative regulation of organelle organization	0.0103245					muscle organ development	0.000184593
			postsynaptic density assembly	0.0253945		microtubule polymerization or depolymerization	0.00145837		negative regulation of response to oxidative stress	0.0105116					mesonephros development	0.000184593
			muscle contraction	0.0255481		negative regulation of microtubule polymerization or depolymerization	0.00168727		regulation of p38MAPK cascade	0.0106503					positive regulation of cellular protein localization	0.000184593
			G1/S transition of mitotic cell cycle	0.0255481		regulation of microtubule polymerization	0.00205997		cardiac septum development	0.0108055					regulation of developmental growth	0.00019255
			positive regulation of potassium ion transmembrane transport	0.0255481		regulation of cilium beat frequency	0.0142914		regulation of receptor-mediated endocytosis	0.0108055					negative regulation of cell cycle G1/S phase transition	0.000192948
			amino acid transmembrane transport	0.0255481		microtubule anchoring at microtubule organizing center	0.0198016		positive regulation of response to external stimulus	0.0108055					liver development	0.000194704
			regulation of NIK/NF-kappaB signaling	0.0267772		microtubule polymerization	0.0209912		interleukin-6 biosynthetic process	0.0110786					response to light stimulus	0.000199769
			cellular response to oxygen levels	0.0259498		organelle transport along microtubule	0.0282298		positive regulation of developmental growth	0.0110786					endothelial cell migration	0.000203235
			actin cytoskeleton reorganization	0.0262504		negative regulation of microtubule polymerization	0.0451355		viral process	0.011385					cardiac septum development	0.000199769
			post-embryonic development	0.0267772		morphogenesis of a polarized epithelium	0.00119621		lipid localization	0.0114279					negative regulation of inflammatory response	0.000203235
			regulation of steroid metabolic process	0.0267772		endothelial cell differentiation	0.00166696		positive regulation of peptide secretion	0.0114279					pteridine-containing compound metabolic process	0.000203235
			cellular response to drug	0.0268255		endothelial cell development	0.00240719		leukocyte proliferation	0.0114279					positive regulation of cell adhesion	0.000207679
			regulation of cardiac muscle hypertrophy	0.0268255		endothelium development	0.002926		bone resorption	0.0119609					cellular response to oxidative stress	0.000208923
			Wnt signaling pathway	0.0280934		regulation of epithelial cell differentiation	0.0044008		regulation of lipid storage	0.0120319					regulation of cell junction assembly	0.000212095
			nucleoside phosphate metabolic process	0.027047		epithelial cell development	0.00440064		negative regulation of autophagy	0.0119664					response to steroid hormone	0.00021939
			regulation of lipid metabolic process	0.0268255		epiboly involved in wound healing	0.00848195		regulation of oxidative stress-induced cell death	0.0116005					organ growth	0.000212664
			regulation of MAP kinase activity	0.028111		wound healing, spreading of cells	0.00838403		cellular response to amino acid starvation	0.0120086					striated muscle cell proliferation	0.000235552
			ribose phosphate metabolic process	0.0283319		epiboly	0.0101488		cellular response to insulin stimulus	0.0123232					fat cell differentiation	0.000237567
			store-operated calcium entry	0.0283319		establishment of endothelial barrier	0.0123276		lymphocyte proliferation	0.0126009					negative regulation of cellular response to growth factor stimulus	0.000240992
			growth hormone secretion	0.0283754		chondrocyte development	0.0123186		protein dephosphorylation	0.0127314					regulation of inflammatory response	0.000251515
			anatomical structure arrangement	0.0284714		cartilage development	0.0202248		chemokine metabolic process	0.0130199					phospholipid metabolic process	0.000245223
			histone H3-K9 modification	0.0285657		chondrocyte differentiation	0.0238406		regulation of cellular pH	0.0131968					limb development	0.000253038
			regulation of actin polymerization or depolymerization	0.0294048		epithelial tube morphogenesis	0.0339605		lysosome localization	0.0131583					appendage development	0.000253038
			peripheral nervous system development	0.0297185		bone mineralization	0.0343495		ubiquitin-dependent ERAD pathway	0.0131968					mitotic chromosome condensation	0.000262812
			synaptic transmission, glutamatergic	0.0303264		biomineral tissue development	0.0368854		cell death in response to oxidative stress	0.0131968					serine family amino acid biosynthetic process	0.000262863
			regulation of potassium ion transport	0.0303593		muscle tissue development	0.0389674		glycosaminoglycan biosynthetic process	0.0132182					regulation of DNA recombination	0.000268622
			regulation of heart contraction	0.0309866		multi-organism cellular process	0.0141467		regulation of glycolytic process	0.0132182					skeletal system morphogenesis	0.000280337
			regulation of muscle hypertrophy	0.0309866		myeloid leukocyte cytokine production	0.00222888		morphogenesis of a branching structure	0.0132182					regulation of neurotransmitter levels	0.000280789
			negative regulation of microtubule polymerization or depolymerization	0.0324451		regulation of chemokine production	0.00250033		response to peptide	0.0132182					transmembrane receptor protein serine/threonine kinase signaling pathway	0.000284144
			adult walking behavior	0.0324348		interleukin-10 secretion	0.00377367		intrinsic apoptotic signaling pathway in response to DNA damage by p53 class mediator	0.0132182					regulation of apoptotic signaling pathway	0.000284144
			negative regulation of cyclin-dependent protein serine/threonine kinase activity	0.0322451		chemokine production	0.00412575		cardiac chamber development	0.0132182					glycosaminoglycan biosynthetic process	0.000291795
			regulation of respiratory gaseous exchange	0.032048		macrophage cytokine production	0.00423805		positive regulation of neuron differentiation	0.0132708					negative regulation of Wnt signaling pathway	0.000294577
			negative regulation of protein depolymerization	0.032048		positive regulation of cytokine production	0.00833838		cardiac muscle cell apoptotic process	0.0134404					cellular response to UV	0.000294577
			positive regulation of ion transmembrane transport	0.0324856		negative regulation of cytokine production	0.00905892		reactive oxygen species metabolic process	0.0134213					negative regulation of G1/S transition of mitotic cell cycle	0.000305843
			regulation of actin filament length	0.0324451		positive regulation of macrophage cytokine production	0.00934697		wound healing	0.0136984					L-alpha-amino acid transmembrane transport	0.000305843
			positive regulation of protein kinase activity	0.0324856		regulation of macrophage cytokine production	0.0111644		regulation of chromatin organization	0.0141704					hepaticobiliary system development	0.000307892
			NIK/NF-kappaB signaling	0.0324856		interleukin-10 production	0.013184		cellular response to glucocorticoid stimulus	0.0141704					positive regulation of catabolic process	0.000307892
			cellular response to retinoic acid	0.0338452		regulation of interleukin-6 production	0.0137373		regulation of amyloid-beta formation	0.0141704					protein homooligomerization	0.000315918
			synaptic vesicle transport	0.0337493		positive regulation of cytokine production involved in immune response	0.0147841		striated muscle cell proliferation	0.0142221					regulation of neuron apoptotic process	0.000315918
			sensory perception of pain	0.0338534		interleukin-8 production	0.0178974		negative regulation of purine nucleotide metabolic process	0.0143387					meiosis I	0.000318405
			positive regulation of synaptic transmission	0.0338534		regulation of tumor necrosis factor superfamily cytokine production	0.0193381		regulation of podosome assembly	0.0143387					inner ear development	0.000320207
			regulation of receptor-mediated endocytosis	0.0342539		regulation of interleukin-8 production	0.0209347		cellular response to peptide hormone stimulus	0.0143387					nephron tubule development	0.000323162
			phenol-containing compound metabolic process	0.0342539		cytokine production involved in immune response	0.0222573		positive regulation of DNA-binding transcription factor activity	0.0143387					fatty acid oxidation	0.000320275
			walking behavior	0.0344153		tumor necrosis factor superfamily cytokine production	0.0225531		generation of precursor metabolites and energy	0.0143387					proteoglycan biosynthetic process	0.000323162
			vesicle transport along microtubule	0.0342539		interleukin-6 production	0.0229138		endothelial cell migration	0.0143387					mesenchyme development	0.000326425
			nucleobase-containing small molecule metabolic process	0.0348679		miRNA mediated inhibition of translation	0.0242627		positive regulation of epithelial cell proliferation	0.0147238					nephron development	0.000324596
			heart process	0.03488		regulation of tumor necrosis factor production	0.0282298		symbiotic process	0.0149625					cardiac muscle tissue growth	0.000343158
			establishment or maintenance of bipolar cell polarity	0.0372331		regulation of cytokine production involved in immune response	0.0293366		endomembrane system organization	0.0150479					centrosome duplication	0.000344071
			establishment or maintenance of apical/basal cell polarity	0.0367803		negative regulation of translation, ncRNA-mediated	0.0301075		negative regulation of cell migration	0.0149625					regulation of chromatin organization	0.000346761
			monocarboxylic acid biosynthetic process	0.0364784		regulation of translation, ncRNA-mediated	0.0301075		negative regulation of ossification	0.0159651					limb morphogenesis	0.000362676
			regulation of insulin secretion	0.0364784		positive regulation of myeloid leukocyte cytokine production involved in immune response	0.0301075		negative regulation of locomotion	0.0153976					appendage morphogenesis	0.000360762
			cell cycle G1/S phase transition	0.0364288		interleukin-8 secretion	0.0305079		regulation of vasculature development	0.0161622					negative regulation of growth	0.000362769
			response to monosaccharide	0.0358275		tumor necrosis factor production	0.0323675		cellular carbohydrate biosynthetic process	0.0161852					negative regulation of canonical Wnt signaling pathway	0.000378049
			positive regulation of cation channel activity	0.0351289		chemokine (C-X-C motif) ligand 2 production	0.0451891		positive regulation of regulated secretory pathway	0.0163568					kidney morphogenesis	0.000386588
			microtubule polymerization	0.03488		pre-miRNA processing	0.0450233		regulation of mesenchymal cell proliferation	0.016335					response to gamma radiation	0.000417898
			response to ethanol	0.03488		negative regulation of tumor necrosis factor superfamily cytokine production	0.0449571		response to inorganic substance	0.0165191					cellular response to gamma radiation	0.000418557
			negative regulation of cyclin-dependent protein kinase activity	0.0372947		positive regulation of chemokine production	0.0427268		regulation of endothelial cell migration	0.0165191					signal transduction involved in DNA damage checkpoint	0.000397489
			behavioral response to cocaine	0.0372331		negative regulation of cellular component movement	2.25277e-06		regulation of peptidyl-serine phosphorylation	0.0166241					signal transduction involved in cell cycle checkpoint	0.000404919
			negative regulation of cell migration	0.0381597		cilium or flagellum-dependent cell motility	8.79698e-06		negative regulation of protein-containing complex assembly	0.0166241					signal transduction involved in DNA integrity checkpoint	0.000417898
			monovalent inorganic cation homeostasis	0.0381597		cilium-dependent cell motility	8.79698e-06		amyloid precursor protein catabolic process	0.016335					mitotic centrosome separation	0.000397489
			cellular component disassembly	0.0381597		ameboidal-type cell migration	1.11758e-05		positive regulation of lipid metabolic process	0.0163568					regulation of peptide hormone secretion	0.000392346
			regulation of release of sequestered calcium ion into cytosol	0.0381597		sperm axoneme assembly	0.000104589		regulation of sodium ion transmembrane transport	0.0163568					eye morphogenesis	0.000421875
			lipopolysaccharide-mediated signaling pathway	0.0381597		negative regulation of cell migration	0.000267799		lung alveolus development	0.0165529					cerebral cortex development	0.000424351
			regulation of JNK cascade	0.0381597		negative regulation of cell motility	0.000401274		ERAD pathway	0.0169266					artery development	0.000425704
			regulation of G1/S transition of mitotic cell cycle	0.0427143		neuron migration	0.000475321		regulation of leukocyte migration	0.0170071					response to nutrient levels	0.000427396
			heart growth	0.0418722		substrate-dependent cell migration	0.000668702		divalent metal ion transport	0.0169864					acidic amino acid transport	0.000427396
			negative regulation of cellular component movement	0.0406948		flagellated sperm motility	0.00273057		positive regulation of histone modification	0.0166521					cerebellar cortex development	0.000433157
			negative regulation of locomotion	0.0406326		leukocyte migration	0.0034063		developmental growth involved in morphogenesis	0.0166521					regulation of development, heterochronic	0.000454721
			regulation of AMPA receptor activity	0.0406326		regulation of leukocyte migration	0.0111644		positive regulation of leukocyte degranulation	0.0170071					heart growth	0.000459657
			regulation of cardiac muscle cell action potential	0.0396129		regulation of leukocyte chemotaxis	0.0116263		regulation of vascular endothelial growth factor production	0.0170071					inner ear morphogenesis	0.000458434
			regulation of adenylate cyclase activity	0.0394189		trophoblast cell migration	0.0197873		telencephalon development	0.0170071					glycerolipid metabolic process	0.000459657
			substrate-dependent cell migration	0.0389951		positive regulation of leukocyte migration	0.0225531		regulation of synaptic vesicle recycling	0.0170071					regulation of fat cell differentiation	0.000459657
			cellular response to carbohydrate stimulus	0.0389951		positive regulation of leukocyte chemotaxis	0.0225531		signal transduction in absence of ligand	0.0170071					circadian rhythm	0.000459657
			regulation of cell shape	0.0381597		positive regulation of cellular extravasation	0.0262719		extrinsic apoptotic signaling pathway in absence of ligand	0.0170071					negative regulation of stem cell differentiation	0.000459657
						myeloid leukocyte migration	0.0268098		leukocyte cell-cell adhesion	0.0170071					negative regulation of MAP kinase activity	0.000459657
						regulation of cellular extravasation	0.0392401		organelle localization	0.0170071					aorta development	0.000469978
						granulocyte migration	0.0426005		regulation of autophagy	0.0170071					DNA damage response, signal transduction by p53 class mediator	0.000459657
						negative regulation of locomotion	1.82579e-05		cellular transition metal ion homeostasis	0.01715					DNA replication-independent nucleosome organization	0.000476932
						negative regulation of chemotaxis	0.000736347		striated muscle cell apoptotic process	0.01715					hormone-mediated signaling pathway	0.000476932
						cell chemotaxis	0.00423805		fatty acid oxidation	0.01715					positive regulation of lipid metabolic process	0.000476932
						negative chemotaxis	0.0108081		lysosomal transport	0.01715					cellular response to BMP stimulus	0.000502379
						leukocyte chemotaxis	0.0114034		negative regulation of osteoblast differentiation	0.01715					response to BMP	0.000502379
						negative regulation of lymphocyte activation	0.00167851		negative regulation of cellular carbohydrate metabolic process	0.01715					actin filament organization	0.000502379
						negative regulation of cell activation	0.0020902		cellular response to corticosteroid stimulus	0.0171851					positive regulation of phospholipid metabolic process	0.000517055
						negative regulation of leukocyte activation	0.00290399		regulation of cellular response to drug	0.0171851					ear morphogenesis	0.000574308
						regulation of T cell activation	0.00909622		organophosphate biosynthetic process	0.0171851					regulation of GTPase activity	0.000574308
						T cell activation	0.00936811		regulation of protein kinase C signaling	0.0171851					carbohydrate biosynthetic process	0.000593835
						neuron maturation	0.000412641		negative regulation of nucleotide metabolic process	0.0171851					protein acetylation	0.000581775
						fat cell differentiation	0.000626426		cellular response to transforming growth factor beta stimulus	0.0171851					glycerophospholipid metabolic process	0.000593835
						neuron remodeling	0.00293895		pteridine-containing compound metabolic process	0.0173591					Rho protein signal transduction	0.0006085
						positive regulation of cellular senescence	0.00936811		regulation of sequestering of calcium ion	0.0173591					positive regulation of cell-matrix adhesion	0.000595275
						cellular senescence	0.0105566		T cell proliferation	0.0173591					regulation of phospholipid metabolic process	0.000613962
						regulation of cellular senescence	0.0196168		positive regulation of myeloid leukocyte mediated immunity	0.0175157					nephron epithelium development	0.000613962
						positive regulation of cell aging	0.0196523		regulation of viral process	0.0177026					sprouting angiogenesis	0.000635828
						striated muscle cell differentiation	0.0241616		response to peptide hormone	0.0177287					mucopolysaccharide metabolic process	0.000635828
						neural crest cell migration	0.0293366		lipid oxidation	0.0177287					regulation of stem cell differentiation	0.000635659
						stem cell development	0.0339417		carbohydrate derivative catabolic process	0.0177287					metencephalon development	0.000638555
						cell maturation	0.0397203		sequestering of calcium ion	0.0177287					negative regulation of G2/M transition of mitotic cell cycle	0.000638555
						regulation of cell aging	0.0458138		regulation of anion transport	0.0177287					negative regulation of cardiac muscle tissue development	0.000638555
						nitric oxide biosynthetic process	0.0163902		negative regulation of extrinsic apoptotic signaling pathway in absence of ligand	0.0197715					glucose metabolic process	0.00066314
						nitric oxide metabolic process	0.024426		activation of GTPase activity	0.017834					axonogenesis	0.00066325
						regulation of nitric oxide biosynthetic process	0.0350172		p38MAPK cascade	0.020002					alcohol metabolic process	0.000668857
						reactive nitrogen species metabolic process	0.0363007		regulation of leukocyte adhesion to vascular endothelial cell	0.0197715					cellular response to transforming growth factor beta stimulus	0.00067566
						nucleotide metabolic process	0.00661794		glycoprotein biosynthetic process	0.019611					organic hydroxy compound metabolic process	0.00068954
						glutamine family amino acid catabolic process	0.00730749		positive regulation of angiogenesis	0.0179326					regulation of cardiac muscle tissue growth	0.00067566
						nucleoside diphosphate metabolic process	0.0107932		mast cell degranulation	0.020002					histone H3-K9 demethylation	0.000712033
						nucleoside phosphate metabolic process	0.0108339		cerebellar Purkinje cell layer development	0.0179326					regeneration	0.000712033
						purine-containing compound metabolic process	0.0160374		positive regulation of leukocyte apoptotic process	0.0207206					mitotic G2/M transition checkpoint	0.000718393
						nucleobase-containing small molecule metabolic process	0.0202248		regulation of hydrogen peroxide-induced cell death	0.0190781					negative regulation of cardiac muscle hypertrophy	0.000718393
						purine nucleotide metabolic process	0.0225531		vacuolar acidification	0.020002					negative regulation of muscle cell differentiation	0.000731683
						purine nucleotide biosynthetic process	0.0289559		negative regulation of signal transduction in absence of ligand	0.019642					regulation of heart growth	0.000731683
						purine-containing compound biosynthetic process	0.0389795		movement in host environment	0.0194169					renal tubule development	0.000736503
						pattern specification process	6.91114e-05		regulation of smooth muscle cell proliferation	0.0191316					cerebellum development	0.000731683
						specification of symmetry	0.000256662		response to hydrogen peroxide	0.017834					Ras protein signal transduction	0.000731683
						determination of left/right symmetry	0.000395371		lung epithelial cell differentiation	0.0179326					regulation of cellular carbohydrate metabolic process	0.000736503
						determination of bilateral symmetry	0.000499438		regulation of cell proliferation involved in heart morphogenesis	0.017834					carboxylic acid catabolic process	0.000756956
						left/right pattern formation	0.00577839		amyloid-beta metabolic process	0.018676					organic acid catabolic process	0.000752918
						regionalization	0.00725292		vascular endothelial growth factor production	0.0207206					protein localization to cell periphery	0.000736668
						smoothened signaling pathway involved in dorsal/ventral neural tube patterning	0.0352667		response to transforming growth factor beta	0.0207206					regulation of spindle organization	0.000760043
						dorsal/ventral pattern formation	0.0418999		regulation of regulated secretory pathway	0.0207206					positive regulation of Wnt signaling pathway	0.000807244
						peptidyl-tyrosine modification	1.44245e-05		neural precursor cell proliferation	0.0207206					regulation of organ growth	0.000807244
						peptidyl-tyrosine phosphorylation	2.09879e-05		protein localization to plasma membrane	0.0207206					coronary vasculature development	0.000807244
						regulation of peptidyl-tyrosine phosphorylation	4.56185e-05		glycosaminoglycan metabolic process	0.0207206					multicellular organismal homeostasis	0.000811478
						positive regulation of peptidyl-tyrosine phosphorylation	0.000510539		negative regulation of protein-containing complex disassembly	0.0207206					positive regulation of DNA metabolic process	0.000811478
						peptidyl-glutamic acid modification	0.0025212		muscle adaptation	0.0207206					positive regulation of proteolysis	0.000839282
						negative regulation of protein ubiquitination	0.0051884		regulation of animal organ morphogenesis	0.0207206					striated muscle hypertrophy	0.000839282
						tubulin deacetylation	0.00533834		regulated exocytosis	0.0207206					anatomical structure arrangement	0.000885606
						tyrosine phosphorylation of STAT protein	0.00636343		heart morphogenesis	0.0207206					negative regulation of fat cell differentiation	0.000888957
						regulation of protein tyrosine kinase activity	0.00636343		heparan sulfate proteoglycan biosynthetic process, polysaccharide chain biosynthetic process	0.0207206					telomere organization	0.00090299
						negative regulation of protein modification by small protein conjugation or removal	0.00680358		regulation of alkaline phosphatase activity	0.0207206					cellular response to steroid hormone stimulus	0.00090299
						negative regulation of peptidyl-tyrosine phosphorylation	0.00768979		actin filament bundle assembly	0.0207206					positive regulation of cell division	0.00090299
						regulation of tubulin deacetylation	0.0139647		fructose 6-phosphate metabolic process	0.0207206					negative regulation of smoothened signaling pathway	0.000907981
						regulation of tyrosine phosphorylation of STAT protein	0.0225531		regulation of neutrophil activation	0.0207206					cellular response to extracellular stimulus	0.00090782
						C-terminal protein amino acid modification	0.0279683		glycolytic process through glucose-6-phosphate	0.0207206					metanephros morphogenesis	0.000907981
						peptidyl-arginine methylation	0.028037		multinuclear osteoclast differentiation	0.0207206					response to transforming growth factor beta	0.000907981
						protein polyubiquitination	0.0339791		epithelial tube morphogenesis	0.0209399					digestive system development	0.000930971
						negative regulation of tyrosine phosphorylation of STAT protein	0.0352667		negative regulation of cell motility	0.0215662					regulation of protein localization to cell periphery	0.000930971
						protein oxidation	0.0352517		carboxylic acid biosynthetic process	0.021365					regulation of cell-matrix adhesion	0.000939365
						negative regulation of epidermal growth factor-activated receptor activity	0.0352517		muscle cell apoptotic process	0.0213729					regulation of DNA endoreduplication	0.000930971
						regulation of protein ubiquitination	0.040844		mast cell mediated immunity	0.021365					regulation of cellular response to growth factor stimulus	0.000940977
						negative regulation of protein tyrosine kinase activity	0.0418953		regulation of leukocyte degranulation	0.0213304					chondrocyte differentiation	0.000957886
						positive regulation of epithelial cell migration	0.00158271		endosome to lysosome transport	0.0213304					negative regulation of purine nucleotide metabolic process	0.000995743
						regulation of epithelial cell migration	0.00173324		mast cell activation involved in immune response	0.0213304					regulation of protein catabolic process	0.0010025
						epithelial cell migration	0.0025551		ER-nucleus signaling pathway	0.0218172					somatic stem cell population maintenance	0.0010267
						epithelium migration	0.00278895		response to ischemia	0.0216033					mesenchymal cell differentiation	0.00104039
						tissue migration	0.00294606		lung cell differentiation	0.0218172					hindbrain development	0.00105443
						positive regulation of endothelial cell migration	0.0143096		positive regulation of mitotic cell cycle	0.0218781					base-excision repair	0.00105469
						regulation of endothelial cell migration	0.0164056		regulation of cell-substrate adhesion	0.0218781					muscle hypertrophy	0.001093
						endothelial cell migration	0.0408844		organic acid biosynthetic process	0.0218781					insulin receptor signaling pathway	0.00110642
						positive regulation of kinase activity	1.28658e-06		regulation of angiogenesis	0.0218781					digestive tract development	0.00111081
						positive regulation of protein kinase activity	8.14539e-06		cell proliferation involved in heart morphogenesis	0.0218781					regulation of timing of cell differentiation	0.00111081
						negative regulation of phosphorylation	2.08165e-05		positive regulation of histone deacetylation	0.0219079					response to antineoplastic agent	0.00112504
						regulation of ERK1 and ERK2 cascade	2.46087e-05		positive regulation of peptidyl-serine phosphorylation	0.0219079					regulation of cell shape	0.00115018
						ERK1 and ERK2 cascade	5.84171e-05		cellular polysaccharide metabolic process	0.0219079					transforming growth factor beta receptor signaling pathway	0.00117343
						negative regulation of protein phosphorylation	0.000192252		toxin metabolic process	0.0218781					smoothened signaling pathway	0.00117343
						nucleoside diphosphate phosphorylation	0.00173551		positive regulation of lymphocyte apoptotic process	0.0218781					negative regulation of muscle hypertrophy	0.00118577
						nucleotide phosphorylation	0.00222888		pinocytosis	0.0219079					neurotransmitter transport	0.00118577
						regulation of phosphatase activity	0.00422675		regulation of dephosphorylation	0.0219079					positive regulation of response to DNA damage stimulus	0.00125249
						activation of protein kinase activity	0.00454107		response to glucocorticoid	0.0219079					positive regulation of canonical Wnt signaling pathway	0.001187
						regulation of phosphoprotein phosphatase activity	0.00566207		protein homooligomerization	0.0219079					cardiac muscle hypertrophy	0.00118608
						positive regulation of ERK1 and ERK2 cascade	0.00599817		regulation of epithelial cell proliferation	0.0219079					muscle adaptation	0.00127378
						regulation of protein serine/threonine kinase activity	0.00648336		transcription by RNA polymerase I	0.0219079					cardiac muscle cell proliferation	0.00127398
						organophosphate biosynthetic process	0.00837305		regulation of myeloid leukocyte mediated immunity	0.0219427					alpha-amino acid metabolic process	0.00128034
						nucleoside phosphate biosynthetic process	0.00913472		developmental cell growth	0.0221517					negative regulation of striated muscle tissue development	0.00128321
						nucleotide biosynthetic process	0.0196523		actin filament bundle organization	0.0221517					negative regulation of defense response	0.00128507
						regulation of dephosphorylation	0.0196523		smooth muscle cell proliferation	0.0221517					response to toxic substance	0.00132786
						negative regulation of dephosphorylation	0.0202248		receptor internalization	0.0221517					regulation of Ras protein signal transduction	0.00132786
						negative regulation of protein dephosphorylation	0.0202248		positive regulation of protein transport	0.0222434					bone remodeling	0.00133825
						regulation of protein dephosphorylation	0.0210998		tissue homeostasis	0.0223174					regulation of neuroblast proliferation	0.00135239
						glycolytic process through fructose-6-phosphate	0.0278707		positive regulation of smooth muscle cell proliferation	0.0223695					regulation of vasculature development	0.00133825
						negative regulation of ERK1 and ERK2 cascade	0.032223		negative regulation of carbohydrate metabolic process	0.0226745					male sex differentiation	0.00138055
						positive regulation of protein serine/threonine kinase activity	0.0378721		membrane protein proteolysis	0.0226745					intrinsic apoptotic signaling pathway	0.00137412
						dephosphorylation	0.0390077		negative regulation of cell development	0.0226745					bone mineralization	0.00142051
						positive regulation of leukocyte mediated cytotoxicity	0.000660628		cardiac ventricle development	0.0226745					steroid metabolic process	0.00142159
						positive regulation of cell killing	0.000731134		regulation of production of molecular mediator of immune response	0.0226745					metanephros development	0.00142159
						regulation of cell killing	0.000906937		monovalent inorganic cation homeostasis	0.0226745					negative regulation of fibroblast growth factor receptor signaling pathway	0.00147244
						regulation of leukocyte mediated cytotoxicity	0.0009438		positive regulation of neuron projection development	0.0226745					chondroitin sulfate proteoglycan biosynthetic process	0.00145125
						leukocyte mediated cytotoxicity	0.0106331		positive regulation of cell projection organization	0.0226745					negative regulation of nucleotide metabolic process	0.00147244
						cell killing	0.0139647		Ras protein signal transduction	0.0228753					mitotic G1 DNA damage checkpoint	0.00146231
						reactive oxygen species metabolic process	0.0372109		tissue remodeling	0.0236619					negative regulation of ossification	0.00147244
						positive regulation of reactive oxygen species metabolic process	0.0375535		neuron projection extension	0.0235001					telomere maintenance	0.00150032
						receptor internalization	0.0209912		podosome assembly	0.0232139					mesoderm development	0.00150546
						receptor metabolic process	0.0225531		SNARE complex assembly	0.0232139					positive regulation of cell junction assembly	0.00155948
						regulation of actin filament-based process	1.86146e-07		NAD metabolic process	0.0231248					response to wounding	0.00161063
						regulation of actin cytoskeleton organization	1.38572e-05		negative regulation of smooth muscle cell migration	0.0229036					response to decreased oxygen levels	0.0016527
						actomyosin structure organization	0.0005798		aspartate family amino acid biosynthetic process	0.0229036					regulation of muscle cell differentiation	0.00165906
						actin filament-based movement	0.0011142		neuromuscular process controlling balance	0.0246928					cellular lipid catabolic process	0.00167604
						actin-mediated cell contraction	0.0034063		visual learning	0.0236619					glycosaminoglycan metabolic process	0.00168148
						regulation of actin filament-based movement	0.00679431		oxaloacetate metabolic process	0.0248067					DNA replication-independent nucleosome assembly	0.00168148
						actin cytoskeleton reorganization	0.0202248		positive regulation of protein kinase C signaling	0.0255121					DNA synthesis involved in DNA repair	0.00168148
						regulation of blood circulation	0.00134001		synaptic vesicle endosomal processing	0.0252051					mitotic sister chromatid cohesion	0.00169053
						regulation of heart contraction	0.00188285		amyloid-beta formation	0.0254575					signal transduction involved in mitotic cell cycle checkpoint	0.00184045
						regulation of cardiac muscle contraction	0.00768979		tetrahydrofolate interconversion	0.0254254					chondroitin sulfate biosynthetic process	0.0018071
						heart contraction	0.00884165		regulation of branching involved in salivary gland morphogenesis	0.0254254					regulation of biomineral tissue development	0.00187534
						heart process	0.00907128		intracellular distribution of mitochondria	0.0252051					chromatin remodeling at centromere	0.00169053
						muscle system process	0.0144485		regulation of transcription from RNA polymerase II promoter in response to oxidative stress	0.0249752					DNA endoreduplication	0.00184045
						negative regulation of muscle adaptation	0.0202248		regulation of amyloid precursor protein catabolic process	0.0251008					regulation of muscle system process	0.00191458
						blood circulation	0.0232643		calcium import into the mitochondrion	0.0252051					regulation of glucocorticoid receptor signaling pathway	0.0016956
						cognition	0.0250353		response to manganese ion	0.0254254					signal transduction involved in mitotic DNA damage checkpoint	0.001822
						cell communication involved in cardiac conduction	0.0282298		lipid transport	0.0257159					glial cell fate commitment	0.00189131
						regulation of striated muscle contraction	0.0334714		regulation of intracellular transport	0.0257159					tetrahydrofolate interconversion	0.00184045
						regulation of muscle system process	0.0339605		regulation of fatty acid metabolic process	0.0257159					signal transduction involved in mitotic DNA integrity checkpoint	0.00184045
						striated muscle contraction	0.0368572		regulation of leukocyte apoptotic process	0.0257159					organic acid transmembrane transport	0.00191918
						cardiac muscle contraction	0.0376875		osteoclast differentiation	0.0257159					negative regulation of muscle organ development	0.00194914
						learning or memory	0.0412244		glucose transmembrane transport	0.0257159					ensheathment of neurons	0.00195419
						regulation of cellular component size	6.24828e-09		cellular response to reactive oxygen species	0.0257159					axon ensheathment	0.00197967
						regulation of synapse structure or activity	4.22223e-05		regulation of cytokine-mediated signaling pathway	0.0257159					carbohydrate catabolic process	0.00198139
						regulation of synapse organization	5.37383e-05		positive regulation of ERK1 and ERK2 cascade	0.0259194					sex differentiation	0.00198588
						regulation of extent of cell growth	8.77478e-05		regulation of synapse organization	0.0259194					peptidyl-threonine modification	0.00200435
						regulation of actin polymerization or depolymerization	0.000187272		transition metal ion homeostasis	0.0259194					tissue remodeling	0.00200435
						regulation of axon extension	0.000215737		positive regulation of cell-cell adhesion	0.0259194					embryonic digit morphogenesis	0.00202158
						regulation of actin filament length	0.000256662		regulation of signal transduction by p53 class mediator	0.0259194					regulation of carbohydrate metabolic process	0.00211522
						regulation of membrane potential	0.000866823		cytokine-mediated signaling pathway	0.0259194					regulation of astrocyte differentiation	0.00211522
						regulation of cell size	0.000878862		lung development	0.0259194					aorta morphogenesis	0.00211522
						homeostasis of number of cells	0.0011142		response to corticosteroid	0.0259194					neutral amino acid transport	0.00211522
						myeloid cell homeostasis	0.00172813		hexose transmembrane transport	0.0259194					histone phosphorylation	0.00211522
						cellular transition metal ion homeostasis	0.0034063		regulation of carbohydrate catabolic process	0.0259194					cellular response to light stimulus	0.00211522
						transition metal ion homeostasis	0.00377367		aminoglycan biosynthetic process	0.0259194					negative regulation of cell growth	0.00211522
						cellular divalent inorganic cation homeostasis	0.00380859		salivary gland morphogenesis	0.0259194					negative regulation of muscle tissue development	0.00211522
						synaptic vesicle exocytosis	0.00425027		cell death in response to hydrogen peroxide	0.0259194					chondroitin sulfate proteoglycan metabolic process	0.00212707
						regulation of neurotransmitter levels	0.00464745		modified amino acid transport	0.0263105					negative regulation of cardiac muscle cell differentiation	0.00211522
						erythrocyte homeostasis	0.00568694		regulation of synaptic vesicle endocytosis	0.0262362					positive regulation of muscle tissue development	0.00211522
						neurotransmitter secretion	0.0125562		protein localization to endosome	0.0262362					negative regulation of developmental growth	0.00211522
						cellular calcium ion homeostasis	0.0203936		negative regulation of proteolysis	0.0266388					mitotic G1/S transition checkpoint	0.00211916
						maintenance of protein location	0.0218828		regulation of multicellular organism growth	0.0266388					G1 DNA damage checkpoint	0.00211916
						neurotransmitter biosynthetic process	0.0246221		negative regulation of hydrolase activity	0.0266388					blastocyst development	0.00211522
						cellular zinc ion homeostasis	0.0268098		morphogenesis of a branching epithelium	0.0266388					aminoglycan biosynthetic process	0.00212932
						maintenance of location	0.0289559		dendrite development	0.0266388					digestive tract morphogenesis	0.00212932
						erythrocyte differentiation	0.0293366		regulation of interspecies interactions between organisms	0.0270507					regulation of amino acid transport	0.00218401
						zinc ion homeostasis	0.0301075		drug transport	0.0268083					negative regulation of epithelial cell proliferation	0.00220513
						calcium ion homeostasis	0.0350172		regulation of histone modification	0.0270507					pattern specification process	0.00225326
						leukocyte homeostasis	0.0392401		respiratory tube development	0.0270521					adrenal gland development	0.00225326
						maintenance of location in cell	0.0393317		calcium ion transport	0.0273822					positive regulation of focal adhesion assembly	0.00229951
						regulation of chemotaxis	3.5761e-05		negative regulation of fat cell differentiation	0.0272182					sterol metabolic process	0.0023198
						defense response to virus	0.000507631		visual behavior	0.0283722					regulation of Rho protein signal transduction	0.00234033
						regulation of axon guidance	0.00170021		monosaccharide transmembrane transport	0.0278511					positive regulation of DNA repair	0.00234033
						response to virus	0.00179589		hair follicle development	0.0275891					protein maturation	0.00234033
						positive regulation of response to external stimulus	0.00218986		viral life cycle	0.0282104					development of primary male sexual characteristics	0.00236756
						positive regulation of chemotaxis	0.00454107		myeloid cell homeostasis	0.0282218					developmental maturation	0.00234033
						negative regulation of axon guidance	0.00518737		regulation of purine nucleotide metabolic process	0.0282104					regulation of protein localization to nucleus	0.0023753
						response to protozoan	0.0114034		regulation of sodium ion transport	0.0275891					ventricular septum development	0.00244945
						negative regulation of axon extension involved in axon guidance	0.0144585		regulation of cellular component size	0.0282218					blood vessel endothelial cell migration	0.00245677
						defense response to protozoan	0.0160374		neurotransmitter receptor internalization	0.0283722					fatty acid metabolic process	0.00257424
						negative regulation of response to external stimulus	0.0163902		regulation of cellular response to growth factor stimulus	0.0283722					NIK/NF-kappaB signaling	0.00257424
						regulation of response to biotic stimulus	0.0350172		epithelial cell development	0.0283722					regulation of cell cycle arrest	0.00257424
						regulation of extrinsic apoptotic signaling pathway via death domain receptors	0.000612892		positive regulation of chemokine biosynthetic process	0.0292566					cognition	0.00257424
						regulation of extrinsic apoptotic signaling pathway	0.000871089		protein localization to early endosome	0.0285717					nucleotide-excision repair	0.00257424
						positive regulation of extrinsic apoptotic signaling pathway	0.00188265		positive regulation of cellular response to drug	0.0289885					cortical actin cytoskeleton organization	0.00257424
						positive regulation of extrinsic apoptotic signaling pathway via death domain receptors	0.00206618		regulation of skeletal muscle satellite cell proliferation	0.0295418					collagen fibril organization	0.00257424
						extrinsic apoptotic signaling pathway	0.00421021		negative regulation of protein localization to cell surface	0.0289885					regulation of spindle checkpoint	0.00264098
						epithelial cell apoptotic process	0.00676557		regulation of reactive oxygen species metabolic process	0.0295418					positive regulation of cell cycle G1/S phase transition	0.00264494
						regulation of apoptotic signaling pathway	0.013303		regulation of cell junction assembly	0.0295418					chromatin silencing	0.00264098
						positive regulation of leukocyte apoptotic process	0.014347		regulation of mitochondrion organization	0.0296761					import into cell	0.00266285
						extrinsic apoptotic signaling pathway via death domain receptors	0.0147841		membrane fusion	0.0301449					extrinsic apoptotic signaling pathway	0.00266285
						negative regulation of extrinsic apoptotic signaling pathway via death domain receptors	0.0209912		carbohydrate transmembrane transport	0.0301449					regulation of bone mineralization	0.00267617
						regulation of epithelial cell apoptotic process	0.0282298		regulation of protein kinase B signaling	0.0301449					myelination	0.00267617
						neuron death	0.0289559		cellular response to steroid hormone stimulus	0.0302422					regulation of circadian rhythm	0.00275753
						regulation of neuron death	0.040268		regulation of pH	0.0302422					cardiocyte differentiation	0.00275753
						regulation of ossification	0.00911134		regulation of nucleotide metabolic process	0.0302422					fatty acid beta-oxidation	0.00286431
						ossification	0.0226598		actin filament depolymerization	0.0302422					regulation of protein secretion	0.00292675
						regulation of protein binding	0.000866823		protein autoubiquitination	0.0302422					peptide hormone secretion	0.00292257
						regulation of transmembrane transporter activity	0.00218986		regulation of cardiac muscle cell apoptotic process	0.0302422					regulation of NIK/NF-kappaB signaling	0.00292675
						negative regulation of hydrolase activity	0.00223889		dendrite morphogenesis	0.0302422					positive regulation of DNA-dependent DNA replication	0.00292675
						regulation of transporter activity	0.00248124		response to toxic substance	0.0302422					regulation of membrane potential	0.00293239
						regulation of ion transmembrane transporter activity	0.00417682		positive regulation of establishment of protein localization	0.0304902					BMP signaling pathway	0.00298474
						regulation of endopeptidase activity	0.00503691		skin epidermis development	0.0304911					regulation of protein ubiquitination	0.00298725
						regulation of peptidase activity	0.00518737		epithelial cell apoptotic process	0.0308239					muscle system process	0.00301629
						negative regulation of transferase activity	0.00662894		regulation of vacuole organization	0.0308813					aging	0.0030224
						regulation of binding	0.0125562		temperature homeostasis	0.0308813					neuromuscular junction development	0.00304749
						negative regulation of kinase activity	0.0143233		autophagosome assembly	0.0308813					bone development	0.00314915
						negative regulation of protein binding	0.0151085		negative regulation of dephosphorylation	0.0308813					cellular response to fibroblast growth factor stimulus	0.00314915
						regulation of cysteine-type endopeptidase activity	0.0161156		fatty acid metabolic process	0.0308813					regulation of centrosome duplication	0.00314915
						positive regulation of protein binding	0.0202248		synaptic vesicle recycling	0.0309976					cochlea development	0.00316111
						regulation of DNA-binding transcription factor activity	0.0203936		regulation of binding	0.0311357					hexose biosynthetic process	0.00319484
						regulation of GTPase activity	0.0225531		calcium ion transport into cytosol	0.0311357					activation of protein kinase activity	0.00319484
						negative regulation of transporter activity	0.0242627		sensory system development	0.0309976					regionalization	0.00319539
						negative regulation of binding	0.0287093		hair cycle process	0.0311357					negative regulation of ERK1 and ERK2 cascade	0.00322194
						negative regulation of protein kinase activity	0.0341524		molting cycle process	0.0311357					negative regulation of osteoblast differentiation	0.00322194
						negative regulation of DNA-binding transcription factor activity	0.0368855		respiratory system development	0.0313051					regulation of insulin secretion	0.00322194
						regulation of cation channel activity	0.0371853		cognition	0.0313051					G2 DNA damage checkpoint	0.00323417
						regulation of vasculature development	1.11758e-05		steroid metabolic process	0.0315045					ERK1 and ERK2 cascade	0.00323759
						regulation of angiogenesis	1.49606e-05		regulation of synapse structure or activity	0.0313426					internal protein amino acid acetylation	0.00331223
						gliogenesis	5.50593e-05		vesicle fusion	0.0315045					regulation of transmembrane receptor protein serine/threonine kinase signaling pathway	0.00334052
						neuron recognition	8.03309e-05		phospholipid biosynthetic process	0.0315045					regulation of lipid biosynthetic process	0.00338168
						positive regulation of vasculature development	0.000117442		negative regulation of stem cell differentiation	0.0323328					gastrulation	0.00338168
						positive regulation of angiogenesis	0.000187987		regulation of cytoplasmic translation	0.0323328					placenta development	0.00334052
						sensory system development	0.000266204		macrophage derived foam cell differentiation	0.0317298					fear response	0.00349241
						renal system development	0.000290145		negative regulation of response to reactive oxygen species	0.0320978					peptidyl-threonine phosphorylation	0.00353702
						urogenital system development	0.000331669		negative regulation of hydrogen peroxide-induced cell death	0.0322548					negative regulation of neuron apoptotic process	0.00355624
						axonal fasciculation	0.000499438		mitochondrial genome maintenance	0.0315045					pallium development	0.00366754
						eye development	0.000510539		cellular protein complex disassembly	0.0315045					peptidyl-lysine acetylation	0.00366754
						camera-type eye development	0.000975065		renal system development	0.0327574					regulation of mitotic spindle organization	0.00372614
						respiratory tube development	0.00117963		activation of MAPK activity	0.032709					metanephric nephron tubule development	0.00372614
						kidney development	0.00120942		regulation of glucose metabolic process	0.0327574					regulation of cardiac muscle cell proliferation	0.00373012
						telencephalon development	0.00264521		mitochondrial transport	0.0328272					ATP-dependent chromatin remodeling	0.00379228
						glial cell differentiation	0.00277477		polysaccharide metabolic process	0.0327574					positive regulation of neuroblast proliferation	0.00374185
						respiratory system development	0.00334395		regulation of protein tyrosine kinase activity	0.033441					nephron morphogenesis	0.0038358
						camera-type eye morphogenesis	0.00380859		extrinsic apoptotic signaling pathway via death domain receptors	0.0333904					chondroitin sulfate metabolic process	0.00411425
						lung development	0.00389503		cellular modified amino acid biosynthetic process	0.033441					regulation of sister chromatid cohesion	0.00410167
						sprouting angiogenesis	0.00448034		protein homotrimerization	0.0336717					metanephric nephron morphogenesis	0.00385461
						regulation of gliogenesis	0.00566207		positive regulation of Notch signaling pathway	0.033441					response to fibroblast growth factor	0.0038358
						forebrain development	0.00568694		coagulation	0.0338737					regulation of muscle adaptation	0.00400608
						eye morphogenesis	0.00599817		mesenchymal cell proliferation	0.0337122					nucleosome assembly	0.00407906
						outflow tract septum morphogenesis	0.00614726		regulation of chromosome organization	0.0336717					cholesterol metabolic process	0.00417453
						embryonic organ development	0.00661794		positive regulation of cytoplasmic transport	0.0342778					mesenchymal cell proliferation	0.00419655
						retina development in camera-type eye	0.0125652		phosphate ion transmembrane transport	0.0345919					monocarboxylic acid catabolic process	0.00422324
						cardiac chamber development	0.0125848		formation of primary germ layer	0.0345829					positive regulation of protein ubiquitination	0.00422324
						negative regulation of angiogenesis	0.013184		regulation of hemopoiesis	0.0345919					cellular response to external stimulus	0.00434942
						positive regulation of cell migration involved in sprouting angiogenesis	0.0139085		nucleotide transport	0.0345919					maintenance of location	0.00432216
						ventricular system development	0.0143394		Rap protein signal transduction	0.0345922					negative regulation of neuron death	0.00436001
						central nervous system neuron development	0.0157585		xenobiotic transport	0.0345922					positive regulation of cytokinesis	0.00436001
						cardiac chamber morphogenesis	0.0160374		pattern recognition receptor signaling pathway	0.0345919					regulation of metal ion transport	0.00436001
						central nervous system projection neuron axonogenesis	0.0176107		regulation of nuclear cell cycle DNA replication	0.0345919					dicarboxylic acid transport	0.00441774
						embryonic hemopoiesis	0.0167546		mast cell chemotaxis	0.0340966					actomyosin structure organization	0.00444752
						negative regulation of blood vessel morphogenesis	0.0193619		positive regulation of ATP biosynthetic process	0.0345919					positive regulation of muscle organ development	0.00446764
						central nervous system neuron axonogenesis	0.0195423		mitochondrial DNA metabolic process	0.0340966					positive regulation of striated muscle tissue development	0.00445855
						positive regulation of sprouting angiogenesis	0.0195423		skeletal muscle satellite cell proliferation	0.0345919					bleb assembly	0.00446764
						regulation of oligodendrocyte progenitor proliferation	0.0196523		protein depolymerization	0.0345922					attachment of mitotic spindle microtubules to kinetochore	0.00455514
						oligodendrocyte progenitor proliferation	0.0196523		negative regulation of cellular protein localization	0.0345922					positive regulation of G1/S transition of mitotic cell cycle	0.00458582
						cardiac septum development	0.0226646		regulation of lymphocyte apoptotic process	0.0345922					regulation of mesenchymal cell proliferation	0.00465107
						negative regulation of vasculature development	0.0227693		cellular response to epidermal growth factor stimulus	0.0347066					regulation of nervous system process	0.00465107
						corpus callosum development	0.0235475		cholesterol efflux	0.0347066					multicellular organism aging	0.00458582
						heart morphogenesis	0.0269908		salivary gland development	0.0347066					positive regulation of peptide hormone secretion	0.00485016
						neural retina development	0.0272435		negative regulation of sequestering of calcium ion	0.0345922					male gonad development	0.0048291
						glial cell migration	0.0293366		regulation of striated muscle cell apoptotic process	0.0345922					gland morphogenesis	0.00485016
						prostate gland development	0.0350172		negative regulation of ATP metabolic process	0.0352842					regulation of gliogenesis	0.00485016
						regulation of cell migration involved in sprouting angiogenesis	0.0368572		glucosamine-containing compound metabolic process	0.0352842					regulation of protein modification by small protein conjugation or removal	0.00485016
						central nervous system neuron differentiation	0.0392401		foam cell differentiation	0.0352842					receptor metabolic process	0.00485016
						forebrain cell migration	0.0397203		cellular response to dexamethasone stimulus	0.0352842					negative regulation of transmembrane receptor protein serine/threonine kinase signaling pathway	0.00485016
						cardiac septum morphogenesis	0.0398079		synaptic vesicle priming	0.0352842					regulation of cardiac muscle hypertrophy	0.00489553
						cell migration involved in sprouting angiogenesis	0.040268		regulation of epidermal growth factor-activated receptor activity	0.0352842					ureteric bud morphogenesis	0.00521441
						response to interferon-gamma	9.3039e-07		substrate-dependent cell migration	0.0352842					chromosome organization involved in meiotic cell cycle	0.00527242
						regulation of response to cytokine stimulus	3.69138e-06		response to superoxide	0.035153					regulation of spindle assembly	0.00535663
						positive regulation of response to cytokine stimulus	2.29237e-05		inorganic anion transport	0.035153					positive regulation of amino acid transport	0.00531237
						cytokine-mediated signaling pathway	4.1291e-05		kidney development	0.035153					interstrand cross-link repair	0.00529238
						regulation of cytokine-mediated signaling pathway	4.4324e-05		regulation of translation	0.0352842					embryonic appendage morphogenesis	0.00531237
						response to interferon-beta	8.03309e-05		positive regulation of hemopoiesis	0.0352842					embryonic camera-type eye morphogenesis	0.00529238
						cellular response to interferon-gamma	0.000114899		intrinsic apoptotic signaling pathway by p53 class mediator	0.0352842					innervation	0.00531558
						response to interferon-alpha	0.000367923		purine ribonucleoside triphosphate metabolic process	0.0352842					embryonic limb morphogenesis	0.00527242
						positive regulation of cytokine-mediated signaling pathway	0.000367923		regulation of response to cytokine stimulus	0.0352842					protein dephosphorylation	0.00539716
						response to metal ion	0.000499438		positive regulation of endocytosis	0.0352842					regulation of smooth muscle cell migration	0.0054603
						cellular response to metal ion	0.000828183		regulation of ossification	0.0354412					regulation of hormone secretion	0.0054603
						regulation of cellular response to growth factor stimulus	0.00107466		regulation of lymphocyte migration	0.0360015					intracellular receptor signaling pathway	0.00546975
						cellular response to interferon-beta	0.00170021		glutathione metabolic process	0.0354412					behavioral fear response	0.00546975
						negative regulation of response to cytokine stimulus	0.00334395		protein kinase B signaling	0.0372799					pri-miRNA transcription by RNA polymerase II	0.00547039
						cellular response to interferon-alpha	0.00377367		negative regulation of response to drug	0.0374469					pore complex assembly	0.00557509
						negative regulation of cytokine-mediated signaling pathway	0.00489184		positive regulation of fatty acid metabolic process	0.0374469					inositol phosphate metabolic process	0.0055797
						cellular response to chemokine	0.00889971		positive regulation of DNA replication	0.0374469					gluconeogenesis	0.0055797
						response to chemokine	0.00889151		negative regulation of actin filament depolymerization	0.0372799					positive regulation of ion transport	0.0055797
						interferon-gamma-mediated signaling pathway	0.0137968		positive regulation of sodium ion transport	0.0372799					internal peptidyl-lysine acetylation	0.0055947
						response to inorganic substance	0.0148299		regulation of muscle cell apoptotic process	0.0372799					ER-nucleus signaling pathway	0.0055947
						response to copper ion	0.0209912		regulation of mitochondrial membrane potential	0.0372799					mesonephric tubule morphogenesis	0.00559513
						cellular response to copper ion	0.028037		negative regulation of cell adhesion	0.0374469					mammary gland duct morphogenesis	0.00573339
						G protein-coupled acetylcholine receptor signaling pathway	0.0278707		regulation of small GTPase mediated signal transduction	0.0374469					positive regulation of Notch signaling pathway	0.00559513
						cellular response to vitamin	0.0281567		endoplasmic reticulum to cytosol transport	0.0397929					biomineral tissue development	0.0057735
						regulation of BMP signaling pathway	0.0285894		regulation of positive chemotaxis	0.0396361					sulfur compound biosynthetic process	0.00578049
						cellular response to drug	0.0308899		retrograde protein transport, ER to cytosol	0.0392897					fatty acid catabolic process	0.00586779
						chemokine-mediated signaling pathway	0.0339791		positive regulation of steroid biosynthetic process	0.0392897					neuron fate commitment	0.00586779
						response to nutrient	0.0354127		response to oxygen radical	0.0387061					cardiac septum morphogenesis	0.00586779
						response to iron ion	0.0382008		regulation of mitotic spindle checkpoint	0.0383571					blood circulation	0.00589102
						response to calcium ion	0.0392401		L-glutamate import across plasma membrane	0.0383571					protein localization to endoplasmic reticulum	0.00589102
						regulation of interferon-gamma-mediated signaling pathway	0.0451891		mast cell migration	0.0376213					regulation of angiogenesis	0.00589102
						regulation of response to interferon-gamma	0.0451355		regulation of mitotic cell cycle spindle assembly checkpoint	0.0376213					circadian regulation of gene expression	0.00589102
						response to temperature stimulus	0.0268512		cholesterol esterification	0.0375935					negative regulation of gliogenesis	0.00589102
						response to mechanical stimulus	0.0339791		sterol esterification	0.0374863					heterochromatin organization	0.00589102
						small GTPase mediated signal transduction	1.23349e-08		steroid esterification	0.0374469					behavioral defense response	0.00605294
						Ras protein signal transduction	5.49229e-08		regulation of cardiac muscle contraction by calcium ion signaling	0.0374469					negative regulation of BMP signaling pathway	0.00589102
						regulation of Ras protein signal transduction	4.32718e-07		glucose catabolic process	0.0374469					regulation of response to oxidative stress	0.00609769
						Rho protein signal transduction	6.08907e-07		leukocyte chemotaxis	0.0374469					response to reactive oxygen species	0.00612818
						regulation of small GTPase mediated signal transduction	3.19525e-06		sodium ion transport	0.0374469					regulation of cysteine-type endopeptidase activity involved in apoptotic process	0.00615897
						regulation of Rho protein signal transduction	1.55368e-05		positive regulation of neuron death	0.0397929					nephron tubule morphogenesis	0.00637229
						semaphorin-plexin signaling pathway	0.000100587		positive regulation of myeloid cell differentiation	0.0397929					nerve development	0.00637229
						smoothened signaling pathway	0.000613686		erythrocyte homeostasis	0.0397929					neurotransmitter uptake	0.00639995
						second-messenger-mediated signaling	0.00184687		sulfur compound biosynthetic process	0.0397929					regulation of mitotic cell cycle spindle assembly checkpoint	0.00670256
						regulation of calcium-mediated signaling	0.00454107		positive regulation of neuron apoptotic process	0.0397929					response to UV-C	0.00681342
						semaphorin-plexin signaling pathway involved in neuron projection guidance	0.00543648		multicellular organism growth	0.0397929					glucocorticoid receptor signaling pathway	0.00670256
						calcium-mediated signaling	0.00599817		regulation of T cell apoptotic process	0.0400621					collagen metabolic process	0.00686436
						regulation of G protein-coupled receptor signaling pathway	0.00829088		positive regulation of cellular amide metabolic process	0.0400621					positive regulation of protein binding	0.00640641
						regulation of transmembrane receptor protein serine/threonine kinase signaling pathway	0.00911134		organelle membrane fusion	0.0409348					learning or memory	0.00670256
						regulation of Notch signaling pathway	0.0106835		positive regulation of production of molecular mediator of immune response	0.0409348					somatic hypermutation of immunoglobulin genes	0.00682529
						Wnt signaling pathway	0.0109883		tRNA metabolic process	0.0409348					cell proliferation in forebrain	0.0071549
						negative regulation of G protein-coupled receptor signaling pathway	0.0111644		membrane docking	0.0409348					serine family amino acid metabolic process	0.00640641
						Notch signaling pathway	0.0116738		regulation of inflammatory response	0.0409348					cerebellar cortex morphogenesis	0.00682529
						transmembrane receptor protein serine/threonine kinase signaling pathway	0.0126698		positive regulation of leukocyte migration	0.0409348					enteric nervous system development	0.00694305
						vascular endothelial growth factor receptor signaling pathway	0.0157585		regulation of circadian rhythm	0.0409348					negative regulation of blood pressure	0.00640641
						semaphorin-plexin signaling pathway involved in axon guidance	0.0197873		positive regulation of cellular response to transforming growth factor beta stimulus	0.0410633					positive regulation of chromatin binding	0.00742338
						regulation of smoothened signaling pathway	0.0293366		positive regulation of alcohol biosynthetic process	0.0409836					negative regulation of glial cell differentiation	0.00748759
						phosphatidylinositol-mediated signaling	0.0301075		positive regulation of p38MAPK cascade	0.0409348					negative regulation of striated muscle cell differentiation	0.00682529
						adenylate cyclase-modulating G protein-coupled receptor signaling pathway	0.0354127		positive regulation of protein deacetylation	0.0409348					skeletal muscle acetylcholine-gated channel clustering	0.00681342
						inositol lipid-mediated signaling	0.0370477		branching involved in salivary gland morphogenesis	0.0409348					platelet-derived growth factor receptor-beta signaling pathway	0.00686957
						negative regulation of small GTPase mediated signal transduction	0.0372109		regulation of cofactor metabolic process	0.0409348					regulation of mitotic spindle checkpoint	0.00649483
						stress-activated protein kinase signaling cascade	0.0392401		regulation of histone deacetylation	0.0409348					histone lysine methylation	0.00642405
						positive regulation of small GTPase mediated signal transduction	0.0397203		positive regulation of transforming growth factor beta receptor signaling pathway	0.0409348					organophosphate biosynthetic process	0.00748759
						negative regulation of Ras protein signal transduction	0.040268		anatomical structure maturation	0.0409348					histone acetylation	0.00748759
						regulation of Wnt signaling pathway	0.0412991		aminoglycan metabolic process	0.0409348					development of primary sexual characteristics	0.00748759
						pattern recognition receptor signaling pathway	0.0412991		cardiac muscle hypertrophy	0.0409348					regulation of neurotransmitter transport	0.0077124
						positive regulation of Ras protein signal transduction	0.0429769		response to steroid hormone	0.0411071					glycosylation	0.00772676
						symbiotic process	0.000391798		ribonucleoside triphosphate metabolic process	0.0425209					cell-cell adhesion via plasma-membrane adhesion molecules	0.00772676
						adhesion of symbiont to host	0.000850097		response to epidermal growth factor	0.0415975					cellular response to nutrient levels	0.0077697
						interaction with host	0.00884731		negative chemotaxis	0.0411316					respiratory system development	0.0077697
						viral life cycle	0.00941504		regulation of animal organ formation	0.0411316					postreplication repair	0.00790549
						viral process	0.0196523		response to light stimulus	0.0428441					regulation of epithelial cell differentiation	0.00796363
						regulation of interspecies interactions between organisms	0.0259667		positive regulation of leukocyte differentiation	0.0431099					regulation of smooth muscle contraction	0.00796363
						negative regulation of viral life cycle	0.0293366		regulation of protein binding	0.0431099					positive regulation of cell projection organization	0.00796363
						movement in host environment	0.0293366		protein trimerization	0.0436117					regulation of carbohydrate biosynthetic process	0.00796363
						negative regulation of viral process	0.032223		regulation of phosphatase activity	0.0432535					regulation of muscle hypertrophy	0.00796363
						wound healing	0.00264521		positive regulation of protein kinase B signaling	0.0451115					positive regulation of insulin secretion	0.00796363
						response to wounding	0.00374956		bone remodeling	0.0451115					regulation of smooth muscle cell proliferation	0.00796363
						response to oxidative stress	0.0153314		cytokine production involved in immune response	0.0446965					monosaccharide biosynthetic process	0.00796363
						angiogenesis involved in wound healing	0.0451355		rhythmic process	0.0445732					response to hydroperoxide	0.00796363
									muscle contraction	0.0445515					cellular response to angiotensin	0.00796363
									negative regulation of anoikis	0.0454573					positive regulation of intracellular steroid hormone receptor signaling pathway	0.00796363
									L-glutamate import	0.045313					negative regulation of astrocyte differentiation	0.00796363
									positive regulation of membrane protein ectodomain proteolysis	0.0451115					positive regulation of neuron projection development	0.00796363
									positive regulation of action potential	0.0451115					steroid hormone mediated signaling pathway	0.00796363
									regulation of chemokine biosynthetic process	0.0451115					histone H3-K36 methylation	0.00796363
									chemokine biosynthetic process	0.0451115					rDNA heterochromatin assembly	0.00796363
									toll-like receptor 9 signaling pathway	0.0451115					mitotic DNA replication checkpoint	0.00796363
									regulation of skeletal muscle cell proliferation	0.0451115					regulation of lipid kinase activity	0.00799299
									cholesterol storage	0.0451115					regulation of cardiac muscle cell differentiation	0.00796363
									cellular copper ion homeostasis	0.0451115					cell differentiation involved in kidney development	0.00796363
									sulfur amino acid biosynthetic process	0.0451115					negative regulation of epithelial cell differentiation	0.00796363
									mesenchymal cell differentiation	0.0457544					protein O-linked glycosylation	0.0080366
									positive regulation of GTPase activity	0.0455312					anatomical structure homeostasis	0.00808262
									learning or memory	0.0454573					odontogenesis	0.00808282
									regulation of cytokine production involved in immune response	0.0454573					bone morphogenesis	0.00811488
									regulation of ion transmembrane transport	0.0454573					chemical synaptic transmission, postsynaptic	0.00817116
									eye development	0.0457544					somite development	0.00812733
									positive regulation of ATP metabolic process	0.0463599					positive regulation of vasculature development	0.00811895
									regulation of membrane depolarization	0.0463599					protein glycosylation	0.0081937
									leukocyte activation involved in inflammatory response	0.0463599					macromolecule glycosylation	0.00828273
									positive regulation of cytokine-mediated signaling pathway	0.0463599					regulation of heart morphogenesis	0.00828273
									microglial cell activation	0.0458222					integrin-mediated signaling pathway	0.00838601
									synaptic vesicle endocytosis	0.0458222					gastrulation with mouth forming second	0.00847737
									regulation of reactive oxygen species biosynthetic process	0.0458222					phospholipid dephosphorylation	0.00847737
									toll-like receptor signaling pathway	0.0458222					nephron epithelium morphogenesis	0.00847737
									epithelial cell proliferation	0.0463599					regulation of smoothened signaling pathway	0.00847737
									mononuclear cell differentiation	0.0464666					positive regulation of protein localization to nucleus	0.00847737
									negative regulation of extrinsic apoptotic signaling pathway via death domain receptors	0.0464666					regulation of tube diameter	0.00847737
									response to dexamethasone	0.0464666					regulation of BMP signaling pathway	0.00847737
									monocyte differentiation	0.0464666					respiratory tube development	0.00895463
									NADH metabolic process	0.0464666					protein hydroxylation	0.00847737
									response to ionizing radiation	0.0464666					spinal cord dorsal/ventral patterning	0.00905247
									positive regulation of mitotic cell cycle phase transition	0.0464666					energy derivation by oxidation of organic compounds	0.00895463
									negative regulation of MAPK cascade	0.0464666					negative regulation of cyclin-dependent protein kinase activity	0.00857668
									G1/S transition of mitotic cell cycle	0.0464666					regulation of platelet-derived growth factor receptor signaling pathway	0.0087387
									T cell differentiation	0.0464666					positive regulation of erythrocyte differentiation	0.00905247
									cytokine secretion	0.0464666					mismatch repair	0.00895463
															regulation of postsynaptic membrane potential	0.00905247
															regulation of ERK1 and ERK2 cascade	0.00905247
															regulation of erythrocyte differentiation	0.00907019
															vascular process in circulatory system	0.00916022
															diencephalon development	0.00921665
															positive regulation of fibroblast proliferation	0.00921665
															drug transport	0.00926717
															regulation of tube size	0.00926717
															artery morphogenesis	0.00926717
															negative regulation of apoptotic signaling pathway	0.00927474
															anterior/posterior pattern specification	0.00927474
															regulation of anion transport	0.00946121
															microtubule polymerization or depolymerization	0.00945309
															positive regulation of neuron death	0.00938946
															amine transport	0.00946121
															negative regulation of vascular permeability	0.00951841
															sensory perception of pain	0.00999456
															corticosteroid receptor signaling pathway	0.00999456
															DNA damage response, signal transduction by p53 class mediator resulting in transcription of p21 class mediator	0.00951841
															somatic diversification of immune receptors via somatic mutation	0.00951841
															metanephric nephron epithelium development	0.0103872
															DNA replication-dependent nucleosome organization	0.0103785
															regulation of cell proliferation involved in heart morphogenesis	0.0103872
															positive regulation of double-strand break repair	0.0103872
															decidualization	0.0103872
															DNA replication-dependent nucleosome assembly	0.0103872
															response to angiotensin	0.0103872
															glucose homeostasis	0.0103872
															non-canonical Wnt signaling pathway	0.0103872
															positive regulation of protein transport	0.0105799
															positive regulation of cell cycle arrest	0.0106034
															establishment of protein localization to endoplasmic reticulum	0.0105799
															positive regulation of mesenchymal cell proliferation	0.0105799
															carboxylic acid transport	0.0106621
															potassium ion transmembrane transport	0.0106621
															anion transmembrane transport	0.0106624
															regulation of glial cell differentiation	0.0107448
															axis specification	0.0107202
															endocrine system development	0.0108724
															cell redox homeostasis	0.0108724
															cellular amino acid metabolic process	0.0110256
															carbohydrate homeostasis	0.0110256
															lipid storage	0.0110256
															mammary gland epithelium development	0.0110256
															intrinsic apoptotic signaling pathway by p53 class mediator	0.0110401
															glycerophospholipid biosynthetic process	0.0110401
															regulation of blood pressure	0.0110401
															cortical cytoskeleton organization	0.0110401
															regulation of chondrocyte differentiation	0.0110401
															positive regulation of transmembrane transport	0.0111075
															regulation of cell growth	0.0111075
															smooth muscle cell proliferation	0.0111075
															regulation of DNA binding	0.0111075
															import across plasma membrane	0.0111075
															phosphatidylinositol metabolic process	0.0111075
															wound healing	0.0111075
															regulation of DNA-binding transcription factor activity	0.0112095
															positive regulation of myeloid cell differentiation	0.0112311
															multicellular organismal response to stress	0.0112095
															neural crest cell differentiation	0.0112311
															smooth muscle cell migration	0.0112311
															female gamete generation	0.0112311
															heterochromatin assembly	0.0112659
															negative regulation of DNA metabolic process	0.0112986
															regulation of cysteine-type endopeptidase activity	0.0113352
															cellular senescence	0.0115324
															organic acid transport	0.0115901
															embryonic pattern specification	0.0115324
															cell fate commitment	0.0116453
															positive regulation of synaptic transmission, glutamatergic	0.0116518
															metanephric nephron development	0.0118382
															extraembryonic membrane development	0.0120732
															peptidyl-proline hydroxylation	0.0118868
															regulation of fear response	0.0118945
															positive regulation of insulin-like growth factor receptor signaling pathway	0.0120083
															centromeric sister chromatid cohesion	0.0118868
															regulation of behavioral fear response	0.0118807
															DNA damage response, signal transduction by p53 class mediator resulting in cell cycle arrest	0.0120732
															embryonic eye morphogenesis	0.0120933
															negative regulation of catabolic process	0.012141
															secondary alcohol metabolic process	0.012222
															histone methylation	0.0121461
															regulation of glucose metabolic process	0.012222
															protein kinase B signaling	0.012222
															ventricular septum morphogenesis	0.012234
															positive regulation of peptidase activity	0.0122387
															regulation of striated muscle cell differentiation	0.0122892
															lung development	0.0122892
															cell proliferation involved in heart morphogenesis	0.0127656
															metanephric tubule development	0.0127656
															renal tubule morphogenesis	0.0128457
															regulation of Notch signaling pathway	0.0127764
															protein localization to cytoskeleton	0.0129563
															embryonic skeletal system development	0.0131065
															cardiac chamber development	0.0132134
															positive regulation of carbohydrate metabolic process	0.0132134
															regulation of organic acid transport	0.0132134
															translesion synthesis	0.0132934
															response to antimetabolite	0.0132934
															DNA damage response, signal transduction resulting in transcription	0.0132363
															activation of NF-kappaB-inducing kinase activity	0.0132934
															regulation of amine transport	0.0132934
															aminoglycan metabolic process	0.0132934
															regulation of pri-miRNA transcription by RNA polymerase II	0.0132934
															negative regulation of cytoskeleton organization	0.0132934
															positive regulation of establishment of protein localization	0.0132934
															positive regulation of protein serine/threonine kinase activity	0.0132934
															hormone secretion	0.0133594
															histone demethylation	0.0135091
															cochlea morphogenesis	0.0134912
															regulation of establishment of planar polarity	0.0135328
															spinal cord patterning	0.013958
															histone lysine demethylation	0.0138871
															positive regulation of cardiac muscle cell proliferation	0.013871
															type B pancreatic cell proliferation	0.0135091
															regulation of cation transmembrane transport	0.0140485
															positive regulation of potassium ion transport	0.0140804
															regulation of transcription regulatory region DNA binding	0.0142402
															regulation of epithelial to mesenchymal transition	0.0142402
															regulation of stem cell proliferation	0.0144999
															protein targeting to ER	0.0144999
															regulation of calcium ion transport into cytosol	0.0145922
															regulation of axonogenesis	0.0147186
															positive regulation of cellular carbohydrate metabolic process	0.01472
															negative regulation of gene expression, epigenetic	0.0148015
															protein autoubiquitination	0.0148015
															receptor-mediated endocytosis	0.0148125
															response to topologically incorrect protein	0.0148125
															response to unfolded protein	0.0148125
															glycerolipid biosynthetic process	0.0148125
															gonad development	0.0148125
															negative regulation of locomotion	0.0148702
															olfactory bulb development	0.014891
															negative regulation of TOR signaling	0.0149037
															polyol metabolic process	0.0150078
															negative regulation of response to wounding	0.0150078
															insulin secretion	0.0152402
															intracellular steroid hormone receptor signaling pathway	0.0157697
															regulation of cell morphogenesis involved in differentiation	0.0157697
															paraxial mesoderm development	0.0157697
															inhibitory postsynaptic potential	0.0157697
															heat generation	0.0157697
															negative regulation of epidermis development	0.0157697
															regulation of protein binding	0.0157697
															positive regulation of protein modification by small protein conjugation or removal	0.0159583
															synaptic transmission, GABAergic	0.0157738
															epithelial to mesenchymal transition	0.0159583
															phospholipid biosynthetic process	0.0159904
															fibroblast growth factor receptor signaling pathway	0.0159904
															positive regulation of NIK/NF-kappaB signaling	0.016108
															cellular response to hypoxia	0.0164686
															regulation of bone remodeling	0.0163698
															positive regulation of epithelial cell proliferation	0.0165597
															intracellular signal transduction involved in G1 DNA damage checkpoint	0.0169266
															hormone transport	0.0167395
															regulation of DNA biosynthetic process	0.0171829
															signal transduction involved in mitotic G1 DNA damage checkpoint	0.0173786
															phosphatidic acid biosynthetic process	0.0172688
															cardioblast proliferation	0.0171104
															anatomical structure regression	0.0172623
															protein deglycosylation	0.0173786
															regulation of cardioblast proliferation	0.0169487
															positive regulation of phospholipid biosynthetic process	0.0165597
															peptidyl-proline modification	0.0176791
															negative regulation of neural precursor cell proliferation	0.0178265
															positive regulation of apoptotic signaling pathway	0.0180336
															generation of precursor metabolites and energy	0.018046
															lateral mesoderm development	0.0181517
															fucosylation	0.0180639
															regulation of DNA damage checkpoint	0.0181517
															regulation of phospholipid biosynthetic process	0.0181517
															positive regulation of cellular protein catabolic process	0.0181517
															heart valve morphogenesis	0.0181826
															positive regulation of epithelial to mesenchymal transition	0.0183366
															central nervous system neuron differentiation	0.0183366
															forebrain generation of neurons	0.0183366
															intrinsic apoptotic signaling pathway in response to DNA damage	0.01867
															positive regulation of GTPase activity	0.018741
															carbohydrate derivative catabolic process	0.018741
															potassium ion transport	0.0188369
															positive regulation of cardiac muscle tissue development	0.0190146
															respiratory gaseous exchange by respiratory system	0.0188369
															positive regulation of osteoblast differentiation	0.019205
															synaptic transmission, glutamatergic	0.019205
															memory	0.019205
															segmentation	0.019205
															cellular response to drug	0.019205
															negative regulation of cyclin-dependent protein serine/threonine kinase activity	0.019205
															post-translational protein modification	0.019205
															regulation of intrinsic apoptotic signaling pathway	0.019205
															heparan sulfate proteoglycan metabolic process	0.0194322
															positive regulation of pri-miRNA transcription by RNA polymerase II	0.0196146
															regulation of synaptic transmission, GABAergic	0.019558
															regulation of fatty acid oxidation	0.019205
															negative regulation of protein catabolic process	0.0192319
															proximal/distal pattern formation	0.0192546
															regulation of embryonic development	0.019205
															olfactory lobe development	0.0199636
															developmental growth involved in morphogenesis	0.0196146
															reciprocal meiotic recombination	0.0196146
															negative regulation of DNA recombination	0.0196698
															regulation of histone modification	0.0196146
															regulation of actin filament-based process	0.0199636
															positive regulation of smooth muscle cell proliferation	0.0202065
															osteoblast proliferation	0.0200542
															muscle cell migration	0.0201988
															protein localization to plasma membrane	0.0205547
															regulation of sprouting angiogenesis	0.0207948
															regulation of cartilage development	0.0207765
															axon guidance	0.0208494
															positive regulation of smooth muscle cell migration	0.0208494
															cellular response to toxic substance	0.021163
															peptidyl-lysine methylation	0.0214629
															locomotory behavior	0.0214629
															response to endoplasmic reticulum stress	0.0214629
															response to inorganic substance	0.0216169
															homeostasis of number of cells	0.021653
															nuclear transport	0.022979
															positive regulation of cardiac muscle tissue growth	0.0228887
															positive regulation of sodium ion transport	0.0229391
															nucleocytoplasmic transport	0.0228887
															neuron projection guidance	0.022979
															monovalent inorganic cation transport	0.022979
															regulation of early endosome to late endosome transport	0.0230873
															regulation of heterochromatin assembly	0.0230873
															cellular modified amino acid catabolic process	0.0230873
															negative regulation of TORC1 signaling	0.022979
															phosphatidylcholine biosynthetic process	0.022979
															hormone catabolic process	0.0230873
															response to purine-containing compound	0.022979
															regulation of response to wounding	0.022979
															regulation of intracellular steroid hormone receptor signaling pathway	0.0232949
															somitogenesis	0.0230873
															proteasomal protein catabolic process	0.0234377
															response to temperature stimulus	0.0234377
															stress-activated protein kinase signaling cascade	0.0236328
															homologous recombination	0.0234377
															anatomical structure maturation	0.0235353
															positive regulation of vacuole organization	0.0250477
															cellular response to hydroxyurea	0.0239168
															N-glycan processing	0.0246622
															signal transduction involved in G2 DNA damage checkpoint	0.0245802
															negative regulation of centrosome cycle	0.0236522
															regulation of extracellular matrix assembly	0.0243478
															mitochondrial DNA metabolic process	0.0250372
															nucleotide transport	0.0239168
															positive regulation of SMAD protein signal transduction	0.0236522
															neurotransmitter metabolic process	0.0244887
															regulation of JNK cascade	0.0252033
															drug transmembrane transport	0.0252033
															tissue regeneration	0.0252033
															positive regulation of blood vessel endothelial cell migration	0.0252033
															regulation of DNA-templated transcription in response to stress	0.0252763
															axis elongation	0.0252763
															response to nutrient	0.0255108
															synapse assembly	0.0255108
															regulation of cellular response to oxidative stress	0.0255108
															cholesterol homeostasis	0.0255108
															response to oxygen levels	0.0255108
															negative regulation of cardiac muscle tissue growth	0.0264596
															protein kinase C-activating G protein-coupled receptor signaling pathway	0.0255617
															heparan sulfate proteoglycan biosynthetic process	0.0255108
															mitotic recombination	0.0264596
															negative regulation of GTPase activity	0.0262119
															metanephric epithelium development	0.0262119
															regulation of chromatin binding	0.0263358
															protein dealkylation	0.0264596
															regulation of actin cytoskeleton organization	0.0263358
															negative regulation of heart growth	0.0255108
															hippo signaling	0.0255617
															protein demethylation	0.0264596
															negative regulation of histone methylation	0.0255108
															endocardial cushion formation	0.0263358
															positive regulation of proteolysis involved in cellular protein catabolic process	0.0264596
															negative regulation of cellular protein localization	0.0264596
															cellular carbohydrate biosynthetic process	0.0264596
															positive regulation of lipid biosynthetic process	0.0264596
															cell death in response to oxidative stress	0.0264596
															lipid localization	0.0264596
															cardiac ventricle development	0.026486
															regulation of organelle assembly	0.0265605
															regulation of response to reactive oxygen species	0.0265742
															calcium ion homeostasis	0.026667
															positive regulation of potassium ion transmembrane transport	0.0266142
															intrinsic apoptotic signaling pathway in response to DNA damage by p53 class mediator	0.0265605
															cellular response to nutrient	0.0265742
															regulation of myeloid cell differentiation	0.0269017
															actin filament bundle assembly	0.0269114
															excitatory postsynaptic potential	0.0269265
															sterol homeostasis	0.0269114
															branching involved in ureteric bud morphogenesis	0.0275459
															negative regulation of cell adhesion	0.0275459
															establishment of planar polarity	0.0275459
															positive regulation of organ growth	0.0275459
															regulation of endothelial cell migration	0.0275459
															muscle cell development	0.0275459
															protein processing	0.0275459
															positive regulation of chromosome organization	0.0275459
															regulation of neurotransmitter secretion	0.0275459
															vasculogenesis	0.0275459
															Wnt signaling pathway, planar cell polarity pathway	0.0275459
															phosphatidylcholine metabolic process	0.0275459
															cellular calcium ion homeostasis	0.0275459
															oligodendrocyte development	0.0275459
															regulation of steroid metabolic process	0.0276501
															nucleobase-containing small molecule metabolic process	0.0276501
															regulation of epithelial cell migration	0.0278349
															negative regulation of platelet activation	0.0278971
															regulation of release of sequestered calcium ion into cytosol by sarcoplasmic reticulum	0.0278971
															C4-dicarboxylate transport	0.0278971
															regulation of purine nucleotide metabolic process	0.0283618
															retina morphogenesis in camera-type eye	0.0283618
															forebrain neuron differentiation	0.0283618
															regulation of fibroblast apoptotic process	0.0282512
															seminiferous tubule development	0.0279184
															odontogenesis of dentin-containing tooth	0.0283618
															regulation of stress-activated protein kinase signaling cascade	0.0283618
															regulation of generation of precursor metabolites and energy	0.029373
															regulation of cellular ketone metabolic process	0.0292269
															anoikis	0.0294745
															regulation of the force of heart contraction	0.0294396
															positive chemotaxis	0.0293888
															regulation of animal organ formation	0.0293888
															positive regulation of anion transport	0.0296937
															positive regulation of amine transport	0.0317503
															regulation of transcription from RNA polymerase II promoter in response to stress	0.0315111
															regulation of cytoplasmic transport	0.0308644
															cellular response to alkaloid	0.0308644
															positive regulation of ubiquitin-protein transferase activity	0.0308644
															positive regulation of cyclin-dependent protein serine/threonine kinase activity	0.0308644
															notochord development	0.030581
															response to X-ray	0.0302144
															regulation of chromatin assembly or disassembly	0.0301877
															mammary gland morphogenesis	0.0299962
															establishment of tissue polarity	0.0299277
															oogenesis	0.0296937
															lipoprotein biosynthetic process	0.0296937
															positive regulation of hormone secretion	0.0318038
															cellular response to topologically incorrect protein	0.0318417
															dorsal/ventral pattern formation	0.0318417
															cell fate specification	0.0318417
															protein import into nucleus	0.0318417
															L-glutamate import across plasma membrane	0.0326407
															mast cell migration	0.0324764
															response to hydroxyurea	0.0324764
															negative regulation of cell division	0.032464
															phosphatidic acid metabolic process	0.0322101
															positive regulation of macrophage differentiation	0.0318417
															positive regulation of osteoblast proliferation	0.0318417
															nuclear pore organization	0.0318417
															positive regulation of cysteine-type endopeptidase activity involved in apoptotic process	0.0318417
															regulation of histone methylation	0.0326407
															regulation of nucleotide metabolic process	0.0326407
															regulation of fatty acid metabolic process	0.0326407
															actin filament bundle organization	0.03275
															regulation of neuron projection regeneration	0.0331145
															astrocyte development	0.0331145
															positive regulation of glucose metabolic process	0.0331145
															long-term memory	0.0331145
															centriole replication	0.0331145
															positive regulation of angiogenesis	0.0331145
															neuron migration	0.0331145
															lipid catabolic process	0.0331145
															JNK cascade	0.0331145
															positive regulation of protein localization to cell periphery	0.0331145
															regulation of protein maturation	0.0331145
															neurotransmitter biosynthetic process	0.0331145
															response to alkaloid	0.0335857
															positive regulation of nervous system process	0.0331145
															neural crest cell migration	0.0346578
															positive regulation of cysteine-type endopeptidase activity	0.0346578
															calcium ion transmembrane import into cytosol	0.0340229
															histone H3-K9 modification	0.0338484
															positive regulation of heart growth	0.0338484
															regulation of membrane depolarization	0.0338484
															smooth muscle contraction	0.0346578
															protein localization to microtubule cytoskeleton	0.0346578
															regulation of oligodendrocyte differentiation	0.0346578
															retina development in camera-type eye	0.0346578
															regulation of transporter activity	0.0346578
															regulation of purine nucleotide biosynthetic process	0.0353864
															coronary vasculature morphogenesis	0.035083
															regulation of fibroblast growth factor receptor signaling pathway	0.0348897
															regulation of nucleotide biosynthetic process	0.0348897
															natural killer cell differentiation	0.0348897
															regulation of epithelial cell apoptotic process	0.0346578
															response to corticosteroid	0.0346578
															regulation of protein acetylation	0.0353864
															animal organ formation	0.0353864
															activation of cysteine-type endopeptidase activity involved in apoptotic process	0.0353864
															positive regulation of endopeptidase activity	0.0356922
															protein folding	0.0353864
															positive regulation of endothelial cell migration	0.0356922
															negative regulation of smooth muscle contraction	0.035951
															regulation of chromatin assembly	0.0357779
															regulation of hemopoiesis	0.0360505
															regulation of potassium ion transport	0.0360505
															negative regulation of ATP metabolic process	0.0367312
															regulation of osteoblast proliferation	0.0366317
															regulation of neuronal synaptic plasticity	0.0368629
															response to hydrogen peroxide	0.0367312
															activation of GTPase activity	0.0368629
															cellular response to unfolded protein	0.0368629
															regulated exocytosis	0.0368629
															centriole assembly	0.0368629
															embryonic camera-type eye development	0.0368629
															positive regulation of ion transmembrane transport	0.0368667
															neuron projection regeneration	0.0371804
															negative regulation of lipid metabolic process	0.0371804
															mesenchymal cell development	0.0371804
															regulation of carbohydrate catabolic process	0.0378932
															cellular response to corticosteroid stimulus	0.0377707
															neuroepithelial cell differentiation	0.0378932
															stress-activated MAPK cascade	0.0378932
															positive regulation of autophagy	0.0378932
															positive regulation of cation transmembrane transport	0.0378932
															regulation of synapse organization	0.0378932
															positive regulation of developmental growth	0.0378932
															import into nucleus	0.0382483
															regulation of stem cell population maintenance	0.0388379
															positive regulation of lipid kinase activity	0.0383673
															lung epithelial cell differentiation	0.0383673
															vascular endothelial growth factor production	0.0382483
															regulation of platelet activation	0.0382483
															negative regulation of anoikis	0.0400259
															L-glutamate import	0.0400259
															negative regulation of epidermal cell differentiation	0.0398216
															purinergic nucleotide receptor signaling pathway	0.0398216
															regulation of heat generation	0.0395824
															ether metabolic process	0.0395824
															positive regulation of glutamate secretion	0.0394551
															cholesterol storage	0.0391691
															nucleosome disassembly	0.0391361
															skeletal muscle organ development	0.0391361
															regulation of stress-activated MAPK cascade	0.0404416
															stem cell development	0.0409572
															central nervous system neuron development	0.0406802
															regulation of sodium ion transport	0.0406802
															positive regulation of fat cell differentiation	0.041366
															homologous chromosome segregation	0.0411205
															nucleobase-containing compound transport	0.041366
															lipoprotein metabolic process	0.0418978
															regulation of inner ear receptor cell differentiation	0.0448427
															regulation of amino acid transmembrane transport	0.0448427
															insulin metabolic process	0.0448427
															metanephric tubule morphogenesis	0.0448427
															loop of Henle development	0.0448427
															distal tubule development	0.0446385
															cellular response to leucine	0.0446385
															cardiac muscle cell myoblast differentiation	0.0446385
															regulation of mechanoreceptor differentiation	0.0446385
															regulation of inner ear auditory receptor cell differentiation	0.0446385
															response to leucine	0.0439474
															regulation of amino acid import across plasma membrane	0.0434164
															marginal zone B cell differentiation	0.0430709
															cellular modified amino acid biosynthetic process	0.0430172
															response to cold	0.0430172
															steroid biosynthetic process	0.0425792
															platelet activation	0.0422861
															regulation of vasoconstriction	0.0418978
															inositol trisphosphate metabolic process	0.0448427
															receptor catabolic process	0.0448427
															determination of adult lifespan	0.0448427
															negative regulation of systemic arterial blood pressure	0.0448427
															proteasome-mediated ubiquitin-dependent protein catabolic process	0.0448427
															regulation of anoikis	0.0461296
															negative regulation of NIK/NF-kappaB signaling	0.0461296
															regulation of mitochondrial depolarization	0.0460193
															fibroblast apoptotic process	0.0459966
															L-glutamate transmembrane transport	0.0457569
															release of sequestered calcium ion into cytosol by sarcoplasmic reticulum	0.0457569
															mitotic G2 DNA damage checkpoint	0.0449338
															glycoprotein catabolic process	0.0449338
															regulation of potassium ion transmembrane transport	0.0449338
															positive regulation of viral process	0.0448571
															regulation of I-kappaB kinase/NF-kappaB signaling	0.0461296
															regulation of supramolecular fiber organization	0.0461296
															positive regulation of peptide secretion	0.0461296
															endoderm development	0.0461296
															developmental cell growth	0.0461296
															calcium ion transport into cytosol	0.0461296
															positive regulation of synapse assembly	0.0461296
															cholesterol transport	0.0461296
															sterol transport	0.0461296
															telomere maintenance via telomere lengthening	0.0461296
															regulation of telomere maintenance via telomere lengthening	0.0461296
															demethylation	0.0461296
															cellular divalent inorganic cation homeostasis	0.0461296
