# Supplementary material for: A microRNA signature that correlates with cognition and is a target against cognitive decline
Source: EMBO Mol Med. 2021 Oct 11;13(11):e13659. doi: 10.15252/emmm.202013659 (PMC8573587; doi:10.15252/emmm.202013659)
Supplement: Supplementary file 13 — Dataset EV11 [file EMMM-13-e13659-s012.xlsx]

## Sheet: Sheet1
Dataset EV11: Phenotypic data of individsuals used to genrerate data shown in Expanded View Fig 10
age	gender
63	M
51	F
51	F
56	F
56	F
56	F
59	F
53	F
57	F
75	M
64	M
53	M
57	M
60	M
38	M
33	M
59	M
55	F
51	F
53	F
52	F
68	M
31	F
43	F
58	F
34	F
73	F
71	F
69	M
66	M
44	F
61	F
56	F
67	M
45	M
50	M
49	F
49	F
63	F
48	M
30	F
40	F
34	F
52	M
60	F
40	F
56	M
63	M
57	M
34	F
34	F
45	M
45	M
57	F
47	M
31	M
53	F
77	F
36	M
39	M
59	F
34	F
40	F
39	M
35	M
44	F
58	F
52	M
75	M
34	M
31	M
33	F
31	F
31	F
32	F
35	M
33	M
30	F
54	M
61	F
38	F
47	F
49	F
48	M
41	F
41	F
53	F
52	F
72	M
30	M
33	F
30	F
44	M
72	F
58	F
53	F
36	F
32	M
47	M
32	F
47	F
45	F
51	F
52	F
66	F
39	M
56	F
51	M
74	F
57	F
32	F
57	F
58	F
76	M
77	F
54	M
52	F
38	M
47	M
45	M
40	M
60	F
32	F
50	M
52	F
48	M
67	F
49	M
