# Supplementary material for: A microRNA signature that correlates with cognition and is a target against cognitive decline
Source: EMBO Mol Med. 2021 Oct 11;13(11):e13659. doi: 10.15252/emmm.202013659 (PMC8573587; doi:10.15252/emmm.202013659)
Supplement: Supplementary file 14 — Dataset EV12 [file EMMM-13-e13659-s001.xlsx]

## Sheet: Sheet1
Dataset EV12: Phenotypic data of the individuals from the Delcode study
diagnosis	sex	age @blood collection	RIN
control	m	71	8.4
control	f	78	8.6
control	m	63	8.3
control	f	75	7.5
control	f	67	8.2
control	f	69	9.4
control	f	78	8.3
control	f	65	8.9
control	f	66	7.2
control	f	69	9.1
control	f	64	7.8
control	f	67	9
control	m	66	7.6
control	f	74	7.5
control	f	62	8.8
control	f	64	6.2
control	m	70	8.2
control	m	76	7.5
control	m	72	8.7
control	m	64	8.3
control	m	68	8.7
control	f	64	8.7
control	f	75	8.1
control	m	78	9.2
control	f	69	5.4
control	f	66	9.2
control	f	64	8.4
control	f	79	9.2
control	f	69	8.2
control	m	67	7.9
control	f	67	7.2
control	f	72	8.5
control	m	71	8.7
control	f	82	7.5
control	f	67	7.6
control	f	74	8.8
control	m	73	8
control	f	80	8.7
control	f	65	7.6
control	f	64	8.9
control	m	74	8
control	m	70	8.5
control	f	67	8.9
control	f	66	8.1
control	f	75	8.6
control	m	72	8.4
control	m	73	9
control	m	67	9.1
control	m	69	8.9
control	f	62	7.8
control	f	63	8.6
control	m	72	8.3
control	m	68	8.4
control	f	68	8.4
control	m	65	7.2
control	m	73	8.4
control	m	63	8.5
control	f	72	8.3
control	f	68	7.8
control	m	71	8.7
control	f	67	8.8
control	f	64	8.4
control	f	72	8.3
control	m	71	8
control	f	76	8.8
control	f	63	8.4
control	f	68	7.6
control	f	66	7.8
control	f	71	8.7
MCI	m	76	8.9
MCI	f	67	8.5
MCI	f	78	8.9
MCI	m	68	8
MCI	m	63	8
MCI	f	67	8.6
MCI	f	70	8.3
MCI	m	70	8.4
MCI	m	77	7.5
MCI	m	65	7.4
MCI	f	83	9.2
MCI	m	73	7.7
MCI	m	72	8.2
MCI	m	76	9.3
MCI	m	63	8.3
MCI	m	78	7.6
MCI	m	62	8.3
MCI	m	78	8.2
MCI	m	80	8.2
MCI	f	81	7.8
MCI	m	78	9.4
MCI	f	73	8.4
MCI	m	81	8.5
MCI	m	74	7.3
MCI	f	74	7.1
MCI	m	79	8.2
MCI	m	74	8.4
MCI	f	81	9.2
MCI	m	76	8.2
MCI	m	67	7.9
MCI	m	72	8.5
MCI	m	73	7.1
MCI	m	63	8.7
MCI	m	78	8.5
MCI	m	77	8.6
MCI	f	70	8.3
MCI	m	71	8.6
MCI	m	66	8.2
MCI	m	65	8.5
MCI	m	74	8
MCI	m	69	8.3
MCI	m	73	8.8
MCI	f	71	9.3
MCI	f	71	7.1
MCI	m	65	9.1
MCI	m	70	8.7
MCI	f	72	8.3
MCI	m	71	8.4
MCI	m	63	8.1
MCI	m	70	8.4
MCI	m	73	8.3
MCI	f	67	7.6
MCI	f	70	8.2
MCI	f	75	8.6
MCI	f	75	8.1
MCI	f	71	9.1
MCI	f	70	7.3
MCI	m	73	8.2
MCI	m	71	8.3
MCI	m	67	8.2
MCI	m	74	6.9
MCI	m	68	8.6
MCI	m	67	7.4
MCI	m	66	7
MCI	f	75	7.2
MCI	f	76	7
MCI	m	72	8.3
MCI	f	78	5.5
MCI	m	77	8.5
MCI	f	75	8.4
MCI	m	71	8.5
MCI	m	74	7.9
MCI	f	76	7.9
MCI	m	75	8
MCI	m	71	9.3
MCI	f	79	8.3
