# Supplementary material for: A microRNA signature that correlates with cognition and is a target against cognitive decline
Source: EMBO Mol Med. 2021 Oct 11;13(11):e13659. doi: 10.15252/emmm.202013659 (PMC8573587; doi:10.15252/emmm.202013659)
Supplement: Supplementary file 15 — Dataset EV13 [file EMMM-13-e13659-s015.xlsx]

## Sheet: Sheet1
Dataset EV13: statistics for random 1000 combinations of 3-miRs from 55 aging responsive microRNAs
combination tested	zscore	pvalue	adjp	total_SMD	lower_interval	upper_interval	sig_data
"mmu-miR-148a-3p", "mmu-miR-181a-5p", "mmu-miR-146a-5p"	5.24626	1.55216e-07	0.000155216	1.71194	0.640744	2.78314	14
"mmu-miR-140-3p", "mmu-miR-130b-5p", "mmu-miR-144-5p"	-1.13795	0.25514	1	-0.473571	-1.43668	0.489542	4
"mmu-miR-107-3p", "mmu-miR-17-3p", "mmu-miR-421-3p"	-2.40466	0.0161873	1	-1.04417	-2.00661	-0.0817371	7
"mmu-miR-342-3p", "mmu-miR-130b-3p", "mmu-miR-15a-5p"	-1.03468	0.300819	1	-0.406839	-1.34912	0.535444	4
"mmu-miR-130b-5p", "mmu-miR-181a-5p", "mmu-miR-151-3p"	3.21295	0.00131378	1	1.22243	0.211097	2.23376	7
"mmu-miR-378c", "mmu-miR-144-5p", "mmu-miR-652-3p"	-1.68651	0.0916976	1	-0.612391	-1.57338	0.348599	5
"mmu-miR-30a-3p", "mmu-miR-29a-3p", "mmu-miR-222-3p"	-0.051851	0.958647	1	-0.12405	-1.10847	0.860374	4
"mmu-miR-223-3p", "mmu-miR-222-3p", "mmu-miR-181a-5p"	-0.305917	0.759668	1	-0.227466	-1.27478	0.819847	6
"mmu-miR-181a-5p", "mmu-let-7j", "mmu-miR-15b-5p"	1.16649	0.243414	1	0.858792	-0.266074	1.98366	7
"mmu-miR-3969", "mmu-miR-192-5p", "mmu-miR-378a-3p"	-0.483187	0.628963	1	-0.238245	-1.2378	0.76131	6
"mmu-miR-103-3p", "mmu-miR-148b-3p", "mmu-miR-130b-3p"	-1.99715	0.0458094	1	-0.667123	-1.60807	0.273824	3
"mmu-miR-146a-5p", "mmu-miR-421-3p", "mmu-miR-15b-5p"	2.16216	0.0306056	1	1.3974	0.219085	2.57571	11
"mmu-miR-3969", "mmu-let-7c-5p", "mmu-miR-17-3p"	-0.432151	0.665632	1	-0.31507	-1.40064	0.770498	7
"mmu-miR-192-5p", "mmu-miR-142a-5p", "mmu-miR-30b-5p"	0.429618	0.667474	1	0.13562	-0.813584	1.08482	6
"mmu-miR-26a-5p", "mmu-miR-30e-5p", "mmu-miR-378a-3p"	0.318298	0.750259	1	0.0786957	-0.899368	1.05676	6
"mmu-miR-451a", "mmu-miR-501-3p", "mmu-miR-30a-5p"	1.6119	0.106983	1	1.03897	-0.0543986	2.13233	7
"mmu-miR-99b-5p", "mmu-miR-146a-5p", "mmu-miR-186-5p"	2.08789	0.0368078	1	1.16519	0.0774601	2.25293	9
"mmu-miR-29a-3p", "mmu-miR-30e-5p", "mmu-miR-191-5p"	-0.86972	0.384453	1	-0.690202	-1.79528	0.414875	6
"mmu-miR-15a-5p", "mmu-miR-26a-5p", "mmu-miR-30a-3p"	-0.128579	0.897691	1	-0.0194682	-0.935692	0.896756	2
"mmu-miR-191-5p", "mmu-miR-148b-3p", "mmu-miR-501-3p"	1.27225	0.203286	1	0.512921	-0.452995	1.47884	4
"mmu-miR-191-5p", "mmu-miR-451a", "mmu-miR-652-3p"	2.06065	0.0393367	1	1.14203	0.0701723	2.21389	7
"mmu-let-7g-5p", "mmu-miR-451a", "mmu-miR-30a-5p"	1.95102	0.0510548	1	1.13237	0.059138	2.20561	5
"mmu-miR-501-3p", "mmu-miR-421-3p", "mmu-miR-144-5p"	-1.84743	0.0646843	1	-0.62104	-1.55927	0.317187	5
"mmu-miR-25-3p", "mmu-miR-30b-5p", "mmu-miR-130b-5p"	-1.18227	0.237097	1	-0.458971	-1.42797	0.510032	4
"mmu-miR-192-5p", "mmu-miR-144-5p", "mmu-let-7i-5p"	2.256	0.0240709	1	1.13703	0.0891138	2.18496	7
"mmu-let-7a-5p", "mmu-miR-144-5p", "mmu-miR-1198-5p"	-1.41013	0.158501	1	-0.550128	-1.50936	0.409106	6
"mmu-miR-19b-3p", "mmu-miR-192-5p", "mmu-miR-8114"	1.75503	0.0792533	1	0.926232	-0.106673	1.95914	6
"mmu-let-7d-5p", "mmu-miR-186-5p", "mmu-miR-652-3p"	0.790942	0.428978	1	0.37675	-0.624123	1.37762	8
"mmu-miR-142a-5p", "mmu-miR-30a-3p", "mmu-miR-3969"	-0.0723777	0.942301	1	0.0864003	-0.938207	1.11101	3
"mmu-miR-30b-5p", "mmu-let-7b-5p", "mmu-miR-501-3p"	0.120631	0.903983	1	0.0936395	-0.920017	1.1073	6
"mmu-miR-26a-5p", "mmu-miR-30a-3p", "mmu-miR-107-3p"	0.564129	0.572667	1	0.329717	-0.701657	1.36109	6
"mmu-miR-320-3p", "mmu-miR-151-5p", "mmu-miR-451a"	1.32178	0.186243	1	0.429407	-0.507651	1.36647	4
"mmu-let-7c-5p", "mmu-miR-148a-3p", "mmu-miR-378a-3p"	-1.01299	0.311064	1	-0.362783	-1.33219	0.606624	6
"mmu-let-7a-5p", "mmu-miR-140-3p", "mmu-miR-8114"	1.50374	0.132649	1	0.692425	-0.303751	1.6886	7
"mmu-miR-342-3p", "mmu-miR-3968", "mmu-miR-223-3p"	0.699889	0.483997	1	0.220503	-0.702196	1.1432	4
"mmu-let-7g-5p", "mmu-miR-15a-5p", "mmu-miR-144-5p"	-1.67944	0.0930669	1	-0.464692	-1.37134	0.441951	4
"mmu-miR-30a-3p", "mmu-let-7j", "mmu-miR-30e-5p"	0.482369	0.629544	1	0.260992	-0.707339	1.22932	5
"mmu-miR-501-3p", "mmu-miR-93-5p", "mmu-let-7g-5p"	0.15249	0.8788	1	0.174036	-0.865005	1.21308	8
"mmu-miR-146a-5p", "mmu-miR-30a-3p", "mmu-let-7a-5p"	1.29134	0.196584	1	0.9269	-0.19826	2.05206	10
"mmu-miR-186-5p", "mmu-miR-130b-5p", "mmu-miR-532-5p"	-0.812558	0.416471	1	-0.251848	-1.15052	0.646828	0
"mmu-miR-378a-3p", "mmu-miR-25-3p", "mmu-miR-652-3p"	-0.106857	0.914903	1	0.0296898	-0.925129	0.984509	6
"mmu-miR-378a-3p", "mmu-let-7j", "mmu-miR-30a-5p"	0.632049	0.527355	1	0.350607	-0.675151	1.37637	4
"mmu-miR-15a-5p", "mmu-miR-30a-3p", "mmu-miR-342-3p"	-0.423753	0.671746	1	-0.108802	-1.04875	0.831149	4
"mmu-miR-99b-5p", "mmu-miR-8114", "mmu-miR-144-5p"	0.416236	0.677237	1	0.281896	-0.734221	1.29801	8
"mmu-miR-23a-3p", "mmu-miR-15b-5p", "mmu-miR-148b-3p"	1.01186	0.311604	1	0.372887	-0.565662	1.31144	3
"mmu-miR-191-5p", "mmu-miR-1198-5p", "mmu-miR-130b-5p"	-0.800015	0.423702	1	-0.326473	-1.26752	0.614578	3
"mmu-miR-146a-5p", "mmu-miR-15a-5p", "mmu-miR-181b-5p"	1.35627	0.175014	1	0.855518	-0.25431	1.96535	10
"mmu-miR-3968", "mmu-miR-99b-5p", "mmu-miR-30a-3p"	0.284777	0.775815	1	0.0895004	-0.795908	0.974909	1
"mmu-miR-3968", "mmu-miR-8114", "mmu-miR-29a-3p"	0.36396	0.715888	1	0.0531313	-0.932218	1.03848	4
"mmu-miR-186-5p", "mmu-miR-144-5p", "mmu-miR-222-3p"	0.0767975	0.938785	1	0.0340777	-0.925369	0.993525	3
"mmu-miR-142a-5p", "mmu-miR-8114", "mmu-miR-30e-5p"	1.18489	0.236059	1	0.462395	-0.510944	1.43573	9
"mmu-let-7b-5p", "mmu-miR-342-3p", "mmu-let-7c-5p"	1.49608	0.134632	1	0.798321	-0.244756	1.8414	8
"mmu-miR-15b-5p", "mmu-miR-25-3p", "mmu-miR-652-3p"	0.379516	0.704305	1	0.170515	-0.792854	1.13388	7
"mmu-miR-130b-5p", "mmu-miR-144-5p", "mmu-miR-142a-5p"	0.14265	0.886566	1	0.0608228	-0.855847	0.977493	3
"mmu-miR-140-3p", "mmu-miR-151-3p", "mmu-miR-107-3p"	0.426055	0.670068	1	0.293468	-0.809451	1.39639	7
"mmu-let-7c-5p", "mmu-let-7j", "mmu-miR-30b-5p"	1.114	0.26528	1	0.593432	-0.429034	1.6159	5
"mmu-miR-25-3p", "mmu-miR-15b-5p", "mmu-miR-192-5p"	2.50933	0.0120961	1	0.764407	-0.174327	1.70314	6
"mmu-miR-451a", "mmu-miR-8114", "mmu-miR-181a-5p"	1.55983	0.118801	1	1.0615	-0.0173989	2.1404	4
"mmu-miR-3969", "mmu-miR-8114", "mmu-let-7b-5p"	1.7703	0.0766768	1	0.846913	-0.166931	1.86076	4
"mmu-miR-501-3p", "mmu-let-7g-5p", "mmu-miR-19b-3p"	-0.945001	0.344658	1	-0.4267	-1.42999	0.576593	8
"mmu-miR-25-3p", "mmu-miR-146a-5p", "mmu-miR-107-3p"	0.950502	0.341857	1	0.438354	-0.565354	1.44206	7
"mmu-miR-421-3p", "mmu-let-7a-5p", "mmu-miR-3968"	0.141886	0.88717	1	0.113186	-0.825582	1.05195	2
"mmu-let-7i-5p", "mmu-miR-144-5p", "mmu-miR-191-5p"	1.85544	0.0635332	1	1.09249	-0.011477	2.19646	10
"mmu-miR-25-3p", "mmu-miR-19b-3p", "mmu-miR-130b-5p"	-0.67123	0.502074	1	-0.326353	-1.28967	0.636961	2
"mmu-miR-342-3p", "mmu-miR-3969", "mmu-miR-151-5p"	1.84016	0.0657441	1	0.809098	-0.201619	1.81981	5
"mmu-miR-107-3p", "mmu-let-7g-5p", "mmu-miR-192-5p"	0.299969	0.764201	1	0.177445	-0.848547	1.20344	6
"mmu-miR-421-3p", "mmu-miR-144-5p", "mmu-miR-107-3p"	-1.95086	0.0510731	1	-0.955913	-1.92737	0.0155398	6
"mmu-miR-15a-5p", "mmu-miR-181d-5p", "mmu-miR-3968"	-1.0909	0.275319	1	-0.319594	-1.21779	0.578598	2
"mmu-miR-8114", "mmu-miR-181d-5p", "mmu-miR-142a-5p"	0.0690059	0.944985	1	0.0744347	-0.886465	1.03533	6
"mmu-miR-99b-5p", "mmu-let-7c-5p", "mmu-miR-103-3p"	0.408723	0.682743	1	0.252218	-0.838125	1.34256	7
"mmu-miR-30a-3p", "mmu-let-7b-5p", "mmu-miR-451a"	2.08071	0.0374609	1	0.780336	-0.18606	1.74673	3
"mmu-miR-181a-5p", "mmu-miR-99b-5p", "mmu-miR-29a-3p"	0.67595	0.499073	1	0.777418	-0.434327	1.98916	8
"mmu-let-7g-5p", "mmu-miR-99b-5p", "mmu-miR-378c"	-0.681328	0.495664	1	-0.318242	-1.30946	0.672975	8
"mmu-miR-30a-5p", "mmu-miR-181b-5p", "mmu-miR-99b-5p"	0.756322	0.449456	1	0.575616	-0.516036	1.66727	6
"mmu-miR-25-3p", "mmu-miR-181d-5p", "mmu-miR-532-5p"	0.899859	0.368195	1	0.40977	-0.539087	1.35863	4
"mmu-miR-425-5p", "mmu-miR-451a", "mmu-miR-30e-5p"	-0.5498	0.582457	1	-0.51254	-1.58586	0.560779	8
"mmu-miR-144-5p", "mmu-miR-30a-5p", "mmu-miR-107-3p"	0.098422	0.921597	1	0.0440508	-1.04209	1.13019	8
"mmu-miR-223-3p", "mmu-miR-151-5p", "mmu-miR-30a-5p"	1.37102	0.170368	1	0.516597	-0.445484	1.47868	8
"mmu-miR-3969", "mmu-miR-425-5p", "mmu-miR-30a-3p"	2.32683	0.0199745	1	1.13929	0.0997097	2.17886	5
"mmu-miR-192-5p", "mmu-miR-378a-3p", "mmu-miR-30e-5p"	0.204256	0.838154	1	0.0446271	-0.933955	1.02321	7
"mmu-miR-532-5p", "mmu-miR-25-3p", "mmu-miR-425-5p"	0.408219	0.683113	1	0.416275	-0.66098	1.49353	5
"mmu-miR-26a-5p", "mmu-miR-148b-3p", "mmu-miR-148a-3p"	0.139842	0.888785	1	0.0124386	-0.912287	0.937165	1
"mmu-miR-3968", "mmu-miR-140-3p", "mmu-miR-17-3p"	-2.92976	0.00339225	1	-0.977828	-1.9494	-0.00625533	6
"mmu-miR-8114", "mmu-let-7i-5p", "mmu-let-7j"	0.620595	0.534866	1	0.444484	-0.597735	1.4867	8
"mmu-miR-93-5p", "mmu-miR-151-5p", "mmu-miR-148b-3p"	0.0123919	0.990113	1	-0.0381788	-0.98501	0.908653	6
"mmu-miR-103-3p", "mmu-miR-425-5p", "mmu-miR-186-5p"	2.64968	0.00805686	1	0.950996	-0.0283178	1.93031	4
"mmu-miR-1198-5p", "mmu-let-7i-5p", "mmu-miR-144-5p"	-1.97241	0.0485634	1	-0.796242	-1.77435	0.181864	8
"mmu-miR-93-5p", "mmu-miR-320-3p", "mmu-miR-15b-5p"	-0.274356	0.783811	1	-0.1464	-1.14315	0.850353	5
"mmu-miR-181d-5p", "mmu-miR-142a-5p", "mmu-miR-103-3p"	-1.80846	0.0705347	1	-0.693116	-1.65694	0.270713	4
"mmu-miR-146a-5p", "mmu-miR-181b-5p", "mmu-miR-15a-5p"	1.35627	0.175014	1	0.855518	-0.25431	1.96535	10
"mmu-miR-19b-3p", "mmu-miR-186-5p", "mmu-miR-222-3p"	1.23277	0.21766	1	0.486898	-0.486764	1.46056	7
"mmu-miR-15a-5p", "mmu-miR-107-3p", "mmu-miR-532-5p"	-2.9783	0.00289855	1	-1.0781	-2.06858	-0.0876152	7
"mmu-miR-501-3p", "mmu-miR-23a-3p", "mmu-miR-140-3p"	0.108828	0.913339	1	0.0857077	-0.906746	1.07816	6
"mmu-miR-30b-5p", "mmu-miR-223-3p", "mmu-miR-30e-5p"	-0.928244	0.353281	1	-0.400375	-1.3493	0.548551	4
"mmu-miR-425-5p", "mmu-let-7a-5p", "mmu-miR-501-3p"	0.487733	0.625739	1	0.283946	-0.727212	1.2951	5
"mmu-miR-29a-3p", "mmu-miR-15a-5p", "mmu-let-7j"	-1.38991	0.164556	1	-0.799953	-1.83457	0.234664	6
"mmu-let-7i-5p", "mmu-miR-151-3p", "mmu-miR-99b-5p"	0.875592	0.381252	1	0.706952	-0.407091	1.821	6
"mmu-miR-19b-3p", "mmu-let-7d-5p", "mmu-miR-17-3p"	-2.56676	0.0102654	1	-1.17212	-2.20651	-0.137722	10
"mmu-miR-99b-5p", "mmu-miR-26a-5p", "mmu-miR-107-3p"	-0.0674358	0.946235	1	-0.0633208	-1.18884	1.0622	9
"mmu-miR-146a-5p", "mmu-miR-15a-5p", "mmu-let-7a-5p"	1.7153	0.086291	1	1.1202	0.0138596	2.22655	9
"mmu-miR-130b-3p", "mmu-miR-142a-5p", "mmu-miR-1198-5p"	-0.699063	0.484513	1	-0.200995	-1.1542	0.752207	4
"mmu-miR-223-3p", "mmu-miR-107-3p", "mmu-miR-342-3p"	-0.404257	0.686024	1	-0.231674	-1.25877	0.795422	9
"mmu-let-7a-5p", "mmu-miR-320-3p", "mmu-miR-15a-5p"	0.0339558	0.972912	1	-0.000499496	-0.934235	0.933236	2
"mmu-miR-29a-3p", "mmu-miR-144-5p", "mmu-miR-3969"	0.273161	0.784729	1	0.185746	-0.818048	1.18954	6
"mmu-miR-30b-5p", "mmu-miR-151-3p", "mmu-miR-532-5p"	-0.548748	0.583178	1	-0.877687	-2.14791	0.392535	4
"mmu-miR-181b-5p", "mmu-miR-151-5p", "mmu-miR-130b-3p"	0.599806	0.548636	1	0.266534	-0.726355	1.25942	7
"mmu-miR-26a-5p", "mmu-miR-103-3p", "mmu-miR-378c"	-0.71578	0.474127	1	-0.347165	-1.37351	0.679176	9
"mmu-miR-223-3p", "mmu-miR-15a-5p", "mmu-miR-107-3p"	-2.02409	0.0429613	1	-0.708729	-1.65423	0.236775	5
"mmu-miR-29a-3p", "mmu-miR-103-3p", "mmu-miR-378a-3p"	-0.943232	0.345562	1	-0.465971	-1.49555	0.563607	9
"mmu-miR-142a-5p", "mmu-miR-93-5p", "mmu-miR-140-3p"	0.75659	0.449296	1	0.334577	-0.629153	1.29831	5
"mmu-miR-146a-5p", "mmu-miR-30a-5p", "mmu-miR-378a-3p"	2.09159	0.0364748	1	1.24673	0.138932	2.35452	9
"mmu-let-7d-5p", "mmu-miR-3969", "mmu-miR-30a-5p"	0.912239	0.361643	1	0.415833	-0.594593	1.42626	8
"mmu-miR-146a-5p", "mmu-let-7g-5p", "mmu-miR-181a-5p"	2.35093	0.0187266	1	1.85583	0.586837	3.12483	14
"mmu-miR-144-5p", "mmu-let-7i-5p", "mmu-miR-181b-5p"	0.672989	0.500954	1	0.343452	-0.665809	1.35271	7
"mmu-miR-8114", "mmu-miR-93-5p", "mmu-miR-23a-3p"	1.72432	0.0846496	1	0.741089	-0.236077	1.71825	5
"mmu-miR-30b-5p", "mmu-miR-93-5p", "mmu-miR-320-3p"	-0.101083	0.919484	1	0.0235486	-0.96728	1.01438	5
"mmu-miR-142a-5p", "mmu-miR-29a-3p", "mmu-miR-3968"	1.06306	0.287755	1	0.365549	-0.564377	1.29548	3
"mmu-miR-8114", "mmu-let-7i-5p", "mmu-miR-93-5p"	0.042834	0.965834	1	0.125593	-0.925798	1.17698	9
"mmu-miR-425-5p", "mmu-miR-30a-3p", "mmu-miR-186-5p"	2.89442	0.00379857	1	1.05589	0.0569817	2.0548	6
"mmu-miR-144-5p", "mmu-miR-25-3p", "mmu-miR-421-3p"	0.950951	0.341629	1	0.18723	-0.707095	1.08156	4
"mmu-miR-26a-5p", "mmu-miR-425-5p", "mmu-miR-191-5p"	3.62716	0.000286559	0.286559	1.45603	0.394932	2.51713	7
"mmu-let-7d-5p", "mmu-miR-421-3p", "mmu-miR-30e-5p"	0.848083	0.396391	1	0.439545	-0.573588	1.45268	7
"mmu-let-7j", "mmu-miR-181a-5p", "mmu-miR-222-3p"	1.40044	0.161383	1	1.22601	0.032279	2.41975	6
"mmu-miR-320-3p", "mmu-miR-23a-3p", "mmu-let-7g-5p"	0.737787	0.460644	1	0.308736	-0.663117	1.28059	6
"mmu-miR-30a-5p", "mmu-let-7c-5p", "mmu-miR-320-3p"	1.24358	0.213654	1	0.558128	-0.447832	1.56409	8
"mmu-miR-30e-5p", "mmu-let-7i-5p", "mmu-let-7g-5p"	0.301534	0.763008	1	0.214326	-0.798946	1.2276	8
"mmu-miR-222-3p", "mmu-miR-15a-5p", "mmu-miR-144-5p"	-2.50473	0.0122545	1	-0.728957	-1.6576	0.199687	4
"mmu-miR-30e-5p", "mmu-miR-29a-3p", "mmu-miR-378c"	-0.663236	0.507179	1	-0.381302	-1.3564	0.593802	4
"mmu-miR-186-5p", "mmu-miR-107-3p", "mmu-miR-320-3p"	-0.776019	0.437738	1	-0.310486	-1.2963	0.675325	6
"mmu-miR-186-5p", "mmu-miR-15a-5p", "mmu-miR-93-5p"	-0.668953	0.503525	1	-0.25628	-1.20461	0.692055	4
"mmu-miR-532-5p", "mmu-miR-30e-5p", "mmu-miR-223-3p"	-1.34066	0.18003	1	-0.617363	-1.6061	0.371372	4
"mmu-miR-451a", "mmu-let-7c-5p", "mmu-miR-26a-5p"	1.6927	0.090513	1	0.865711	-0.180147	1.91157	6
"mmu-let-7d-5p", "mmu-miR-130b-5p", "mmu-miR-151-5p"	-0.312363	0.754765	1	-0.168681	-1.16417	0.826812	6
"mmu-miR-142a-5p", "mmu-miR-501-3p", "mmu-miR-29a-3p"	0.908563	0.363581	1	0.389154	-0.594124	1.37243	6
"mmu-miR-15b-5p", "mmu-miR-378a-3p", "mmu-miR-93-5p"	-0.675913	0.499096	1	-0.326789	-1.31003	0.656449	6
"mmu-miR-222-3p", "mmu-miR-30b-5p", "mmu-miR-8114"	0.903413	0.366307	1	0.345581	-0.693782	1.38494	5
"mmu-miR-425-5p", "mmu-miR-181a-5p", "mmu-miR-181b-5p"	1.17534	0.239859	1	0.78995	-0.309191	1.88909	7
"mmu-miR-222-3p", "mmu-miR-103-3p", "mmu-let-7i-5p"	0.480833	0.630635	1	0.255616	-0.748655	1.25989	8
"mmu-miR-93-5p", "mmu-let-7a-5p", "mmu-miR-320-3p"	0.380295	0.703727	1	0.247544	-0.7582	1.25329	9
"mmu-miR-30a-5p", "mmu-miR-26a-5p", "mmu-miR-99b-5p"	2.84835	0.00439466	1	1.40962	0.335993	2.48325	7
"mmu-miR-29a-3p", "mmu-miR-186-5p", "mmu-miR-421-3p"	0.672678	0.501152	1	0.184545	-0.76469	1.13378	3
"mmu-miR-99b-5p", "mmu-miR-378a-3p", "mmu-miR-320-3p"	-0.940893	0.34676	1	-0.38794	-1.35972	0.583843	10
"mmu-miR-30e-5p", "mmu-miR-191-5p", "mmu-miR-222-3p"	-0.664816	0.506168	1	-0.488028	-1.56921	0.593157	6
"mmu-miR-222-3p", "mmu-miR-181d-5p", "mmu-miR-144-5p"	-1.43108	0.152406	1	-0.602728	-1.57423	0.368772	5
"mmu-miR-15b-5p", "mmu-miR-93-5p", "mmu-miR-3969"	0.0553523	0.955858	1	-0.0163081	-1.01699	0.984379	5
"mmu-miR-103-3p", "mmu-miR-532-5p", "mmu-miR-192-5p"	-0.110549	0.911974	1	-0.0572597	-1.00639	0.891874	4
"mmu-miR-30e-5p", "mmu-miR-103-3p", "mmu-miR-99b-5p"	-0.601521	0.547493	1	-0.325962	-1.35021	0.698285	6
"mmu-let-7i-5p", "mmu-miR-30a-5p", "mmu-miR-181d-5p"	0.445621	0.655871	1	0.224714	-0.769388	1.21882	5
"mmu-miR-652-3p", "mmu-miR-192-5p", "mmu-miR-181a-5p"	1.14353	0.252819	1	0.798556	-0.302711	1.89982	8
"mmu-miR-103-3p", "mmu-miR-421-3p", "mmu-let-7j"	0.031906	0.974547	1	0.0300395	-0.746216	0.806295	5
"mmu-miR-30e-5p", "mmu-miR-151-3p", "mmu-miR-29a-3p"	-1.05293	0.292371	1	-0.743432	-1.80222	0.315356	5
"mmu-let-7d-5p", "mmu-miR-421-3p", "mmu-miR-186-5p"	0.681095	0.495811	1	0.314899	-0.668377	1.29818	5
"mmu-miR-15a-5p", "mmu-miR-15b-5p", "mmu-miR-140-3p"	-0.203086	0.839068	1	-0.113195	-1.09071	0.864318	5
"mmu-miR-30b-5p", "mmu-miR-8114", "mmu-miR-181b-5p"	1.66715	0.0954841	1	1.03571	-0.0326794	2.1041	5
"mmu-miR-3968", "mmu-miR-142a-5p", "mmu-miR-320-3p"	-0.492452	0.6224	1	-0.119937	-0.867929	0.628056	1
"mmu-miR-15b-5p", "mmu-miR-3968", "mmu-miR-151-5p"	0.828802	0.407216	1	0.30578	-0.623336	1.2349	3
"mmu-miR-192-5p", "mmu-miR-421-3p", "mmu-miR-191-5p"	1.57372	0.115552	1	0.773342	-0.241448	1.78813	7
"mmu-miR-103-3p", "mmu-miR-25-3p", "mmu-miR-3969"	1.75023	0.0800779	1	0.924228	-0.123911	1.97237	6
"mmu-miR-99b-5p", "mmu-miR-223-3p", "mmu-miR-378c"	-2.6773	0.00742172	1	-1.01146	-1.99165	-0.0312664	7
"mmu-miR-181a-5p", "mmu-miR-93-5p", "mmu-miR-130b-5p"	-0.296109	0.767147	1	-0.0937347	-1.06835	0.880885	5
"mmu-miR-103-3p", "mmu-miR-191-5p", "mmu-miR-532-5p"	-0.646509	0.51795	1	-0.380968	-1.42805	0.666118	6
"mmu-let-7j", "mmu-miR-378a-3p", "mmu-miR-29a-3p"	-1.56881	0.116692	1	-0.713887	-1.71298	0.285205	7
"mmu-miR-148b-3p", "mmu-miR-3968", "mmu-miR-181d-5p"	1.01259	0.311254	1	0.159867	-0.721432	1.04117	1
"mmu-let-7b-5p", "mmu-miR-146a-5p", "mmu-miR-107-3p"	1.64186	0.100619	1	1.18937	0.029633	2.34911	8
"mmu-miR-30e-5p", "mmu-miR-8114", "mmu-miR-29a-3p"	-0.946858	0.343711	1	-0.597728	-1.62206	0.426601	4
"mmu-miR-652-3p", "mmu-miR-30b-5p", "mmu-miR-378c"	-0.63734	0.523903	1	-0.234509	-1.23764	0.768621	7
"mmu-miR-130b-5p", "mmu-miR-17-3p", "mmu-miR-181b-5p"	-1.21085	0.225952	1	-0.561937	-1.55116	0.427282	6
"mmu-let-7j", "mmu-miR-99b-5p", "mmu-miR-19b-3p"	-0.704218	0.481297	1	-0.368572	-1.4211	0.683958	8
"mmu-miR-148b-3p", "mmu-miR-378c", "mmu-miR-652-3p"	-0.540595	0.588787	1	-0.223438	-1.1743	0.727429	4
"mmu-let-7a-5p", "mmu-let-7b-5p", "mmu-miR-107-3p"	1.39425	0.163243	1	0.844663	-0.227964	1.91729	7
"mmu-miR-501-3p", "mmu-miR-30a-3p", "mmu-miR-425-5p"	-0.368335	0.712623	1	-0.193514	-1.23317	0.846141	5
"mmu-miR-15a-5p", "mmu-miR-93-5p", "mmu-let-7i-5p"	-0.253548	0.799845	1	-0.0692402	-1.05227	0.913785	5
"mmu-miR-23a-3p", "mmu-miR-181b-5p", "mmu-miR-3969"	1.32777	0.184254	1	0.418983	-0.524131	1.3621	3
"mmu-miR-30a-3p", "mmu-miR-151-3p", "mmu-miR-223-3p"	0.746631	0.455286	1	0.303499	-0.647961	1.25496	4
"mmu-miR-30a-5p", "mmu-miR-148b-3p", "mmu-miR-142a-5p"	2.11306	0.0345956	1	0.642596	-0.288375	1.57357	1
"mmu-miR-29a-3p", "mmu-miR-181b-5p", "mmu-miR-148a-3p"	2.61192	0.00900344	1	0.865371	-0.0921254	1.82287	4
"mmu-miR-425-5p", "mmu-miR-191-5p", "mmu-miR-3969"	3.03886	0.00237477	1	1.30931	0.267644	2.35098	5
"mmu-miR-26a-5p", "mmu-let-7c-5p", "mmu-miR-191-5p"	2.76769	0.0056455	1	1.46011	0.352672	2.56755	7
"mmu-miR-30a-3p", "mmu-miR-103-3p", "mmu-let-7j"	-0.260853	0.794206	1	-0.0304885	-1.01119	0.950213	5
"mmu-miR-1198-5p", "mmu-miR-99b-5p", "mmu-miR-191-5p"	0.921532	0.356773	1	0.482868	-0.556085	1.52182	5
"mmu-miR-421-3p", "mmu-miR-140-3p", "mmu-miR-15a-5p"	-1.34969	0.177115	1	-0.694186	-1.70238	0.314011	4
"mmu-miR-342-3p", "mmu-miR-425-5p", "mmu-miR-25-3p"	2.10762	0.0350637	1	1.08567	0.0318507	2.13949	6
"mmu-miR-30a-3p", "mmu-miR-223-3p", "mmu-miR-103-3p"	-0.448274	0.653955	1	-0.107259	-1.03034	0.815824	3
"mmu-miR-181d-5p", "mmu-miR-19b-3p", "mmu-let-7j"	0.659441	0.509613	1	0.365887	-0.658019	1.38979	10
"mmu-miR-144-5p", "mmu-miR-30e-5p", "mmu-let-7g-5p"	-1.05822	0.289956	1	-0.481913	-1.45593	0.492107	7
"mmu-miR-181d-5p", "mmu-miR-146a-5p", "mmu-miR-425-5p"	4.00281	6.25957e-05	0.0625957	1.73005	0.627301	2.83281	10
"mmu-let-7j", "mmu-miR-532-5p", "mmu-miR-3968"	-0.61753	0.536885	1	-0.334976	-1.30827	0.638318	3
"mmu-let-7b-5p", "mmu-miR-142a-5p", "mmu-miR-107-3p"	-1.10765	0.268013	1	-0.41608	-1.40421	0.57205	6
"mmu-miR-223-3p", "mmu-miR-3969", "mmu-miR-532-5p"	-1.35364	0.175851	1	-0.761319	-1.79636	0.273726	4
"mmu-miR-501-3p", "mmu-miR-222-3p", "mmu-miR-144-5p"	-1.7506	0.0800153	1	-0.793431	-1.79351	0.206645	7
"mmu-miR-320-3p", "mmu-miR-501-3p", "mmu-let-7b-5p"	0.937452	0.348526	1	0.452228	-0.537945	1.4424	7
"mmu-miR-222-3p", "mmu-miR-23a-3p", "mmu-let-7b-5p"	0.203054	0.839093	1	0.0870675	-0.914613	1.08875	3
"mmu-let-7b-5p", "mmu-miR-93-5p", "mmu-let-7a-5p"	1.50052	0.133479	1	0.899495	-0.158952	1.95794	7
"mmu-miR-1198-5p", "mmu-miR-148a-3p", "mmu-miR-3968"	-1.67487	0.0939605	1	-0.406494	-1.31406	0.501067	2
"mmu-miR-25-3p", "mmu-miR-29a-3p", "mmu-miR-30a-5p"	0.957062	0.338536	1	0.49748	-0.535355	1.53031	4
"mmu-miR-8114", "mmu-miR-140-3p", "mmu-miR-425-5p"	2.9003	0.00372804	1	1.01082	0.0271222	1.99453	8
"mmu-miR-1198-5p", "mmu-miR-181b-5p", "mmu-miR-191-5p"	2.09517	0.0361562	1	1.27365	0.155536	2.39177	6
"mmu-miR-15b-5p", "mmu-miR-29a-3p", "mmu-miR-652-3p"	0.822278	0.410919	1	0.419553	-0.575978	1.41508	6
"mmu-miR-130b-5p", "mmu-miR-30a-5p", "mmu-miR-151-3p"	2.06831	0.0386111	1	0.738795	-0.217199	1.69479	6
"mmu-miR-148a-3p", "mmu-miR-222-3p", "mmu-miR-151-5p"	-1.54808	0.121604	1	-0.431375	-1.34463	0.481882	3
"mmu-miR-26a-5p", "mmu-miR-29a-3p", "mmu-miR-140-3p"	0.109459	0.912838	1	-0.0439329	-1.07378	0.985917	5
"mmu-miR-151-3p", "mmu-miR-378c", "mmu-miR-222-3p"	0.0971875	0.922578	1	0.0632601	-0.950703	1.07722	7
"mmu-miR-421-3p", "mmu-miR-425-5p", "mmu-miR-320-3p"	1.75978	0.0784443	1	0.546789	-0.398504	1.49208	8
"mmu-miR-451a", "mmu-miR-26a-5p", "mmu-miR-421-3p"	1.90025	0.0574004	1	0.633455	-0.312738	1.57965	1
"mmu-miR-26a-5p", "mmu-miR-378c", "mmu-miR-148b-3p"	-1.81115	0.0701182	1	-0.719158	-1.6881	0.24978	5
"mmu-miR-3968", "mmu-miR-501-3p", "mmu-let-7j"	-0.198659	0.84253	1	-0.0613765	-1.01251	0.889755	5
"mmu-miR-192-5p", "mmu-miR-30e-5p", "mmu-miR-103-3p"	0.736577	0.46138	1	0.30467	-0.748978	1.35832	8
"mmu-miR-144-5p", "mmu-miR-103-3p", "mmu-miR-425-5p"	1.03664	0.299902	1	0.504844	-0.485516	1.4952	6
"mmu-miR-30b-5p", "mmu-let-7b-5p", "mmu-miR-378c"	-0.453552	0.650152	1	-0.199447	-1.23482	0.835925	6
"mmu-miR-99b-5p", "mmu-miR-30a-3p", "mmu-miR-25-3p"	0.772664	0.439721	1	0.329213	-0.608307	1.26673	2
"mmu-miR-25-3p", "mmu-miR-30e-5p", "mmu-let-7b-5p"	1.31557	0.18832	1	0.475403	-0.499436	1.45024	5
"mmu-miR-532-5p", "mmu-miR-151-5p", "mmu-miR-186-5p"	0.258726	0.795847	1	0.0787988	-0.88541	1.04301	3
"mmu-miR-151-5p", "mmu-miR-223-3p", "mmu-miR-342-3p"	1.03468	0.30082	1	0.374318	-0.576757	1.32539	5
"mmu-miR-151-3p", "mmu-miR-148b-3p", "mmu-miR-23a-3p"	1.70808	0.0876224	1	0.787826	-0.19923	1.77488	2
"mmu-miR-15b-5p", "mmu-miR-142a-5p", "mmu-miR-30e-5p"	1.11391	0.265317	1	0.518652	-0.478887	1.51619	7
"mmu-miR-107-3p", "mmu-miR-30e-5p", "mmu-miR-181a-5p"	-1.45715	0.145075	1	-1.17383	-2.41899	0.0713404	9
"mmu-miR-93-5p", "mmu-let-7b-5p", "mmu-let-7a-5p"	1.50052	0.133479	1	0.899495	-0.158952	1.95794	7
"mmu-miR-501-3p", "mmu-miR-151-5p", "mmu-miR-3969"	0.651405	0.514785	1	0.369013	-0.649552	1.38758	5
"mmu-miR-93-5p", "mmu-miR-23a-3p", "mmu-miR-342-3p"	2.46626	0.0136534	1	1.11505	0.0901498	2.13995	5
"mmu-miR-107-3p", "mmu-miR-532-5p", "mmu-miR-103-3p"	-1.35808	0.174437	1	-0.634906	-1.68916	0.419349	8
"mmu-miR-151-3p", "mmu-miR-652-3p", "mmu-miR-107-3p"	1.05576	0.291079	1	0.728078	-0.39609	1.85225	9
"mmu-miR-142a-5p", "mmu-miR-425-5p", "mmu-let-7b-5p"	3.31529	0.000915483	0.915483	1.18682	0.173547	2.20009	5
"mmu-miR-30b-5p", "mmu-miR-378a-3p", "mmu-miR-142a-5p"	0.278584	0.780564	1	0.0903978	-0.839882	1.02068	7
"mmu-let-7c-5p", "mmu-miR-142a-5p", "mmu-miR-140-3p"	1.97504	0.0482631	1	0.696721	-0.263076	1.65652	4
"mmu-miR-191-5p", "mmu-miR-130b-3p", "mmu-miR-146a-5p"	2.673	0.00751764	1	1.53603	0.389183	2.68287	10
"mmu-miR-652-3p", "mmu-miR-15a-5p", "mmu-miR-142a-5p"	-1.17117	0.24153	1	-0.292737	-1.21382	0.62835	6
"mmu-let-7d-5p", "mmu-miR-378a-3p", "mmu-miR-186-5p"	-0.626352	0.531084	1	-0.283806	-1.23142	0.663807	7
"mmu-let-7j", "mmu-miR-30a-5p", "mmu-miR-23a-3p"	0.262716	0.79277	1	0.241894	-0.833854	1.31764	4
"mmu-miR-140-3p", "mmu-miR-148b-3p", "mmu-let-7j"	0.30462	0.760655	1	0.122355	-0.822976	1.06769	6
"mmu-miR-15a-5p", "mmu-let-7c-5p", "mmu-miR-151-5p"	-0.642613	0.520475	1	-0.213071	-1.16377	0.737628	6
"mmu-miR-378a-3p", "mmu-miR-15a-5p", "mmu-miR-320-3p"	-1.28303	0.199482	1	-0.38298	-1.30884	0.54288	6
"mmu-miR-192-5p", "mmu-miR-425-5p", "mmu-miR-30e-5p"	1.82011	0.0687424	1	0.811497	-0.187317	1.81031	8
"mmu-miR-130b-5p", "mmu-miR-99b-5p", "mmu-miR-532-5p"	-1.88221	0.0598076	1	-0.820379	-1.80134	0.160586	5
"mmu-miR-25-3p", "mmu-let-7g-5p", "mmu-miR-144-5p"	-0.334243	0.738196	1	-0.0908479	-1.03074	0.849043	5
"mmu-miR-15a-5p", "mmu-let-7d-5p", "mmu-miR-191-5p"	2.54957	0.0107855	1	1.0976	0.0650457	2.13015	7
"mmu-miR-425-5p", "mmu-miR-3969", "mmu-miR-130b-5p"	1.05384	0.291958	1	0.641716	-0.385907	1.66934	5
"mmu-miR-148b-3p", "mmu-miR-30a-5p", "mmu-miR-501-3p"	2.13044	0.0331354	1	0.773133	-0.184444	1.73071	3
"mmu-miR-501-3p", "mmu-miR-130b-3p", "mmu-miR-103-3p"	-0.945973	0.344162	1	-0.528869	-1.58591	0.528172	4
"mmu-miR-99b-5p", "mmu-miR-142a-5p", "mmu-let-7b-5p"	2.03093	0.0422619	1	0.688504	-0.256964	1.63397	4
"mmu-let-7c-5p", "mmu-miR-425-5p", "mmu-miR-151-3p"	2.49979	0.0124268	1	1.42498	0.330248	2.51971	7
"mmu-let-7a-5p", "mmu-miR-15b-5p", "mmu-miR-3968"	0.418568	0.675532	1	0.18085	-0.772606	1.13431	7
"mmu-miR-151-5p", "mmu-let-7a-5p", "mmu-miR-191-5p"	1.88593	0.059304	1	1.11128	0.0308212	2.19175	4
"mmu-let-7b-5p", "mmu-miR-144-5p", "mmu-miR-148b-3p"	-0.335215	0.737463	1	-0.209961	-1.19736	0.777436	5
"mmu-miR-451a", "mmu-miR-320-3p", "mmu-miR-8114"	0.0695569	0.944546	1	-0.0813316	-1.07654	0.913878	4
"mmu-miR-144-5p", "mmu-miR-532-5p", "mmu-let-7a-5p"	-1.45803	0.144832	1	-0.86467	-1.91169	0.182353	5
"mmu-miR-148a-3p", "mmu-miR-451a", "mmu-miR-23a-3p"	1.35526	0.175334	1	0.355311	-0.557835	1.26846	2
"mmu-miR-501-3p", "mmu-miR-181d-5p", "mmu-miR-8114"	0.865219	0.386919	1	0.495412	-0.53026	1.52108	5
"mmu-miR-30a-5p", "mmu-miR-30b-5p", "mmu-miR-186-5p"	1.77101	0.0765584	1	0.639884	-0.331884	1.61165	5
"mmu-miR-130b-5p", "mmu-miR-501-3p", "mmu-miR-26a-5p"	0.794873	0.426688	1	0.380284	-0.630809	1.39138	6
"mmu-miR-181a-5p", "mmu-miR-3968", "mmu-miR-425-5p"	1.26343	0.206435	1	0.798559	-0.292493	1.88961	8
"mmu-miR-652-3p", "mmu-miR-378c", "mmu-miR-93-5p"	-0.351397	0.725291	1	-0.137024	-1.12197	0.84792	8
"mmu-miR-29a-3p", "mmu-miR-186-5p", "mmu-miR-191-5p"	1.41544	0.15694	1	0.781454	-0.292719	1.85563	7
"mmu-miR-151-3p", "mmu-miR-93-5p", "mmu-let-7j"	0.285594	0.775189	1	0.280697	-0.775611	1.337	6
"mmu-miR-501-3p", "mmu-miR-181b-5p", "mmu-miR-191-5p"	1.06153	0.288449	1	0.683966	-0.384632	1.75257	6
"mmu-miR-17-3p", "mmu-miR-652-3p", "mmu-miR-107-3p"	-2.02638	0.0427262	1	-0.973066	-2.04229	0.0961574	8
"mmu-miR-532-5p", "mmu-miR-8114", "mmu-miR-142a-5p"	0.403477	0.686597	1	0.142072	-0.870567	1.15471	6
"mmu-miR-192-5p", "mmu-let-7g-5p", "mmu-miR-222-3p"	0.680449	0.49622	1	0.286669	-0.678529	1.25187	5
"mmu-let-7i-5p", "mmu-miR-29a-3p", "mmu-miR-26a-5p"	0.154391	0.877302	1	0.11759	-0.9309	1.16608	6
"mmu-miR-532-5p", "mmu-miR-30b-5p", "mmu-miR-30a-5p"	-0.417557	0.676271	1	-0.427563	-1.56011	0.704989	6
"mmu-miR-192-5p", "mmu-miR-425-5p", "mmu-miR-3968"	3.76551	0.000166209	0.166209	0.950371	0.00744506	1.8933	6
"mmu-miR-148a-3p", "mmu-let-7c-5p", "mmu-miR-30e-5p"	0.61279	0.540015	1	0.192643	-0.773529	1.15882	6
"mmu-miR-23a-3p", "mmu-let-7b-5p", "mmu-miR-151-5p"	1.04837	0.294467	1	0.433672	-0.522382	1.38973	3
"mmu-miR-8114", "mmu-miR-140-3p", "mmu-miR-15a-5p"	0.506198	0.612717	1	0.154307	-0.752958	1.06157	2
"mmu-miR-26a-5p", "mmu-miR-451a", "mmu-miR-8114"	0.9021	0.367004	1	0.363932	-0.68114	1.409	3
"mmu-miR-144-5p", "mmu-miR-23a-3p", "mmu-miR-8114"	1.08444	0.27817	1	0.52073	-0.487824	1.52928	6
"mmu-miR-107-3p", "mmu-miR-30a-5p", "mmu-miR-652-3p"	1.04432	0.296336	1	0.617134	-0.481534	1.7158	8
"mmu-miR-320-3p", "mmu-miR-26a-5p", "mmu-miR-107-3p"	-0.963484	0.335305	1	-0.482612	-1.52377	0.558542	8
"mmu-miR-320-3p", "mmu-let-7i-5p", "mmu-miR-15a-5p"	-0.495982	0.619907	1	-0.159424	-1.09808	0.779232	5
"mmu-miR-144-5p", "mmu-miR-532-5p", "mmu-miR-15a-5p"	-2.47024	0.0135022	1	-0.692627	-1.61805	0.232793	4
"mmu-miR-151-5p", "mmu-miR-148a-3p", "mmu-miR-652-3p"	0.780001	0.43539	1	0.339464	-0.600213	1.27914	5
"mmu-miR-501-3p", "mmu-miR-140-3p", "mmu-let-7c-5p"	-0.497033	0.619166	1	-0.266575	-1.30898	0.775829	7
"mmu-miR-192-5p", "mmu-miR-425-5p", "mmu-miR-107-3p"	2.35004	0.0187713	1	1.04121	0.0179541	2.06446	7
"mmu-miR-30b-5p", "mmu-let-7a-5p", "mmu-miR-146a-5p"	1.68532	0.0919272	1	1.20313	0.0664131	2.33984	9
"mmu-miR-130b-5p", "mmu-miR-425-5p", "mmu-miR-181b-5p"	0.406619	0.684288	1	0.238892	-0.756712	1.2345	6
"mmu-miR-320-3p", "mmu-miR-378a-3p", "mmu-miR-181b-5p"	-0.387212	0.698599	1	-0.192207	-1.18877	0.804359	8
"mmu-miR-151-3p", "mmu-let-7b-5p", "mmu-miR-8114"	1.87989	0.0601232	1	1.16619	0.0865578	2.24583	5
"mmu-miR-223-3p", "mmu-miR-130b-5p", "mmu-miR-222-3p"	-1.86536	0.0621317	1	-0.570272	-1.48882	0.348271	2
"mmu-miR-192-5p", "mmu-miR-181a-5p", "mmu-miR-30e-5p"	2.00595	0.0448621	1	1.59371	0.417293	2.77013	7
"mmu-miR-30e-5p", "mmu-miR-186-5p", "mmu-miR-30a-5p"	2.28651	0.0222244	1	0.747532	-0.209092	1.70416	5
"mmu-miR-192-5p", "mmu-miR-140-3p", "mmu-miR-151-3p"	3.14647	0.00165252	1	1.21278	0.199204	2.22635	6
"mmu-miR-342-3p", "mmu-miR-19b-3p", "mmu-miR-30e-5p"	-1.1081	0.26782	1	-0.490913	-1.46313	0.481304	9
"mmu-miR-181d-5p", "mmu-miR-192-5p", "mmu-miR-320-3p"	1.72555	0.0844289	1	0.770487	-0.226184	1.76716	6
"mmu-miR-19b-3p", "mmu-miR-142a-5p", "mmu-miR-99b-5p"	-0.61599	0.537901	1	-0.250665	-1.19303	0.691697	8
"mmu-miR-144-5p", "mmu-let-7a-5p", "mmu-miR-99b-5p"	1.95418	0.0506796	1	1.00278	-0.0301313	2.0357	5
"mmu-miR-148a-3p", "mmu-miR-30a-3p", "mmu-let-7c-5p"	0.0632207	0.949591	1	0.0791565	-0.825534	0.983847	6
"mmu-miR-532-5p", "mmu-miR-26a-5p", "mmu-miR-144-5p"	-0.103787	0.917338	1	-0.146908	-1.17023	0.87641	6
"mmu-miR-146a-5p", "mmu-miR-103-3p", "mmu-let-7d-5p"	1.76273	0.077946	1	0.906046	-0.155011	1.9671	9
"mmu-miR-223-3p", "mmu-miR-151-3p", "mmu-miR-181b-5p"	1.67457	0.0940177	1	0.85581	-0.168241	1.87986	4
"mmu-miR-103-3p", "mmu-let-7b-5p", "mmu-miR-425-5p"	0.456242	0.648216	1	0.232326	-0.777208	1.24186	6
"mmu-miR-30e-5p", "mmu-miR-30b-5p", "mmu-miR-223-3p"	-0.928244	0.353281	1	-0.400375	-1.3493	0.548551	4
"mmu-miR-25-3p", "mmu-miR-140-3p", "mmu-miR-107-3p"	0.962127	0.335986	1	0.58909	-0.45843	1.63661	6
"mmu-miR-181b-5p", "mmu-miR-30e-5p", "mmu-miR-3968"	0.561826	0.574235	1	0.261081	-0.71412	1.23628	6
"mmu-miR-223-3p", "mmu-miR-130b-3p", "mmu-miR-142a-5p"	0.802781	0.422102	1	0.333578	-0.619192	1.28635	4
"mmu-miR-107-3p", "mmu-miR-142a-5p", "mmu-miR-181d-5p"	-1.52941	0.126164	1	-0.649569	-1.62609	0.326951	4
"mmu-miR-425-5p", "mmu-miR-181b-5p", "mmu-miR-186-5p"	3.48364	0.000494651	0.494651	1.13465	0.144919	2.12439	6
"mmu-miR-652-3p", "mmu-let-7g-5p", "mmu-miR-103-3p"	-0.846748	0.397135	1	-0.332877	-1.32708	0.661325	8
"mmu-miR-30e-5p", "mmu-miR-130b-3p", "mmu-miR-144-5p"	-0.142559	0.886638	1	-0.0775609	-1.01351	0.858388	5
"mmu-miR-191-5p", "mmu-miR-30b-5p", "mmu-miR-15b-5p"	1.72946	0.0837264	1	1.0298	-0.0431723	2.10278	3
"mmu-miR-148b-3p", "mmu-miR-25-3p", "mmu-miR-19b-3p"	1.43925	0.150078	1	0.393838	-0.517287	1.30496	3
"mmu-miR-652-3p", "mmu-miR-130b-5p", "mmu-miR-181a-5p"	0.929022	0.352878	1	0.480318	-0.523719	1.48435	7
"mmu-miR-140-3p", "mmu-miR-342-3p", "mmu-miR-320-3p"	0.452372	0.651001	1	0.228184	-0.764905	1.22127	6
"mmu-miR-223-3p", "mmu-miR-425-5p", "mmu-miR-30e-5p"	0.0292964	0.976628	1	-0.0291686	-1.03103	0.972691	9
"mmu-let-7d-5p", "mmu-let-7c-5p", "mmu-miR-99b-5p"	1.39986	0.161555	1	0.642592	-0.34936	1.63454	6
"mmu-let-7d-5p", "mmu-miR-26a-5p", "mmu-miR-19b-3p"	1.158	0.246863	1	0.606754	-0.423986	1.63749	10
"mmu-let-7g-5p", "mmu-miR-451a", "mmu-miR-378c"	-1.18392	0.236445	1	-0.478066	-1.42818	0.472048	3
"mmu-miR-320-3p", "mmu-miR-191-5p", "mmu-miR-1198-5p"	-0.826448	0.40855	1	-0.363355	-1.33991	0.613198	6
"mmu-miR-451a", "mmu-miR-93-5p", "mmu-miR-148b-3p"	-0.125634	0.900022	1	0.0424173	-0.907412	0.992247	2
"mmu-miR-192-5p", "mmu-miR-501-3p", "mmu-miR-3968"	0.766871	0.443158	1	0.282704	-0.659704	1.22511	4
"mmu-miR-103-3p", "mmu-let-7b-5p", "mmu-miR-19b-3p"	-0.819396	0.41256	1	-0.385657	-1.44413	0.672811	11
"mmu-miR-151-3p", "mmu-miR-30b-5p", "mmu-miR-148a-3p"	1.72144	0.0851715	1	0.691179	-0.274907	1.65727	4
"mmu-miR-151-3p", "mmu-miR-181b-5p", "mmu-miR-103-3p"	0.914423	0.360495	1	0.540674	-0.532709	1.61406	6
"mmu-miR-1198-5p", "mmu-miR-181b-5p", "mmu-miR-130b-5p"	-2.24582	0.0247153	1	-0.781043	-1.73546	0.173373	4
"mmu-miR-320-3p", "mmu-miR-3969", "mmu-miR-186-5p"	0.665565	0.505689	1	0.200997	-0.746264	1.14826	4
"mmu-miR-320-3p", "mmu-miR-191-5p", "mmu-miR-93-5p"	1.08505	0.2779	1	0.499379	-0.509321	1.50808	6
"mmu-miR-8114", "mmu-miR-181d-5p", "mmu-let-7a-5p"	1.95807	0.0502223	1	1.19175	0.118626	2.26487	8
"mmu-miR-425-5p", "mmu-miR-93-5p", "mmu-miR-342-3p"	2.87635	0.00402308	1	1.34046	0.280309	2.40061	7
"mmu-miR-30e-5p", "mmu-miR-103-3p", "mmu-miR-142a-5p"	0.533836	0.593455	1	0.22802	-0.731936	1.18798	8
"mmu-miR-93-5p", "mmu-miR-501-3p", "mmu-miR-192-5p"	-0.931018	0.351844	1	-0.446258	-1.47231	0.579792	6
"mmu-miR-151-5p", "mmu-let-7g-5p", "mmu-miR-17-3p"	-1.68302	0.0923712	1	-1.09047	-2.20751	0.0265608	7
"mmu-miR-130b-3p", "mmu-miR-8114", "mmu-miR-15a-5p"	-0.166409	0.867835	1	-0.0692764	-0.960517	0.821964	2
"mmu-miR-378c", "mmu-let-7d-5p", "mmu-let-7i-5p"	0.77409	0.438878	1	0.356325	-0.630218	1.34287	6
"mmu-miR-421-3p", "mmu-miR-30b-5p", "mmu-miR-451a"	-0.20379	0.838517	1	-0.166089	-1.15236	0.820177	4
"mmu-let-7c-5p", "mmu-miR-144-5p", "mmu-miR-451a"	-0.645379	0.518682	1	-0.315522	-1.28052	0.649471	6
"mmu-miR-140-3p", "mmu-let-7c-5p", "mmu-let-7g-5p"	0.430305	0.666974	1	0.276675	-0.797969	1.35132	8
"mmu-miR-532-5p", "mmu-let-7b-5p", "mmu-miR-186-5p"	1.23041	0.218544	1	0.938149	-0.178882	2.05518	4
"mmu-miR-378a-3p", "mmu-miR-191-5p", "mmu-miR-144-5p"	-0.186943	0.851705	1	-0.134251	-1.152	0.883497	6
"mmu-miR-26a-5p", "mmu-let-7d-5p", "mmu-miR-8114"	1.51049	0.130917	1	0.746633	-0.272343	1.76561	8
"mmu-miR-99b-5p", "mmu-miR-186-5p", "mmu-miR-181d-5p"	0.479638	0.631485	1	0.235607	-0.771285	1.2425	8
"mmu-let-7c-5p", "mmu-miR-30a-3p", "mmu-miR-181b-5p"	1.57559	0.115121	1	0.643156	-0.332656	1.61897	6
"mmu-miR-146a-5p", "mmu-miR-144-5p", "mmu-miR-99b-5p"	1.87836	0.0603323	1	1.09378	0.00698671	2.18057	7
"mmu-miR-26a-5p", "mmu-miR-186-5p", "mmu-miR-181b-5p"	3.1062	0.00189508	1	1.18428	0.169022	2.19953	6
"mmu-miR-99b-5p", "mmu-miR-3968", "mmu-miR-378c"	-0.266015	0.790228	1	-0.11795	-1.08063	0.844729	6
"mmu-miR-451a", "mmu-miR-151-3p", "mmu-miR-192-5p"	1.86484	0.0622041	1	0.930883	-0.0820704	1.94384	3
"mmu-let-7a-5p", "mmu-miR-222-3p", "mmu-miR-15a-5p"	-1.45702	0.145112	1	-0.664401	-1.654	0.325195	9
"mmu-miR-222-3p", "mmu-let-7b-5p", "mmu-miR-15a-5p"	-1.21946	0.22267	1	-0.567439	-1.55804	0.423158	7
"mmu-miR-30a-3p", "mmu-miR-99b-5p", "mmu-miR-186-5p"	-0.158623	0.873966	1	-0.0754078	-1.11288	0.962065	8
"mmu-miR-532-5p", "mmu-miR-107-3p", "mmu-miR-151-5p"	-2.94393	0.00324074	1	-1.33183	-2.3976	-0.266054	7
"mmu-miR-30e-5p", "mmu-let-7a-5p", "mmu-miR-652-3p"	0.7861	0.431809	1	0.451591	-0.569961	1.47314	8
"mmu-miR-130b-3p", "mmu-miR-30a-3p", "mmu-miR-29a-3p"	-1.23585	0.216515	1	-0.445823	-1.38675	0.495102	2
"mmu-miR-26a-5p", "mmu-miR-501-3p", "mmu-miR-15b-5p"	0.0720977	0.942524	1	0.0375322	-1.02311	1.09818	7
"mmu-miR-451a", "mmu-miR-29a-3p", "mmu-miR-192-5p"	-0.34574	0.729538	1	-0.343871	-1.39399	0.706246	4
"mmu-miR-181a-5p", "mmu-miR-652-3p", "mmu-miR-425-5p"	0.794865	0.426692	1	0.502839	-0.56593	1.57161	6
"mmu-miR-1198-5p", "mmu-miR-501-3p", "mmu-let-7i-5p"	-1.32771	0.184275	1	-0.741137	-1.79483	0.312561	7
"mmu-miR-421-3p", "mmu-miR-142a-5p", "mmu-miR-652-3p"	0.138982	0.889464	1	0.16064	-0.812097	1.13338	4
"mmu-miR-15b-5p", "mmu-miR-144-5p", "mmu-miR-186-5p"	1.42908	0.15298	1	0.691441	-0.301346	1.68423	4
"mmu-miR-181a-5p", "mmu-miR-15b-5p", "mmu-miR-320-3p"	1.68527	0.091936	1	0.911452	-0.162206	1.98511	8
"mmu-miR-320-3p", "mmu-miR-3969", "mmu-miR-103-3p"	-1.07675	0.281591	1	-0.6272	-1.49921	0.244813	6
"mmu-miR-425-5p", "mmu-let-7i-5p", "mmu-miR-130b-3p"	0.17185	0.863556	1	0.233673	-0.893443	1.36079	7
"mmu-miR-130b-5p", "mmu-miR-103-3p", "mmu-miR-501-3p"	-0.494606	0.620878	1	-0.153927	-1.14115	0.833292	5
"mmu-miR-30b-5p", "mmu-miR-181a-5p", "mmu-miR-1198-5p"	-0.0733878	0.941498	1	-0.0961837	-1.18697	0.9946	8
"mmu-miR-181a-5p", "mmu-miR-130b-5p", "mmu-miR-3968"	-1.24253	0.214043	1	-0.426687	-1.34906	0.495682	3
"mmu-miR-30e-5p", "mmu-miR-130b-3p", "mmu-miR-19b-3p"	-0.455232	0.648942	1	-0.18678	-1.13788	0.764324	7
"mmu-miR-378c", "mmu-let-7a-5p", "mmu-miR-652-3p"	1.31614	0.188129	1	0.584935	-0.408992	1.57886	6
"mmu-miR-130b-5p", "mmu-miR-652-3p", "mmu-miR-378a-3p"	-0.413241	0.67943	1	-0.089208	-1.05778	0.879365	8
"mmu-miR-140-3p", "mmu-miR-146a-5p", "mmu-miR-148b-3p"	0.654211	0.512976	1	0.333959	-0.674076	1.34199	8
"mmu-miR-501-3p", "mmu-miR-425-5p", "mmu-let-7a-5p"	0.487733	0.625739	1	0.283946	-0.727212	1.2951	5
"mmu-miR-501-3p", "mmu-miR-148b-3p", "mmu-let-7g-5p"	-0.418251	0.675763	1	-0.140728	-1.09735	0.815896	5
"mmu-miR-107-3p", "mmu-miR-130b-3p", "mmu-miR-186-5p"	-2.06773	0.0386657	1	-0.781232	-1.74391	0.181442	3
"mmu-miR-146a-5p", "mmu-miR-532-5p", "mmu-let-7a-5p"	2.23376	0.0254987	1	1.44489	0.309385	2.5804	8
"mmu-miR-451a", "mmu-miR-421-3p", "mmu-miR-148b-3p"	1.13977	0.254382	1	0.39947	-0.533996	1.33294	2
"mmu-let-7i-5p", "mmu-miR-26a-5p", "mmu-miR-223-3p"	1.8213	0.0685607	1	0.82057	-0.180139	1.82128	5
"mmu-miR-222-3p", "mmu-miR-421-3p", "mmu-let-7c-5p"	0.106548	0.915148	1	0.0646468	-0.987633	1.11693	6
"mmu-miR-30b-5p", "mmu-let-7i-5p", "mmu-let-7b-5p"	1.14284	0.253104	1	0.541354	-0.451306	1.53401	5
"mmu-miR-30b-5p", "mmu-miR-181b-5p", "mmu-miR-3968"	-1.10762	0.268028	1	-0.471922	-1.45945	0.515601	5
"mmu-miR-3968", "mmu-miR-26a-5p", "mmu-miR-140-3p"	0.0465902	0.96284	1	0.00622161	-0.981155	0.993598	6
"mmu-miR-3968", "mmu-miR-140-3p", "mmu-let-7c-5p"	0.935151	0.349711	1	0.455153	-0.556206	1.46651	6
"mmu-miR-3968", "mmu-let-7d-5p", "mmu-miR-93-5p"	0.709943	0.47774	1	0.301429	-0.645182	1.24804	5
"mmu-miR-30e-5p", "mmu-miR-501-3p", "mmu-let-7d-5p"	0.587437	0.55691	1	0.290802	-0.720094	1.3017	9
"mmu-miR-146a-5p", "mmu-miR-142a-5p", "mmu-miR-30b-5p"	0.956797	0.33867	1	0.64248	-0.469335	1.75429	10
"mmu-miR-222-3p", "mmu-miR-451a", "mmu-miR-26a-5p"	0.959759	0.337176	1	0.385994	-0.630469	1.40246	9
"mmu-miR-148b-3p", "mmu-miR-26a-5p", "mmu-miR-146a-5p"	3.69846	0.000216908	0.216908	1.27636	0.260061	2.29265	9
"mmu-let-7b-5p", "mmu-miR-181a-5p", "mmu-let-7d-5p"	1.92186	0.0546232	1	1.135	0.0327379	2.23727	6
"mmu-let-7c-5p", "mmu-miR-26a-5p", "mmu-miR-1198-5p"	0.570926	0.56805	1	0.399147	-0.662313	1.46061	7
"mmu-miR-30a-3p", "mmu-miR-140-3p", "mmu-miR-3968"	0.284563	0.775979	1	0.155735	-0.768284	1.07975	2
"mmu-miR-421-3p", "mmu-miR-146a-5p", "mmu-miR-191-5p"	2.75733	0.00582762	1	1.55509	0.413991	2.69619	11
"mmu-let-7c-5p", "mmu-let-7b-5p", "mmu-miR-99b-5p"	1.47218	0.140971	1	0.757869	-0.269234	1.78497	6
"mmu-miR-451a", "mmu-miR-17-3p", "mmu-let-7g-5p"	-1.87991	0.0601202	1	-0.993089	-2.0261	0.0399273	6
"mmu-miR-148b-3p", "mmu-miR-15b-5p", "mmu-miR-107-3p"	-2.3583	0.0183591	1	-0.970816	-1.96072	0.0190847	4
"mmu-miR-3968", "mmu-miR-103-3p", "mmu-miR-148a-3p"	-2.87798	0.00400232	1	-0.493705	-1.37925	0.391845	0
"mmu-miR-222-3p", "mmu-miR-15b-5p", "mmu-miR-151-5p"	0.51683	0.605275	1	0.177658	-0.772948	1.12826	5
"mmu-let-7d-5p", "mmu-miR-151-5p", "mmu-miR-140-3p"	1.49797	0.13414	1	0.678834	-0.358679	1.71635	6
"mmu-miR-107-3p", "mmu-let-7d-5p", "mmu-miR-151-5p"	-0.452533	0.650885	1	-0.281751	-1.355	0.791498	9
"mmu-miR-146a-5p", "mmu-miR-30a-5p", "mmu-let-7a-5p"	2.41063	0.0159249	1	1.35102	0.239212	2.46283	10
"mmu-miR-378c", "mmu-miR-148a-3p", "mmu-miR-23a-3p"	-0.258139	0.7963	1	-0.0879143	-1.01846	0.842628	5
"mmu-let-7j", "mmu-miR-451a", "mmu-miR-151-3p"	0.93876	0.347854	1	0.765145	-0.312537	1.84283	2
"mmu-miR-3969", "mmu-miR-15b-5p", "mmu-miR-451a"	0.164889	0.869031	1	0.0103348	-1.02477	1.04544	4
"mmu-miR-148a-3p", "mmu-miR-25-3p", "mmu-miR-17-3p"	1.29666	0.194748	1	0.430092	-0.507682	1.36786	5
"mmu-miR-191-5p", "mmu-miR-222-3p", "mmu-miR-26a-5p"	3.29691	0.000977542	0.977542	1.3415	0.297095	2.3859	7
"mmu-let-7c-5p", "mmu-miR-30a-5p", "mmu-miR-652-3p"	1.32734	0.184395	1	0.674334	-0.361948	1.71062	9
"mmu-let-7d-5p", "mmu-miR-181d-5p", "mmu-miR-378a-3p"	-0.117824	0.906207	1	-0.0192961	-0.994905	0.956313	8
"mmu-miR-26a-5p", "mmu-let-7c-5p", "mmu-miR-148b-3p"	2.03118	0.0422368	1	0.96278	-0.0675514	1.99311	4
"mmu-let-7b-5p", "mmu-miR-148b-3p", "mmu-miR-151-5p"	1.41431	0.157272	1	0.716554	-0.287592	1.7207	4
"mmu-miR-186-5p", "mmu-miR-15a-5p", "mmu-miR-99b-5p"	-0.13345	0.893838	1	-0.135492	-1.14801	0.877026	4
"mmu-miR-140-3p", "mmu-let-7d-5p", "mmu-miR-151-3p"	1.74807	0.080452	1	0.915833	-0.130427	1.96209	7
"mmu-let-7b-5p", "mmu-miR-103-3p", "mmu-miR-23a-3p"	1.49051	0.13609	1	0.776093	-0.261007	1.81319	7
"mmu-let-7g-5p", "mmu-miR-151-5p", "mmu-miR-15a-5p"	-1.43099	0.152432	1	-0.525375	-1.47324	0.422495	5
"mmu-miR-148a-3p", "mmu-miR-652-3p", "mmu-miR-30a-3p"	0.373879	0.708494	1	0.194405	-0.732667	1.12148	5
"mmu-miR-3969", "mmu-miR-501-3p", "mmu-miR-181b-5p"	0.365401	0.714812	1	0.176029	-0.823517	1.17557	4
"mmu-miR-15b-5p", "mmu-miR-107-3p", "mmu-miR-342-3p"	1.02785	0.30402	1	0.553384	-0.506658	1.61343	9
"mmu-miR-130b-5p", "mmu-miR-23a-3p", "mmu-miR-186-5p"	0.869523	0.384561	1	0.155282	-0.733609	1.04417	0
"mmu-miR-142a-5p", "mmu-miR-342-3p", "mmu-miR-181a-5p"	2.17333	0.0297557	1	1.10465	0.0272681	2.18204	8
"mmu-miR-30b-5p", "mmu-miR-25-3p", "mmu-miR-186-5p"	1.75046	0.0800396	1	0.63389	-0.317896	1.58568	4
"mmu-miR-181a-5p", "mmu-let-7g-5p", "mmu-miR-532-5p"	0.750623	0.45288	1	0.807394	-0.446892	2.06168	8
"mmu-miR-26a-5p", "mmu-miR-3968", "mmu-miR-223-3p"	2.14514	0.031942	1	0.654327	-0.278192	1.58684	3
"mmu-miR-30a-5p", "mmu-miR-19b-3p", "mmu-miR-30b-5p"	-0.517241	0.604988	1	-0.41883	-1.50455	0.66689	10
"mmu-let-7j", "mmu-miR-192-5p", "mmu-miR-130b-3p"	0.461273	0.644603	1	0.203935	-0.78641	1.19428	6
"mmu-miR-30e-5p", "mmu-miR-378a-3p", "mmu-miR-107-3p"	-1.399	0.161814	1	-0.702722	-1.74964	0.344196	12
"mmu-let-7c-5p", "mmu-miR-151-5p", "mmu-miR-107-3p"	1.21589	0.224029	1	0.714181	-0.355019	1.78338	9
"mmu-miR-25-3p", "mmu-miR-8114", "mmu-miR-378a-3p"	0.317781	0.750651	1	0.165665	-0.791597	1.12293	5
"mmu-miR-30a-5p", "mmu-miR-146a-5p", "mmu-miR-223-3p"	2.95551	0.00312157	1	1.46252	0.368537	2.5565	10
"mmu-miR-192-5p", "mmu-miR-151-5p", "mmu-miR-107-3p"	2.83406	0.0045961	1	1.16009	0.134209	2.18597	6
"mmu-miR-15b-5p", "mmu-miR-144-5p", "mmu-miR-26a-5p"	2.06169	0.0392371	1	1.00038	-0.0248212	2.02557	6
"mmu-miR-25-3p", "mmu-miR-342-3p", "mmu-miR-425-5p"	2.10762	0.0350637	1	1.08567	0.0318507	2.13949	6
"mmu-miR-181a-5p", "mmu-miR-144-5p", "mmu-let-7g-5p"	0.391226	0.69563	1	0.398294	-0.764452	1.56104	8
"mmu-miR-320-3p", "mmu-miR-17-3p", "mmu-miR-186-5p"	-1.18027	0.237893	1	-0.433414	-1.37617	0.509339	5
"mmu-miR-26a-5p", "mmu-miR-151-5p", "mmu-miR-130b-5p"	0.590281	0.555002	1	0.226968	-0.723421	1.17736	5
"mmu-miR-3969", "mmu-miR-30e-5p", "mmu-miR-107-3p"	0.169816	0.865155	1	0.128025	-0.987092	1.24314	8
"mmu-miR-140-3p", "mmu-let-7d-5p", "mmu-miR-532-5p"	-0.622083	0.533888	1	-0.263692	-1.24197	0.714583	6
"mmu-miR-181d-5p", "mmu-miR-25-3p", "mmu-miR-181b-5p"	0.599804	0.548637	1	0.231063	-0.709037	1.17116	4
"mmu-miR-186-5p", "mmu-miR-192-5p", "mmu-miR-3968"	2.09044	0.0365783	1	0.50932	-0.394633	1.41327	2
"mmu-miR-222-3p", "mmu-miR-378c", "mmu-miR-342-3p"	-0.483974	0.628404	1	-0.195577	-1.25516	0.864008	8
"mmu-miR-8114", "mmu-let-7b-5p", "mmu-miR-30a-3p"	1.82788	0.0675683	1	0.810999	-0.18644	1.80844	6
"mmu-miR-25-3p", "mmu-miR-1198-5p", "mmu-miR-140-3p"	1.19704	0.231292	1	0.611193	-0.400929	1.62331	5
"mmu-miR-181d-5p", "mmu-miR-130b-3p", "mmu-miR-501-3p"	0.0797135	0.936465	1	0.0326672	-0.984498	1.04983	4
"mmu-miR-186-5p", "mmu-miR-25-3p", "mmu-miR-26a-5p"	1.21684	0.223665	1	0.415727	-0.52408	1.35553	3
"mmu-let-7c-5p", "mmu-miR-15a-5p", "mmu-miR-144-5p"	-1.86494	0.0621894	1	-0.682395	-1.63276	0.267973	5
"mmu-miR-93-5p", "mmu-miR-30b-5p", "mmu-miR-146a-5p"	1.40514	0.159978	1	1.06515	-0.104516	2.23481	9
"mmu-miR-8114", "mmu-let-7i-5p", "mmu-miR-378c"	-0.0543704	0.95664	1	0.0151047	-0.978367	1.00858	10
"mmu-miR-130b-5p", "mmu-miR-222-3p", "mmu-miR-19b-3p"	-2.08391	0.0371687	1	-0.649943	-1.5752	0.275313	2
"mmu-miR-107-3p", "mmu-miR-130b-5p", "mmu-miR-142a-5p"	0.178117	0.858631	1	0.0699973	-0.887466	1.02746	3
"mmu-miR-186-5p", "mmu-miR-223-3p", "mmu-miR-451a"	0.123126	0.902007	1	0.0307382	-0.920644	0.982121	6
"mmu-miR-25-3p", "mmu-let-7c-5p", "mmu-miR-23a-3p"	2.59849	0.00936342	1	0.715372	-0.211459	1.6422	5
"mmu-miR-451a", "mmu-miR-15b-5p", "mmu-miR-26a-5p"	2.35785	0.018381	1	1.01694	-0.00250304	2.03639	5
"mmu-miR-151-5p", "mmu-miR-30a-3p", "mmu-miR-181a-5p"	1.48128	0.138531	1	0.597167	-0.364114	1.55845	5
"mmu-miR-30a-5p", "mmu-miR-148b-3p", "mmu-miR-142a-5p".1	2.11306	0.0345956	1	0.642596	-0.288375	1.57357	1
"mmu-miR-151-5p", "mmu-miR-320-3p", "mmu-miR-15a-5p"	-1.54923	0.121327	1	-0.662815	-1.62852	0.302885	2
"mmu-miR-320-3p", "mmu-miR-191-5p", "mmu-let-7i-5p"	1.43195	0.152159	1	0.839867	-0.213494	1.89323	9
"mmu-miR-30a-3p", "mmu-miR-30e-5p", "mmu-miR-425-5p"	2.69193	0.00710405	1	1.05344	0.0474123	2.05947	6
"mmu-miR-342-3p", "mmu-miR-181a-5p", "mmu-miR-103-3p"	1.89197	0.0584948	1	1.23636	0.0652615	2.40745	10
"mmu-miR-1198-5p", "mmu-miR-181a-5p", "mmu-miR-93-5p"	0.0470523	0.962472	1	0.0337174	-1.03044	1.09788	7
"mmu-miR-151-3p", "mmu-miR-19b-3p", "mmu-miR-15b-5p"	1.70345	0.0884843	1	0.908528	-0.13855	1.95561	9
"mmu-let-7c-5p", "mmu-miR-15b-5p", "mmu-miR-532-5p"	0.800668	0.423324	1	0.42132	-0.58934	1.43198	6
"mmu-miR-142a-5p", "mmu-miR-30b-5p", "mmu-let-7b-5p"	0.13706	0.890983	1	0.132387	-0.851994	1.11677	6
"mmu-let-7g-5p", "mmu-let-7d-5p", "mmu-miR-26a-5p"	0.746508	0.455361	1	0.430426	-0.612924	1.47377	7
"mmu-miR-148a-3p", "mmu-let-7d-5p", "mmu-miR-3968"	0.332419	0.739573	1	0.160878	-0.748398	1.07015	4
"mmu-miR-181b-5p", "mmu-miR-451a", "mmu-let-7b-5p"	1.65721	0.0974763	1	0.848573	-0.176187	1.87333	5
"mmu-miR-142a-5p", "mmu-miR-532-5p", "mmu-miR-107-3p"	-1.75724	0.0788763	1	-0.652483	-1.62141	0.316443	6
"mmu-miR-30a-5p", "mmu-miR-23a-3p", "mmu-miR-378a-3p"	1.53087	0.125802	1	0.634457	-0.339558	1.60847	7
"mmu-miR-8114", "mmu-miR-148a-3p", "mmu-miR-107-3p"	-2.29832	0.0215435	1	-0.675727	-1.61448	0.263024	5
"mmu-miR-93-5p", "mmu-miR-140-3p", "mmu-miR-191-5p"	-0.287282	0.773896	1	-0.123433	-1.14462	0.897755	7
"mmu-miR-181b-5p", "mmu-miR-144-5p", "mmu-miR-181a-5p"	1.34163	0.179715	1	0.719963	-0.319801	1.75973	7
"mmu-miR-30b-5p", "mmu-miR-3969", "mmu-miR-30a-3p"	0.328891	0.742238	1	0.170511	-0.79498	1.136	4
"mmu-miR-151-3p", "mmu-miR-144-5p", "mmu-let-7b-5p"	1.69083	0.0908695	1	0.776874	-0.220978	1.77473	4
"mmu-miR-17-3p", "mmu-miR-451a", "mmu-miR-378c"	-1.83067	0.0671497	1	-0.785551	-1.78497	0.213872	6
"mmu-miR-378c", "mmu-miR-3968", "mmu-miR-30a-3p"	-0.980724	0.326729	1	-0.191012	-1.08674	0.704717	0
"mmu-miR-451a", "mmu-miR-320-3p", "mmu-miR-30e-5p"	-2.23507	0.0254128	1	-0.875442	-1.86033	0.109445	5
"mmu-miR-130b-5p", "mmu-miR-3968", "mmu-miR-144-5p"	-0.899334	0.368475	1	-0.209533	-1.09587	0.6768	0
"mmu-miR-30e-5p", "mmu-miR-93-5p", "mmu-miR-181d-5p"	0.349994	0.726343	1	0.194376	-0.79855	1.1873	5
"mmu-miR-103-3p", "mmu-miR-130b-5p", "mmu-miR-99b-5p"	-0.0375525	0.970044	1	0.0195001	-0.936444	0.975444	5
"mmu-miR-148a-3p", "mmu-let-7j", "mmu-miR-192-5p"	0.887909	0.37459	1	0.562358	-0.458636	1.58335	5
"mmu-let-7d-5p", "mmu-miR-148b-3p", "mmu-miR-142a-5p"	1.46979	0.14162	1	0.720243	-0.308222	1.74871	5
"mmu-miR-320-3p", "mmu-miR-15a-5p", "mmu-miR-186-5p"	-0.715952	0.474021	1	-0.212692	-1.12186	0.696477	1
"mmu-miR-223-3p", "mmu-miR-23a-3p", "mmu-miR-140-3p"	-0.097252	0.922526	1	-0.0634866	-0.989392	0.862419	6
"mmu-miR-421-3p", "mmu-miR-3969", "mmu-miR-26a-5p"	1.26483	0.205932	1	0.530196	-0.443365	1.50376	4
"mmu-let-7g-5p", "mmu-miR-222-3p", "mmu-miR-26a-5p"	-0.735647	0.461946	1	-0.435488	-1.49885	0.627876	8
"mmu-let-7b-5p", "mmu-miR-652-3p", "mmu-miR-3969"	0.830201	0.406425	1	0.430893	-0.596539	1.45833	7
"mmu-miR-151-3p", "mmu-miR-30e-5p", "mmu-miR-23a-3p"	0.217353	0.827933	1	0.12268	-0.869647	1.11501	5
"mmu-miR-223-3p", "mmu-miR-3969", "mmu-miR-140-3p"	-1.00395	0.315403	1	-0.411032	-1.37763	0.555561	5
"mmu-miR-378a-3p", "mmu-miR-3969", "mmu-miR-501-3p"	-0.659934	0.509296	1	-0.385858	-1.40692	0.635203	6
"mmu-miR-532-5p", "mmu-miR-140-3p", "mmu-miR-17-3p"	-0.339393	0.734314	1	-0.120126	-1.07622	0.835973	8
"mmu-miR-23a-3p", "mmu-miR-320-3p", "mmu-miR-532-5p"	0.0368714	0.970588	1	-0.039592	-1.02071	0.941523	8
"mmu-miR-186-5p", "mmu-miR-15a-5p", "mmu-let-7g-5p"	-0.172389	0.863132	1	-0.0366294	-0.977455	0.904196	4
"mmu-miR-3968", "mmu-miR-148b-3p", "mmu-let-7c-5p"	0.994667	0.319898	1	0.325527	-0.611787	1.26284	5
"mmu-miR-30b-5p", "mmu-let-7a-5p", "mmu-miR-223-3p"	-0.787922	0.430742	1	-0.425256	-1.40722	0.556705	5
"mmu-miR-103-3p", "mmu-miR-3969", "mmu-let-7j"	-0.767396	0.442846	1	-0.325962	-1.12677	0.474845	5
"mmu-miR-130b-5p", "mmu-miR-148b-3p", "mmu-miR-140-3p"	-0.488607	0.62512	1	-0.145572	-1.0629	0.771758	4
"mmu-miR-148a-3p", "mmu-miR-130b-3p", "mmu-miR-222-3p"	-0.801554	0.422811	1	-0.341512	-1.27954	0.596521	3
"mmu-miR-186-5p", "mmu-miR-320-3p", "mmu-miR-30b-5p"	1.54979	0.121191	1	0.448177	-0.472428	1.36878	0
"mmu-miR-501-3p", "mmu-miR-191-5p", "mmu-miR-30a-5p"	2.34251	0.0191543	1	1.3738	0.260402	2.48721	6
"mmu-miR-342-3p", "mmu-miR-451a", "mmu-let-7b-5p"	1.82974	0.0672883	1	1.19222	0.0851716	2.29927	5
"mmu-miR-148a-3p", "mmu-miR-23a-3p", "mmu-miR-103-3p"	0.62551	0.531637	1	0.213248	-0.720897	1.14739	3
"mmu-miR-130b-5p", "mmu-miR-30a-5p", "mmu-miR-191-5p"	2.16698	0.0302366	1	0.728084	-0.223862	1.68003	6
"mmu-miR-30b-5p", "mmu-miR-8114", "mmu-miR-532-5p"	-0.262502	0.792934	1	-0.287293	-1.38525	0.810664	5
"mmu-let-7i-5p", "mmu-miR-501-3p", "mmu-miR-93-5p"	-0.391428	0.695481	1	-0.147041	-1.1673	0.873222	5
"mmu-miR-99b-5p", "mmu-miR-15a-5p", "mmu-miR-140-3p"	-1.43066	0.152528	1	-0.516243	-1.46842	0.435937	5
"mmu-miR-26a-5p", "mmu-miR-30e-5p", "mmu-miR-144-5p"	-0.695691	0.486622	1	-0.317541	-1.29095	0.655865	6
"mmu-miR-23a-3p", "mmu-miR-99b-5p", "mmu-miR-1198-5p"	0.186661	0.851926	1	0.0712415	-0.881196	1.02368	5
"mmu-let-7g-5p", "mmu-miR-19b-3p", "mmu-miR-652-3p"	0.156478	0.875656	1	0.107019	-0.887627	1.10166	9
"mmu-miR-148a-3p", "mmu-miR-130b-5p", "mmu-miR-425-5p"	1.35555	0.175241	1	0.514723	-0.421764	1.45121	4
"mmu-miR-8114", "mmu-miR-652-3p", "mmu-miR-103-3p"	0.33779	0.735521	1	0.215871	-0.810069	1.24181	8
"mmu-let-7d-5p", "mmu-miR-501-3p", "mmu-miR-192-5p"	0.710798	0.47721	1	0.335184	-0.657709	1.32808	6
"mmu-miR-103-3p", "mmu-miR-181b-5p", "mmu-miR-144-5p"	-0.634802	0.525558	1	-0.323543	-1.3179	0.67081	7
"mmu-miR-421-3p", "mmu-miR-3968", "mmu-miR-1198-5p"	-0.129614	0.896872	1	-0.0296568	-0.724519	0.665205	0
"mmu-miR-103-3p", "mmu-miR-148b-3p", "mmu-miR-532-5p"	-1.20386	0.228644	1	-0.431551	-1.36102	0.49792	3
"mmu-miR-342-3p", "mmu-miR-151-3p", "mmu-miR-181b-5p"	1.80251	0.0714649	1	1.37289	0.22404	2.52175	5
"mmu-miR-148a-3p", "mmu-miR-421-3p", "mmu-miR-15b-5p"	-0.325563	0.744755	1	-0.123029	-1.05522	0.809164	5
"mmu-miR-186-5p", "mmu-miR-140-3p", "mmu-miR-23a-3p"	0.884258	0.376557	1	0.231946	-0.680496	1.14439	5
"mmu-miR-378a-3p", "mmu-miR-181a-5p", "mmu-miR-25-3p"	0.214968	0.829792	1	0.117451	-0.878277	1.11318	7
"mmu-miR-652-3p", "mmu-miR-3968", "mmu-miR-3969"	-0.215285	0.829545	1	-0.0737264	-1.02036	0.872903	3
"mmu-miR-107-3p", "mmu-miR-144-5p", "mmu-miR-652-3p"	-2.36334	0.0181108	1	-0.871439	-1.86134	0.11846	7
"mmu-miR-451a", "mmu-miR-181b-5p", "mmu-miR-146a-5p"	1.94861	0.0513423	1	1.1172	0.0196054	2.21479	9
"mmu-miR-107-3p", "mmu-miR-8114", "mmu-miR-532-5p"	-1.58099	0.113881	1	-0.728522	-1.75388	0.296832	6
"mmu-miR-151-3p", "mmu-miR-140-3p", "mmu-miR-3969"	0.0163644	0.986944	1	0.0405872	-1.02161	1.10278	8
"mmu-miR-501-3p", "mmu-miR-181b-5p", "mmu-miR-181a-5p"	1.29364	0.195788	1	0.77742	-0.282905	1.83775	6
"mmu-miR-130b-3p", "mmu-miR-99b-5p", "mmu-miR-148a-3p"	-0.610145	0.541766	1	-0.19017	-1.13476	0.754416	4
"mmu-miR-93-5p", "mmu-miR-148a-3p", "mmu-miR-532-5p"	0.169059	0.86575	1	0.203373	-0.802236	1.20898	4
"mmu-miR-378a-3p", "mmu-miR-342-3p", "mmu-miR-130b-5p"	0.349475	0.726733	1	0.185091	-0.819218	1.1894	7
"mmu-miR-148b-3p", "mmu-miR-140-3p", "mmu-miR-25-3p"	0.547494	0.584039	1	0.192936	-0.720002	1.10587	3
"mmu-miR-501-3p", "mmu-miR-181d-5p", "mmu-miR-144-5p"	-0.0805533	0.935797	1	-0.0390852	-1.00918	0.931005	5
"mmu-miR-148b-3p", "mmu-miR-451a", "mmu-let-7i-5p"	0.931342	0.351677	1	0.314862	-0.60909	1.23881	1
"mmu-miR-99b-5p", "mmu-miR-130b-3p", "mmu-miR-1198-5p"	-1.62595	0.103959	1	-0.536045	-1.47027	0.39818	5
"mmu-let-7a-5p", "mmu-let-7b-5p", "mmu-miR-19b-3p"	0.872459	0.382958	1	0.494492	-0.522575	1.51156	10
"mmu-let-7j", "mmu-miR-3968", "mmu-miR-421-3p"	0.0198529	0.984161	1	0.0256011	-0.708369	0.759571	3
"mmu-miR-181a-5p", "mmu-miR-181b-5p", "mmu-miR-151-3p"	1.55248	0.120547	1	0.90886	-0.157203	1.97492	7
"mmu-miR-148a-3p", "mmu-miR-30a-3p", "mmu-miR-181d-5p"	0.185219	0.853057	1	0.089343	-0.812034	0.99072	1
"mmu-miR-192-5p", "mmu-miR-107-3p", "mmu-miR-378c"	-0.738991	0.459912	1	-0.350318	-1.39154	0.690904	9
"mmu-miR-501-3p", "mmu-miR-30a-3p", "mmu-miR-8114"	1.19831	0.230798	1	0.498167	-0.44806	1.44439	1
"mmu-miR-148b-3p", "mmu-miR-342-3p", "mmu-miR-130b-3p"	-0.10105	0.91951	1	-0.066184	-1.01514	0.882774	3
"mmu-let-7b-5p", "mmu-let-7a-5p", "mmu-miR-17-3p"	1.47152	0.141149	1	0.860358	-0.199825	1.92054	5
"mmu-let-7j", "mmu-let-7a-5p", "mmu-miR-223-3p"	0.326971	0.74369	1	0.266192	-0.743839	1.27622	7
"mmu-miR-3968", "mmu-miR-501-3p", "mmu-let-7d-5p"	-0.327503	0.743287	1	-0.112272	-1.07101	0.846464	5
"mmu-miR-378c", "mmu-miR-103-3p", "mmu-miR-144-5p"	-1.33424	0.182124	1	-0.545072	-1.46634	0.376194	5
"mmu-let-7i-5p", "mmu-miR-342-3p", "mmu-miR-130b-5p"	1.72588	0.084369	1	0.943615	-0.088044	1.97527	6
"mmu-miR-451a", "mmu-miR-130b-3p", "mmu-miR-223-3p"	-0.202876	0.839232	1	-0.166465	-1.12197	0.789039	5
"mmu-miR-30e-5p", "mmu-miR-192-5p", "mmu-miR-140-3p"	0.255774	0.798126	1	0.101479	-0.887527	1.09048	8
"mmu-miR-151-3p", "mmu-miR-15a-5p", "mmu-miR-30a-5p"	1.52344	0.127649	1	0.563895	-0.395491	1.52328	4
"mmu-miR-191-5p", "mmu-miR-151-5p", "mmu-miR-30a-5p"	2.68296	0.00729728	1	1.19709	0.157919	2.23626	5
"mmu-miR-378a-3p", "mmu-miR-8114", "mmu-miR-148b-3p"	-0.304162	0.761004	1	-0.0990061	-1.02714	0.829124	5
"mmu-miR-17-3p", "mmu-miR-15a-5p", "mmu-miR-532-5p"	-1.86417	0.0622984	1	-0.756136	-1.73901	0.226743	7
"mmu-miR-3968", "mmu-let-7d-5p", "mmu-miR-223-3p"	0.495891	0.619972	1	0.235517	-0.709908	1.18094	4
"mmu-miR-3968", "mmu-miR-532-5p", "mmu-let-7d-5p"	0.182653	0.85507	1	0.0871931	-0.874054	1.04844	6
"mmu-miR-320-3p", "mmu-miR-23a-3p", "mmu-miR-652-3p"	0.834921	0.403762	1	0.293198	-0.640789	1.22718	4
"mmu-miR-148a-3p", "mmu-miR-320-3p", "mmu-miR-144-5p"	-0.568497	0.569698	1	-0.242265	-1.17873	0.694197	4
"mmu-miR-15b-5p", "mmu-miR-30a-5p", "mmu-miR-144-5p"	2.56262	0.0103886	1	1.17009	0.143747	2.19642	4
"mmu-miR-378a-3p", "mmu-miR-342-3p", "mmu-miR-142a-5p"	0.898602	0.368864	1	0.370114	-0.59831	1.33854	7
"mmu-miR-30a-5p", "mmu-let-7a-5p", "mmu-miR-378a-3p"	1.83289	0.0668186	1	0.979886	-0.0632007	2.02297	8
"mmu-miR-107-3p", "mmu-let-7d-5p", "mmu-miR-3969"	0.0613693	0.951065	1	0.0869803	-1.01192	1.18588	8
"mmu-let-7j", "mmu-miR-30a-3p", "mmu-miR-144-5p"	-0.216291	0.828761	1	-0.0456799	-1.01752	0.926162	5
"mmu-miR-103-3p", "mmu-miR-30e-5p", "mmu-miR-130b-3p"	-3.26238	0.0011048	1	-1.08715	-2.07176	-0.102535	6
"mmu-miR-191-5p", "mmu-miR-222-3p", "mmu-let-7j"	0.586546	0.557509	1	0.44109	-0.650257	1.53244	7
"mmu-miR-652-3p", "mmu-miR-421-3p", "mmu-miR-222-3p"	-0.689438	0.490547	1	-0.24053	-1.19182	0.710764	5
"mmu-miR-3969", "mmu-miR-103-3p", "mmu-miR-186-5p"	1.66129	0.0966556	1	0.901121	-0.113984	1.91623	2
"mmu-let-7a-5p", "mmu-miR-25-3p", "mmu-miR-107-3p"	0.227076	0.820365	1	0.185035	-0.840058	1.21013	4
"mmu-miR-191-5p", "mmu-miR-421-3p", "mmu-miR-140-3p"	0.870166	0.384209	1	0.485919	-0.532183	1.50402	6
"mmu-let-7i-5p", "mmu-miR-186-5p", "mmu-let-7b-5p"	1.01131	0.31187	1	0.499065	-0.506131	1.50426	8
"mmu-miR-378a-3p", "mmu-miR-421-3p", "mmu-miR-130b-5p"	-0.541088	0.588447	1	-0.190991	-1.11362	0.731636	8
"mmu-miR-1198-5p", "mmu-miR-142a-5p", "mmu-let-7i-5p"	-0.500052	0.617038	1	-0.187452	-1.15789	0.782984	9
"mmu-miR-3968", "mmu-let-7d-5p", "mmu-miR-532-5p"	0.370258	0.71119	1	0.143178	-0.818069	1.10442	6
"mmu-miR-501-3p", "mmu-miR-451a", "mmu-miR-25-3p"	0.204255	0.838155	1	0.175314	-0.815021	1.16565	7
"mmu-miR-103-3p", "mmu-miR-421-3p", "mmu-let-7j".1	0.031906	0.974547	1	0.0300395	-0.746216	0.806295	5
"mmu-miR-421-3p", "mmu-miR-146a-5p", "mmu-miR-320-3p"	1.88833	0.0589816	1	0.868945	-0.172381	1.91027	10
"mmu-miR-181d-5p", "mmu-miR-25-3p", "mmu-miR-151-3p"	1.94323	0.0519882	1	0.63263	-0.301075	1.56634	4
"mmu-miR-30e-5p", "mmu-miR-30b-5p", "mmu-miR-140-3p"	-0.769971	0.441317	1	-0.401465	-1.43928	0.636352	6
"mmu-miR-29a-3p", "mmu-miR-30b-5p", "mmu-miR-23a-3p"	-0.304295	0.760903	1	-0.229882	-1.20138	0.741615	4
"mmu-miR-17-3p", "mmu-miR-29a-3p", "mmu-miR-181d-5p"	-1.73599	0.0825659	1	-0.918832	-1.94974	0.112072	6
"mmu-let-7a-5p", "mmu-miR-3969", "mmu-miR-501-3p"	1.1701	0.24196	1	0.581808	-0.428758	1.59237	4
"mmu-miR-191-5p", "mmu-miR-151-5p", "mmu-miR-17-3p"	1.51027	0.130975	1	0.728267	-0.309389	1.76592	5
"mmu-miR-23a-3p", "mmu-miR-342-3p", "mmu-miR-30a-5p"	2.29759	0.0215851	1	1.45231	0.340884	2.56373	6
"mmu-miR-501-3p", "mmu-miR-30b-5p", "mmu-let-7a-5p"	0.271928	0.785677	1	0.165974	-0.850202	1.18215	6
"mmu-miR-30a-3p", "mmu-miR-30e-5p", "mmu-miR-130b-3p"	0.943799	0.345272	1	0.333735	-0.613297	1.28077	6
"mmu-miR-378a-3p", "mmu-miR-181a-5p", "mmu-miR-501-3p"	0.205016	0.83756	1	0.0773975	-0.931824	1.08662	9
"mmu-miR-532-5p", "mmu-miR-501-3p", "mmu-miR-192-5p"	2.09768	0.0359337	1	0.752087	-0.200021	1.7042	5
"mmu-miR-99b-5p", "mmu-miR-93-5p", "mmu-miR-29a-3p"	0.0237649	0.98104	1	0.207748	-0.880254	1.29575	7
"mmu-miR-186-5p", "mmu-let-7j", "mmu-miR-30e-5p"	0.967696	0.333196	1	0.444059	-0.569597	1.45772	5
"mmu-miR-652-3p", "mmu-miR-223-3p", "mmu-miR-320-3p"	-0.924384	0.355286	1	-0.330371	-1.28053	0.619784	5
"mmu-miR-223-3p", "mmu-miR-103-3p", "mmu-let-7g-5p"	-0.380791	0.703359	1	-0.13361	-1.12624	0.859023	5
"mmu-miR-148b-3p", "mmu-miR-26a-5p", "mmu-miR-30b-5p"	-0.428546	0.668254	1	-0.268093	-1.27229	0.736104	6
"mmu-let-7d-5p", "mmu-miR-186-5p", "mmu-let-7j"	0.422458	0.672691	1	0.211545	-0.791573	1.21466	7
"mmu-miR-140-3p", "mmu-miR-181b-5p", "mmu-miR-192-5p"	3.05668	0.00223801	1	1.25154	0.231712	2.27138	5
"mmu-let-7b-5p", "mmu-miR-186-5p", "mmu-miR-151-5p"	1.28834	0.197627	1	0.513335	-0.458971	1.48564	6
"mmu-miR-148a-3p", "mmu-miR-146a-5p", "mmu-miR-532-5p"	0.181571	0.85592	1	0.265766	-0.821922	1.35345	7
"mmu-miR-181a-5p", "mmu-miR-378c", "mmu-miR-29a-3p"	-0.809819	0.418044	1	-0.728354	-1.88165	0.424945	6
"mmu-let-7g-5p", "mmu-let-7a-5p", "mmu-miR-425-5p"	0.853346	0.393467	1	0.565212	-0.488691	1.61912	9
"mmu-miR-140-3p", "mmu-miR-130b-3p", "mmu-miR-186-5p"	0.31346	0.753931	1	0.104929	-0.83792	1.04778	3
"mmu-miR-30e-5p", "mmu-miR-421-3p", "mmu-let-7j"	0.718888	0.47221	1	0.386699	-0.627318	1.40072	7
"mmu-let-7c-5p", "mmu-miR-1198-5p", "mmu-miR-15a-5p"	-1.75699	0.0789202	1	-0.672054	-1.63038	0.286268	7
"mmu-miR-181b-5p", "mmu-miR-26a-5p", "mmu-miR-146a-5p"	3.8584	0.00011413	0.11413	1.88639	0.74143	3.03135	11
"mmu-let-7d-5p", "mmu-miR-186-5p", "mmu-miR-421-3p"	0.681095	0.495811	1	0.314899	-0.668377	1.29818	5
"mmu-miR-501-3p", "mmu-let-7a-5p", "mmu-miR-148b-3p"	0.892453	0.37215	1	0.364685	-0.5866	1.31597	3
"mmu-miR-151-3p", "mmu-miR-26a-5p", "mmu-miR-130b-3p"	0.836176	0.403056	1	0.494195	-0.516506	1.5049	4
"mmu-miR-93-5p", "mmu-miR-1198-5p", "mmu-miR-23a-3p"	-0.376475	0.706564	1	-0.19631	-1.16464	0.772022	7
"mmu-miR-23a-3p", "mmu-miR-223-3p", "mmu-miR-181d-5p"	0.493681	0.621531	1	0.0895272	-0.811489	0.990543	3
"mmu-miR-15b-5p", "mmu-miR-191-5p", "mmu-miR-140-3p"	1.58945	0.111958	1	0.725267	-0.297163	1.7477	7
"mmu-miR-3968", "mmu-let-7d-5p", "mmu-miR-191-5p"	1.94223	0.0521089	1	0.871454	-0.142418	1.88533	7
"mmu-miR-1198-5p", "mmu-let-7b-5p", "mmu-miR-192-5p"	0.902623	0.366726	1	0.457788	-0.539806	1.45538	7
"mmu-miR-19b-3p", "mmu-let-7g-5p", "mmu-miR-142a-5p"	0.535807	0.592092	1	0.179973	-0.766245	1.12619	8
"mmu-miR-107-3p", "mmu-miR-130b-3p", "mmu-miR-320-3p"	-1.02348	0.306083	1	-0.364844	-1.34856	0.618868	6
"mmu-miR-140-3p", "mmu-miR-103-3p", "mmu-miR-501-3p"	-0.701096	0.483243	1	-0.333779	-1.40963	0.74207	7
"mmu-miR-15b-5p", "mmu-miR-378c", "mmu-miR-1198-5p"	-1.4264	0.153753	1	-0.597136	-1.58573	0.391455	5
"mmu-miR-93-5p", "mmu-miR-421-3p", "mmu-let-7c-5p"	0.712107	0.476399	1	0.368307	-0.650184	1.3868	8
"mmu-let-7b-5p", "mmu-miR-181d-5p", "mmu-miR-222-3p"	0.86578	0.386611	1	0.552754	-0.515347	1.62086	9
"mmu-miR-1198-5p", "mmu-miR-19b-3p", "mmu-miR-3969"	-0.137161	0.890903	1	-0.072977	-1.05558	0.909624	10
"mmu-miR-378c", "mmu-miR-451a", "mmu-let-7i-5p"	-1.62483	0.104198	1	-0.759739	-1.76533	0.245851	5
"mmu-miR-186-5p", "mmu-miR-342-3p", "mmu-miR-223-3p"	1.80229	0.0715004	1	0.702267	-0.270789	1.67532	7
"mmu-miR-421-3p", "mmu-let-7b-5p", "mmu-miR-501-3p"	0.683162	0.494505	1	0.314613	-0.659512	1.28874	6
"mmu-miR-99b-5p", "mmu-miR-1198-5p", "mmu-miR-222-3p"	-1.12533	0.260449	1	-0.498729	-1.46657	0.469115	5
"mmu-miR-222-3p", "mmu-miR-148a-3p", "mmu-miR-17-3p"	-1.46565	0.142744	1	-0.495208	-1.4289	0.438489	3
"mmu-miR-181d-5p", "mmu-miR-151-3p", "mmu-miR-451a"	1.84931	0.0644125	1	0.773557	-0.195404	1.74252	4
"mmu-miR-130b-5p", "mmu-miR-223-3p", "mmu-miR-151-3p"	-0.720155	0.471429	1	-0.310119	-1.26359	0.643357	4
"mmu-miR-222-3p", "mmu-miR-151-5p", "mmu-miR-103-3p"	-1.16861	0.242561	1	-0.613622	-1.63363	0.40639	8
"mmu-miR-181d-5p", "mmu-miR-532-5p", "mmu-miR-378c"	-1.1471	0.251339	1	-0.744664	-1.79514	0.30581	5
"mmu-miR-148a-3p", "mmu-miR-1198-5p", "mmu-let-7j"	-0.678236	0.497622	1	-0.270998	-1.24	0.697999	4
"mmu-miR-17-3p", "mmu-miR-342-3p", "mmu-miR-421-3p"	0.231488	0.816935	1	0.0915285	-0.918756	1.10181	8
"mmu-miR-378a-3p", "mmu-let-7i-5p", "mmu-miR-181d-5p"	0.517832	0.604575	1	0.225666	-0.73394	1.18527	8
"mmu-miR-151-5p", "mmu-miR-144-5p", "mmu-miR-3969"	0.136912	0.8911	1	0.0596026	-0.886298	1.0055	5
"mmu-miR-15b-5p", "mmu-miR-181b-5p", "mmu-miR-501-3p"	-0.312869	0.75438	1	-0.123889	-1.12116	0.873383	6
"mmu-miR-19b-3p", "mmu-miR-103-3p", "mmu-miR-3969"	1.03067	0.302694	1	0.696654	-0.382755	1.77606	11
"mmu-miR-151-5p", "mmu-miR-107-3p", "mmu-miR-130b-5p"	-1.29255	0.196166	1	-0.673432	-1.73169	0.384825	7
"mmu-miR-192-5p", "mmu-miR-30a-5p", "mmu-let-7j"	2.3845	0.0171024	1	1.0707	0.0456689	2.09573	6
"mmu-miR-378a-3p", "mmu-miR-144-5p", "mmu-miR-93-5p"	-2.16774	0.0301782	1	-0.799006	-1.7676	0.169591	7
"mmu-miR-451a", "mmu-miR-223-3p", "mmu-let-7j"	-0.356314	0.721606	1	-0.289546	-1.29394	0.71485	3
"mmu-miR-3968", "mmu-miR-15b-5p", "mmu-miR-191-5p"	1.22643	0.220038	1	0.515805	-0.461606	1.49322	4
"mmu-miR-378a-3p", "mmu-miR-148b-3p", "mmu-miR-25-3p"	0.423263	0.672104	1	0.119473	-0.785999	1.02494	3
"mmu-let-7a-5p", "mmu-miR-107-3p", "mmu-miR-223-3p"	-1.94833	0.0513759	1	-0.997209	-2.03016	0.0357396	7
"mmu-miR-140-3p", "mmu-miR-30e-5p", "mmu-miR-15a-5p"	-0.278896	0.780325	1	-0.144439	-1.06494	0.776063	3
"mmu-miR-142a-5p", "mmu-miR-30a-5p", "mmu-miR-223-3p"	0.950801	0.341705	1	0.40419	-0.552828	1.36121	6
"mmu-miR-30a-5p", "mmu-miR-3968", "mmu-miR-501-3p"	-0.898219	0.369069	1	-0.43802	-1.41676	0.540721	5
"mmu-miR-186-5p", "mmu-miR-30a-5p", "mmu-miR-30a-3p"	1.76173	0.0781151	1	0.623553	-0.335918	1.58302	6
"mmu-miR-1198-5p", "mmu-miR-107-3p", "mmu-miR-501-3p"	-1.32582	0.1849	1	-0.73222	-1.83524	0.370798	7
"mmu-miR-8114", "mmu-miR-30b-5p", "mmu-miR-146a-5p"	1.84919	0.0644306	1	1.18732	0.0820157	2.29262	7
"mmu-let-7b-5p", "mmu-miR-142a-5p", "mmu-miR-19b-3p"	0.0183681	0.985345	1	-0.000186388	-0.961684	0.961312	10
"mmu-miR-378a-3p", "mmu-let-7d-5p", "mmu-miR-30a-3p"	0.588803	0.555993	1	0.202952	-0.726284	1.13219	7
"mmu-miR-103-3p", "mmu-let-7i-5p", "mmu-miR-29a-3p"	-0.263286	0.79233	1	-0.0757067	-1.1288	0.977383	7
"mmu-miR-532-5p", "mmu-miR-421-3p", "mmu-miR-15b-5p"	-0.269322	0.787682	1	-0.0730437	-1.01239	0.866305	4
"mmu-miR-103-3p", "mmu-miR-451a", "mmu-miR-342-3p"	0.585171	0.558433	1	0.404302	-0.640251	1.44885	6
"mmu-let-7d-5p", "mmu-miR-181b-5p", "mmu-miR-140-3p"	1.44931	0.14725	1	0.774155	-0.269022	1.81733	5
"mmu-miR-532-5p", "mmu-miR-8114", "mmu-miR-146a-5p"	2.76333	0.00572149	1	1.62008	0.486334	2.75383	8
"mmu-miR-181b-5p", "mmu-miR-186-5p", "mmu-miR-30a-5p"	2.48688	0.0128868	1	0.930876	-0.0557474	1.9175	5
"mmu-miR-26a-5p", "mmu-miR-222-3p", "mmu-let-7d-5p"	0.98666	0.323809	1	0.483369	-0.523142	1.48988	7
"mmu-miR-181a-5p", "mmu-miR-15a-5p", "mmu-miR-222-3p"	0.107391	0.914479	1	0.0375394	-0.959625	1.0347	5
"mmu-miR-93-5p", "mmu-miR-378a-3p", "mmu-miR-451a"	-1.34759	0.177791	1	-0.745608	-1.76802	0.276801	6
"mmu-miR-146a-5p", "mmu-miR-191-5p", "mmu-let-7j"	2.49458	0.0126107	1	1.62995	0.465638	2.79427	9
"mmu-let-7g-5p", "mmu-miR-652-3p", "mmu-miR-223-3p"	0.325763	0.744603	1	0.210667	-0.786894	1.20823	8
"mmu-miR-17-3p", "mmu-miR-99b-5p", "mmu-miR-222-3p"	-1.49596	0.134664	1	-0.725662	-1.73259	0.281268	7
"mmu-miR-451a", "mmu-miR-421-3p", "mmu-miR-181d-5p"	0.8909	0.372983	1	0.327565	-0.614601	1.26973	5
"mmu-miR-30b-5p", "mmu-miR-186-5p", "mmu-miR-151-3p"	1.62861	0.103395	1	0.742201	-0.250049	1.73445	3
"mmu-miR-15a-5p", "mmu-let-7g-5p", "mmu-miR-652-3p"	-0.395255	0.692654	1	-0.137967	-1.07797	0.802032	6
"mmu-miR-148b-3p", "mmu-let-7i-5p", "mmu-miR-181b-5p"	0.554981	0.578908	1	0.246781	-0.72919	1.22275	5
"mmu-miR-142a-5p", "mmu-miR-17-3p", "mmu-miR-148a-3p"	0.380724	0.703408	1	0.18522	-0.802665	1.17311	4
"mmu-miR-451a", "mmu-miR-146a-5p", "mmu-miR-130b-3p"	0.83156	0.405657	1	0.350615	-0.740347	1.44158	7
"mmu-miR-8114", "mmu-miR-186-5p", "mmu-miR-181b-5p"	1.37662	0.168629	1	0.584304	-0.392138	1.56075	7
"mmu-miR-142a-5p", "mmu-miR-26a-5p", "mmu-miR-30b-5p"	1.61659	0.105966	1	0.543039	-0.397562	1.48364	4
"mmu-let-7b-5p", "mmu-miR-107-3p", "mmu-miR-25-3p"	0.140647	0.888149	1	0.0867925	-0.928123	1.10171	8
"mmu-miR-148b-3p", "mmu-miR-3968", "mmu-miR-30a-3p"	0.481737	0.629993	1	0.139562	-0.751172	1.0303	0
"mmu-miR-103-3p", "mmu-miR-93-5p", "mmu-miR-142a-5p"	-2.23258	0.0255769	1	-0.916157	-1.91336	0.0810495	8
"mmu-miR-23a-3p", "mmu-let-7c-5p", "mmu-miR-652-3p"	0.716047	0.473963	1	0.358463	-0.615018	1.33194	7
"mmu-miR-151-3p", "mmu-miR-99b-5p", "mmu-miR-148b-3p"	0.8198	0.41233	1	0.501057	-0.523741	1.52585	5
"mmu-miR-148b-3p", "mmu-miR-107-3p", "mmu-miR-151-5p"	-0.764822	0.444377	1	-0.353611	-1.32504	0.617818	3
"mmu-miR-532-5p", "mmu-miR-425-5p", "mmu-miR-421-3p"	1.034	0.301134	1	0.417362	-0.540997	1.37572	7
"mmu-miR-148a-3p", "mmu-miR-501-3p", "mmu-let-7d-5p"	-0.271116	0.786302	1	-0.0940108	-1.02407	0.836052	6
"mmu-miR-17-3p", "mmu-miR-142a-5p", "mmu-miR-26a-5p"	1.79633	0.0724423	1	0.790978	-0.229333	1.81129	8
"mmu-miR-652-3p", "mmu-miR-222-3p", "mmu-miR-378c"	-1.18977	0.234137	1	-0.434956	-1.4547	0.584784	8
"mmu-miR-144-5p", "mmu-miR-378c", "mmu-miR-99b-5p"	-2.15921	0.0308338	1	-0.808129	-1.78159	0.165329	5
"mmu-miR-130b-3p", "mmu-miR-378c", "mmu-miR-15a-5p"	-1.85351	0.0638097	1	-0.731825	-1.69385	0.230201	3
"mmu-miR-23a-3p", "mmu-miR-3968", "mmu-miR-186-5p"	1.64786	0.0993811	1	0.332764	-0.561917	1.22745	4
"mmu-let-7i-5p", "mmu-miR-8114", "mmu-let-7j"	0.620595	0.534866	1	0.444484	-0.597735	1.4867	8
"mmu-miR-17-3p", "mmu-miR-148a-3p", "mmu-miR-151-5p"	0.00908468	0.992752	1	0.0339214	-0.923051	0.990894	2
"mmu-miR-25-3p", "mmu-miR-1198-5p", "mmu-miR-130b-5p"	-1.64742	0.0994728	1	-0.499219	-1.42104	0.4226	2
"mmu-miR-30a-5p", "mmu-miR-99b-5p", "mmu-miR-15a-5p"	-0.669016	0.503485	1	-0.357524	-1.35718	0.642135	4
"mmu-let-7c-5p", "mmu-miR-15a-5p", "mmu-miR-30a-3p"	0.37236	0.709625	1	0.153436	-0.764316	1.07119	2
"mmu-miR-107-3p", "mmu-miR-151-5p", "mmu-miR-320-3p"	-0.935586	0.349486	1	-0.416999	-1.26057	0.426569	6
"mmu-miR-19b-3p", "mmu-miR-186-5p", "mmu-miR-652-3p"	2.70269	0.00687803	1	1.05575	0.0569855	2.05451	10
"mmu-miR-532-5p", "mmu-miR-142a-5p", "mmu-miR-30a-3p"	0.497528	0.618816	1	0.316035	-0.674231	1.3063	4
"mmu-miR-3968", "mmu-miR-30e-5p", "mmu-let-7d-5p"	0.647362	0.517398	1	0.246187	-0.699426	1.1918	5
"mmu-miR-19b-3p", "mmu-miR-378c", "mmu-miR-107-3p"	-1.55809	0.119211	1	-0.734136	-1.79021	0.321938	9
"mmu-miR-501-3p", "mmu-miR-15a-5p", "mmu-let-7c-5p"	-1.0821	0.279206	1	-0.409079	-1.36521	0.547058	5
"mmu-miR-181d-5p", "mmu-miR-421-3p", "mmu-let-7g-5p"	1.02646	0.304674	1	0.437491	-0.531399	1.40638	5
"mmu-miR-191-5p", "mmu-miR-142a-5p", "mmu-miR-130b-3p"	0.146523	0.883509	1	0.098427	-0.882801	1.07965	6
"mmu-miR-99b-5p", "mmu-let-7j", "mmu-miR-19b-3p"	-0.704218	0.481297	1	-0.368572	-1.4211	0.683958	8
"mmu-miR-130b-3p", "mmu-miR-425-5p", "mmu-miR-15a-5p"	-0.977264	0.328438	1	-0.477488	-1.46206	0.507083	5
"mmu-let-7d-5p", "mmu-miR-99b-5p", "mmu-miR-222-3p"	1.7187	0.0856686	1	0.697123	-0.272459	1.66671	5
"mmu-miR-30b-5p", "mmu-miR-181a-5p", "mmu-let-7g-5p"	1.22401	0.220948	1	0.91646	-0.232934	2.06585	9
"mmu-miR-140-3p", "mmu-miR-30a-3p", "mmu-miR-130b-5p"	0.530125	0.596025	1	0.257954	-0.679513	1.19542	3
"mmu-miR-223-3p", "mmu-miR-151-5p", "mmu-miR-17-3p"	-1.73971	0.0819096	1	-0.701187	-1.67244	0.270063	7
"mmu-miR-29a-3p", "mmu-miR-151-5p", "mmu-miR-8114"	0.736098	0.461671	1	0.322787	-0.701387	1.34696	6
"mmu-miR-144-5p", "mmu-miR-1198-5p", "mmu-miR-30a-3p"	-0.573005	0.566641	1	-0.212286	-1.14957	0.725	5
"mmu-miR-17-3p", "mmu-miR-130b-3p", "mmu-miR-23a-3p"	-0.715491	0.474306	1	-0.356221	-1.33407	0.621631	5
"mmu-let-7c-5p", "mmu-miR-223-3p", "mmu-miR-146a-5p"	2.42133	0.0154639	1	1.23361	0.167711	2.29952	9
"mmu-miR-3968", "mmu-miR-192-5p", "mmu-miR-144-5p"	2.47847	0.0131948	1	0.695095	-0.230527	1.62072	5
"mmu-miR-25-3p", "mmu-miR-29a-3p", "mmu-let-7c-5p"	0.848256	0.396295	1	0.323048	-0.673745	1.31984	5
"mmu-miR-181a-5p", "mmu-miR-223-3p", "mmu-miR-652-3p"	0.446828	0.654999	1	0.259054	-0.769661	1.28777	7
"mmu-miR-151-3p", "mmu-miR-652-3p", "mmu-let-7j"	0.903653	0.366179	1	0.620412	-0.459355	1.70018	7
"mmu-miR-17-3p", "mmu-miR-3969", "mmu-miR-186-5p"	1.79519	0.0726236	1	0.944022	-0.0827055	1.97075	8
"mmu-miR-93-5p", "mmu-miR-148a-3p", "mmu-miR-148b-3p"	0.217311	0.827966	1	0.0527281	-0.853458	0.958914	1
"mmu-miR-99b-5p", "mmu-miR-378c", "mmu-miR-425-5p"	0.295234	0.767815	1	0.121718	-0.909183	1.15262	5
"mmu-miR-26a-5p", "mmu-miR-130b-5p", "mmu-miR-30b-5p"	0.0061569	0.995088	1	-0.00897533	-1.011	0.993049	5
"mmu-miR-25-3p", "mmu-miR-191-5p", "mmu-miR-1198-5p"	1.16698	0.243219	1	0.541748	-0.445465	1.52896	3
"mmu-miR-378c", "mmu-miR-3968", "mmu-miR-181d-5p"	-0.757744	0.448604	1	-0.202026	-1.128	0.723948	4
"mmu-miR-30a-3p", "mmu-miR-25-3p", "mmu-miR-130b-5p"	1.09142	0.27509	1	0.383283	-0.535539	1.30211	2
"mmu-miR-181a-5p", "mmu-miR-425-5p", "mmu-miR-144-5p"	3.32995	0.000868603	0.868603	1.34579	0.308514	2.38307	7
"mmu-miR-26a-5p", "mmu-miR-223-3p", "mmu-miR-144-5p"	0.073777	0.941188	1	0.000721471	-0.98617	0.987613	8
"mmu-let-7d-5p", "mmu-let-7b-5p", "mmu-miR-148b-3p"	1.86234	0.0625555	1	0.785746	-0.21485	1.78634	8
"mmu-miR-107-3p", "mmu-miR-378a-3p", "mmu-miR-186-5p"	-1.35642	0.174967	1	-0.591634	-1.59429	0.411022	7
"mmu-miR-181a-5p", "mmu-miR-191-5p", "mmu-miR-146a-5p"	2.39224	0.0167457	1	1.97334	0.690606	3.25607	10
"mmu-miR-146a-5p", "mmu-miR-26a-5p", "mmu-miR-15a-5p"	2.60878	0.00908645	1	0.933971	-0.05779	1.92573	9
"mmu-miR-107-3p", "mmu-miR-30b-5p", "mmu-let-7c-5p"	-0.405548	0.685074	1	-0.245618	-1.34374	0.852506	9
"mmu-miR-29a-3p", "mmu-let-7j", "mmu-miR-15b-5p"	0.878591	0.379623	1	0.530095	-0.510615	1.57081	6
"mmu-miR-652-3p", "mmu-miR-222-3p", "mmu-miR-320-3p"	-0.734977	0.462354	1	-0.311237	-1.29586	0.673391	7
"mmu-miR-501-3p", "mmu-miR-144-5p", "mmu-miR-425-5p"	2.68154	0.0073285	1	1.13457	0.124594	2.14454	6
"mmu-miR-148a-3p", "mmu-miR-181b-5p", "mmu-miR-26a-5p"	2.42032	0.0155067	1	0.85728	-0.122611	1.83717	8
"mmu-miR-3969", "mmu-miR-421-3p", "mmu-miR-130b-5p"	0.311901	0.755116	1	0.140061	-0.794696	1.07482	2
"mmu-miR-3968", "mmu-miR-451a", "mmu-miR-652-3p"	-0.19324	0.846771	1	-0.0500064	-0.967602	0.86759	1
"mmu-miR-19b-3p", "mmu-miR-532-5p", "mmu-miR-320-3p"	-1.28485	0.198843	1	-0.685147	-1.69311	0.322814	5
"mmu-miR-192-5p", "mmu-miR-320-3p", "mmu-miR-146a-5p"	4.22748	2.36326e-05	0.0236326	1.5346	0.478095	2.59111	8
"mmu-miR-223-3p", "mmu-miR-3968", "mmu-miR-144-5p"	-0.143671	0.88576	1	-0.0387514	-0.957853	0.88035	2
"mmu-miR-107-3p", "mmu-miR-148b-3p", "mmu-miR-320-3p"	-0.738712	0.460082	1	-0.260922	-1.2016	0.679751	3
"mmu-miR-151-5p", "mmu-miR-30e-5p", "mmu-miR-421-3p"	0.87363	0.38232	1	0.422683	-0.558892	1.40426	6
"mmu-miR-130b-3p", "mmu-let-7j", "mmu-miR-181b-5p"	0.127946	0.898192	1	0.134258	-0.911131	1.17965	5
"mmu-miR-93-5p", "mmu-miR-99b-5p", "mmu-miR-25-3p"	-0.0883936	0.929564	1	0.0490346	-0.977831	1.0759	8
"mmu-miR-3968", "mmu-miR-320-3p", "mmu-miR-130b-5p"	-1.37929	0.167804	1	-0.261777	-1.14075	0.6172	1
"mmu-let-7c-5p", "mmu-miR-320-3p", "mmu-miR-378a-3p"	0.043256	0.965497	1	-0.0207734	-1.00137	0.959818	8
"mmu-miR-30a-3p", "mmu-miR-30e-5p", "mmu-miR-29a-3p"	-0.847838	0.396528	1	-0.40388	-1.37391	0.566153	5
"mmu-miR-320-3p", "mmu-miR-15a-5p", "mmu-miR-30b-5p"	0.400565	0.68874	1	0.127277	-0.772951	1.02751	0
"mmu-miR-30e-5p", "mmu-miR-26a-5p", "mmu-miR-451a"	-0.498977	0.617796	1	-0.327611	-1.31802	0.662796	4
"mmu-miR-181d-5p", "mmu-miR-99b-5p", "mmu-miR-421-3p"	0.652475	0.514095	1	0.313452	-0.652658	1.27956	5
"mmu-miR-222-3p", "mmu-let-7g-5p", "mmu-miR-501-3p"	-0.183936	0.854064	1	-0.0650409	-1.08289	0.952808	6
"mmu-miR-151-5p", "mmu-miR-30b-5p", "mmu-let-7c-5p"	1.52322	0.127705	1	0.826322	-0.222394	1.87504	7
"mmu-let-7b-5p", "mmu-miR-29a-3p", "mmu-miR-222-3p"	0.10919	0.913052	1	0.0465641	-1.08979	1.18291	7
"mmu-miR-320-3p", "mmu-miR-25-3p", "mmu-miR-421-3p"	-0.0339424	0.972923	1	0.017366	-0.893007	0.927739	4
"mmu-miR-451a", "mmu-miR-146a-5p", "mmu-miR-181a-5p"	2.39561	0.0165925	1	1.57399	0.409063	2.73891	11
"mmu-miR-93-5p", "mmu-miR-532-5p", "mmu-miR-30a-5p"	-0.596149	0.551076	1	-0.304372	-1.32307	0.714322	6
"mmu-miR-142a-5p", "mmu-miR-181d-5p", "mmu-miR-17-3p"	-0.861289	0.389079	1	-0.355869	-1.33989	0.628148	5
"mmu-miR-421-3p", "mmu-miR-30b-5p", "mmu-let-7i-5p"	1.26273	0.206688	1	0.59429	-0.414121	1.6027	8
"mmu-miR-501-3p", "mmu-miR-342-3p", "mmu-miR-192-5p"	2.11797	0.0341779	1	0.925275	-0.079412	1.92996	7
"mmu-let-7b-5p", "mmu-miR-146a-5p", "mmu-miR-30a-5p"	3.16929	0.0015281	1	1.83304	0.656288	3.0098	10
"mmu-miR-25-3p", "mmu-miR-15b-5p", "mmu-let-7c-5p"	1.4457	0.148263	1	0.609327	-0.380225	1.59888	7
"mmu-miR-19b-3p", "mmu-miR-223-3p", "mmu-miR-93-5p"	-0.252092	0.80097	1	-0.179692	-1.14183	0.78245	8
"mmu-miR-223-3p", "mmu-miR-30a-5p", "mmu-let-7j"	1.58823	0.112234	1	0.994509	-0.0896208	2.07864	6
"mmu-miR-532-5p", "mmu-miR-30a-3p", "mmu-miR-181b-5p"	0.632964	0.526757	1	0.411586	-0.579184	1.40236	3
"mmu-miR-652-3p", "mmu-miR-144-5p", "mmu-miR-30e-5p"	-1.12617	0.260093	1	-0.421667	-1.37739	0.534052	8
"mmu-let-7b-5p", "mmu-miR-223-3p", "mmu-miR-151-3p"	1.44169	0.149389	1	0.648874	-0.331732	1.62948	5
"mmu-miR-3968", "mmu-miR-222-3p", "mmu-miR-25-3p"	-1.32362	0.18563	1	-0.369781	-1.28009	0.540532	4
"mmu-miR-148b-3p", "mmu-miR-342-3p", "mmu-let-7g-5p"	0.0327223	0.973896	1	0.041207	-0.950187	1.0326	4
"mmu-let-7j", "mmu-miR-8114", "mmu-let-7g-5p"	0.566882	0.570794	1	0.381334	-0.625219	1.38789	5
"mmu-miR-186-5p", "mmu-miR-181a-5p", "mmu-miR-15a-5p"	-0.040983	0.967309	1	-0.0451925	-1.01482	0.924437	4
"mmu-let-7c-5p", "mmu-miR-342-3p", "mmu-miR-151-5p"	3.15963	0.00157969	1	1.14543	0.141942	2.14892	5
"mmu-let-7a-5p", "mmu-miR-148a-3p", "mmu-let-7b-5p"	1.3865	0.165593	1	0.663915	-0.33847	1.6663	5
"mmu-miR-15a-5p", "mmu-miR-223-3p", "mmu-miR-151-3p"	-1.03569	0.300349	1	-0.417426	-1.36948	0.534629	3
"mmu-let-7g-5p", "mmu-miR-1198-5p", "mmu-miR-15a-5p"	-1.1585	0.246662	1	-0.410486	-1.33791	0.516936	5
"mmu-miR-8114", "mmu-miR-146a-5p", "mmu-miR-181d-5p"	1.5207	0.128335	1	1.11194	-0.0180448	2.24192	7
"mmu-miR-191-5p", "mmu-miR-148b-3p", "mmu-miR-15a-5p"	0.0696832	0.944446	1	0.0532663	-0.991404	1.09794	6
"mmu-miR-191-5p", "mmu-miR-181b-5p", "mmu-miR-99b-5p"	2.02562	0.0428034	1	1.35692	0.223445	2.49039	7
"mmu-miR-26a-5p", "mmu-miR-130b-5p", "mmu-miR-140-3p"	-0.156549	0.8756	1	-0.0735306	-1.05303	0.905969	5
"mmu-miR-17-3p", "mmu-miR-501-3p", "mmu-miR-342-3p"	0.294484	0.768388	1	0.141594	-0.876071	1.15926	7
"mmu-miR-23a-3p", "mmu-miR-30b-5p", "mmu-miR-3969"	0.0935956	0.92543	1	0.0111795	-0.950109	0.972468	5
"mmu-miR-151-5p", "mmu-miR-186-5p", "mmu-miR-222-3p"	1.44136	0.149484	1	0.439323	-0.49172	1.37037	2
"mmu-miR-130b-3p", "mmu-miR-532-5p", "mmu-let-7c-5p"	-0.915278	0.360046	1	-0.528415	-1.55685	0.500023	6
"mmu-miR-30b-5p", "mmu-let-7i-5p", "mmu-miR-652-3p"	-0.0167574	0.98663	1	0.0453144	-0.969548	1.06018	9
"mmu-miR-15b-5p", "mmu-miR-30b-5p", "mmu-miR-26a-5p"	0.915486	0.359937	1	0.565702	-0.520953	1.65236	8
"mmu-miR-342-3p", "mmu-miR-23a-3p", "mmu-miR-15a-5p"	3.35081	0.000805745	0.805745	1.08891	0.108617	2.06921	4
"mmu-miR-130b-3p", "mmu-miR-146a-5p", "mmu-miR-223-3p"	0.873263	0.38252	1	0.414868	-0.612801	1.44254	10
"mmu-let-7c-5p", "mmu-let-7d-5p", "mmu-miR-140-3p"	1.28547	0.198628	1	0.666885	-0.37023	1.704	7
"mmu-miR-103-3p", "mmu-miR-151-5p", "mmu-let-7g-5p"	-0.651814	0.514521	1	-0.262073	-1.26064	0.736498	6
"mmu-let-7c-5p", "mmu-miR-17-3p", "mmu-let-7j"	0.862105	0.38863	1	0.544126	-0.517486	1.60574	7
"mmu-miR-144-5p", "mmu-let-7i-5p", "mmu-miR-130b-5p"	-0.324081	0.745877	1	-0.113652	-1.06299	0.835685	4
"mmu-miR-148a-3p", "mmu-miR-142a-5p", "mmu-miR-30a-5p"	1.85386	0.063759	1	0.650147	-0.295308	1.5956	2
"mmu-miR-8114", "mmu-miR-181d-5p", "mmu-let-7d-5p"	1.34597	0.178313	1	0.620852	-0.365224	1.60693	8
"mmu-miR-130b-5p", "mmu-let-7i-5p", "mmu-let-7c-5p"	1.1362	0.255874	1	0.564521	-0.440983	1.57003	7
"mmu-miR-148b-3p", "mmu-miR-30e-5p", "mmu-miR-186-5p"	0.694343	0.487467	1	0.210354	-0.739112	1.15982	6
"mmu-let-7b-5p", "mmu-miR-130b-3p", "mmu-miR-1198-5p"	-0.914188	0.360618	1	-0.363651	-1.33654	0.609237	8
"mmu-miR-144-5p", "mmu-miR-191-5p", "mmu-miR-181d-5p"	0.540007	0.589192	1	0.29803	-0.710567	1.30663	7
"mmu-miR-26a-5p", "mmu-miR-421-3p", "mmu-miR-181a-5p"	2.80623	0.00501246	1	1.27579	0.22732	2.32426	6
"mmu-miR-99b-5p", "mmu-miR-15b-5p", "mmu-miR-148b-3p"	0.551694	0.581158	1	0.242608	-0.724412	1.20963	4
"mmu-miR-8114", "mmu-miR-181b-5p", "mmu-miR-532-5p"	1.00482	0.314984	1	0.787795	-0.301451	1.87704	5
"mmu-miR-15b-5p", "mmu-let-7c-5p", "mmu-miR-652-3p"	0.285034	0.775618	1	0.173082	-0.812555	1.15872	5
"mmu-miR-107-3p", "mmu-miR-93-5p", "mmu-miR-15a-5p"	-2.54034	0.0110746	1	-0.921037	-1.89747	0.0553955	7
"mmu-miR-378c", "mmu-miR-93-5p", "mmu-miR-30a-5p"	-0.988219	0.323046	1	-0.502163	-1.50858	0.504249	7
"mmu-miR-103-3p", "mmu-miR-151-5p", "mmu-miR-191-5p"	2.85442	0.00431149	1	1.16688	0.141192	2.19256	5
"mmu-miR-148b-3p", "mmu-miR-142a-5p", "mmu-miR-181b-5p"	2.78993	0.00527201	1	0.840981	-0.10745	1.78941	5
"mmu-miR-15a-5p", "mmu-let-7g-5p", "mmu-miR-501-3p"	-0.788149	0.43061	1	-0.238198	-1.16109	0.68469	2
"mmu-miR-99b-5p", "mmu-miR-378c", "mmu-miR-25-3p"	-0.0162656	0.987023	1	0.0427883	-0.916488	1.00206	4
"mmu-miR-191-5p", "mmu-let-7j", "mmu-miR-148b-3p"	0.583975	0.559237	1	0.368002	-0.705626	1.44163	6
"mmu-miR-151-3p", "mmu-miR-342-3p", "mmu-miR-378a-3p"	3.19736	0.00138689	1	1.23962	0.215821	2.26341	8
"mmu-let-7g-5p", "mmu-miR-342-3p", "mmu-miR-151-5p"	2.63165	0.0084971	1	0.992724	0.000697517	1.98475	5
"mmu-miR-425-5p", "mmu-miR-8114", "mmu-miR-30a-5p"	2.77762	0.00547588	1	0.983479	0.00189382	1.96507	5
"mmu-let-7j", "mmu-let-7d-5p", "mmu-miR-26a-5p"	0.631712	0.527575	1	0.329103	-0.683766	1.34197	7
"mmu-miR-30b-5p", "mmu-miR-15a-5p", "mmu-miR-30e-5p"	-1.59154	0.111488	1	-0.535985	-1.4623	0.390335	3
"mmu-miR-30a-3p", "mmu-miR-25-3p", "mmu-miR-26a-5p"	0.603017	0.546497	1	0.195751	-0.707886	1.09939	0
"mmu-miR-181a-5p", "mmu-miR-186-5p", "mmu-let-7c-5p"	1.64558	0.099851	1	0.968906	-0.120778	2.05859	7
"mmu-miR-25-3p", "mmu-let-7b-5p", "mmu-let-7d-5p"	0.867615	0.385605	1	0.418446	-0.565604	1.4025	6
"mmu-let-7a-5p", "mmu-miR-320-3p", "mmu-miR-223-3p"	-0.515832	0.605971	1	-0.241472	-1.22049	0.737548	9
"mmu-miR-320-3p", "mmu-miR-151-5p", "mmu-let-7d-5p"	0.462298	0.643867	1	0.206177	-0.78861	1.20096	9
"mmu-miR-29a-3p", "mmu-miR-181b-5p", "mmu-miR-15b-5p"	1.17331	0.24067	1	0.874798	-0.257062	2.00666	7
"mmu-miR-23a-3p", "mmu-miR-103-3p", "mmu-miR-107-3p"	-0.792194	0.428248	1	-0.367262	-1.41188	0.677353	7
"mmu-miR-191-5p", "mmu-miR-23a-3p", "mmu-miR-17-3p"	0.539039	0.58986	1	0.262323	-0.790108	1.31475	5
"mmu-miR-652-3p", "mmu-miR-93-5p", "mmu-miR-532-5p"	-0.160184	0.872736	1	0.00869318	-1.01563	1.03301	5
"mmu-miR-342-3p", "mmu-miR-107-3p", "mmu-miR-181a-5p"	1.97814	0.0479126	1	1.2951	0.100705	2.4895	9
"mmu-miR-421-3p", "mmu-miR-652-3p", "mmu-miR-23a-3p"	0.267374	0.789181	1	0.0916452	-0.822649	1.00594	6
"mmu-miR-3968", "mmu-miR-181b-5p", "mmu-let-7d-5p"	0.981655	0.32627	1	0.517636	-0.499794	1.53507	6
"mmu-miR-103-3p", "mmu-miR-93-5p", "mmu-miR-17-3p"	-1.07344	0.283073	1	-0.487143	-1.47075	0.496467	7
"mmu-miR-181a-5p", "mmu-miR-93-5p", "mmu-miR-3968"	0.696393	0.486183	1	0.32148	-0.650664	1.29362	5
"mmu-miR-30e-5p", "mmu-miR-144-5p", "mmu-miR-142a-5p"	0.129926	0.896625	1	0.0389128	-0.882417	0.960242	4
"mmu-miR-3968", "mmu-miR-107-3p", "mmu-miR-25-3p"	-1.11835	0.263418	1	-0.346259	-1.29131	0.598789	5
"mmu-miR-130b-5p", "mmu-miR-15b-5p", "mmu-miR-25-3p"	-1.39771	0.1622	1	-0.429141	-1.37154	0.51326	4
"mmu-miR-130b-5p", "mmu-miR-191-5p", "mmu-miR-1198-5p"	-1.23767	0.21584	1	-0.448577	-1.38963	0.492474	3
"mmu-miR-181a-5p", "mmu-miR-103-3p", "mmu-miR-30b-5p"	-0.497894	0.618559	1	-0.225204	-1.38119	0.930778	9
"mmu-let-7c-5p", "mmu-miR-140-3p", "mmu-miR-23a-3p"	1.91927	0.0549507	1	0.790121	-0.195263	1.77551	7
"mmu-miR-652-3p", "mmu-let-7g-5p", "mmu-miR-3968"	0.466261	0.641029	1	0.179989	-0.755499	1.11548	7
"mmu-miR-532-5p", "mmu-miR-142a-5p", "mmu-miR-29a-3p"	-0.841636	0.399992	1	-0.543259	-1.61774	0.531222	4
"mmu-miR-15b-5p", "mmu-miR-192-5p", "mmu-miR-30a-5p"	2.00609	0.0448468	1	0.872282	-0.122571	1.86713	6
"mmu-miR-148b-3p", "mmu-miR-186-5p", "mmu-let-7a-5p"	1.10153	0.270666	1	0.500777	-0.484989	1.48654	3
"mmu-miR-99b-5p", "mmu-let-7i-5p", "mmu-miR-19b-3p"	-1.34545	0.178479	1	-0.686438	-1.73614	0.363262	9
"mmu-miR-181a-5p", "mmu-let-7d-5p", "mmu-miR-93-5p"	1.22874	0.219169	1	0.827499	-0.298747	1.95375	7
"mmu-miR-378c", "mmu-miR-186-5p", "mmu-miR-151-5p"	1.3456	0.178432	1	0.475219	-0.477068	1.42751	5
"mmu-miR-148a-3p", "mmu-miR-425-5p", "mmu-miR-532-5p"	0.348345	0.727581	1	0.2816	-0.73899	1.30219	5
"mmu-miR-30a-5p", "mmu-miR-130b-3p", "mmu-miR-425-5p"	2.94825	0.00319579	1	1.18991	0.175133	2.20469	6
"mmu-miR-223-3p", "mmu-miR-29a-3p", "mmu-miR-181b-5p"	0.0160898	0.987163	1	-0.0480867	-1.07557	0.979398	4
"mmu-let-7i-5p", "mmu-miR-191-5p", "mmu-miR-29a-3p"	1.55647	0.119598	1	1.24324	0.0738444	2.41264	6
"mmu-miR-1198-5p", "mmu-miR-425-5p", "mmu-miR-378a-3p"	-1.57069	0.116254	1	-0.667147	-1.64006	0.305767	8
"mmu-miR-532-5p", "mmu-miR-140-3p", "mmu-miR-501-3p"	-0.66849	0.503821	1	-0.214404	-1.14403	0.715227	5
"mmu-miR-222-3p", "mmu-miR-30a-3p", "mmu-miR-17-3p"	-2.24519	0.024756	1	-0.813193	-1.77619	0.149807	7
"mmu-miR-146a-5p", "mmu-miR-30b-5p", "mmu-let-7d-5p"	1.97573	0.048185	1	1.30032	0.164373	2.43627	10
"mmu-miR-425-5p", "mmu-miR-451a", "mmu-miR-181a-5p"	2.51578	0.011877	1	1.43338	0.330039	2.53672	6
"mmu-miR-130b-3p", "mmu-let-7i-5p", "mmu-miR-421-3p"	-0.380016	0.703934	1	-0.222179	-1.20538	0.761025	3
"mmu-miR-99b-5p", "mmu-let-7g-5p", "mmu-miR-3968"	1.15007	0.250115	1	0.475236	-0.478266	1.42874	4
"mmu-miR-140-3p", "mmu-let-7b-5p", "mmu-miR-8114"	1.62147	0.104917	1	0.903369	-0.159775	1.96651	8
"mmu-let-7j", "mmu-miR-30e-5p", "mmu-miR-26a-5p"	0.925461	0.354726	1	0.532406	-0.496048	1.56086	5
"mmu-miR-148b-3p", "mmu-miR-1198-5p", "mmu-miR-148a-3p"	0.296556	0.766806	1	0.0896524	-0.833697	1.013	2
"mmu-miR-378c", "mmu-miR-151-5p", "mmu-let-7c-5p"	1.50566	0.132155	1	0.581017	-0.381867	1.5439	4
"mmu-miR-144-5p", "mmu-miR-30b-5p", "mmu-miR-103-3p"	-0.116962	0.90689	1	-0.0459585	-1.05953	0.967614	9
"mmu-miR-342-3p", "mmu-miR-151-5p", "mmu-miR-15b-5p"	3.4111	0.000647005	0.647005	1.22624	0.209479	2.243	7
"mmu-miR-181b-5p", "mmu-miR-451a", "mmu-miR-30a-3p"	2.0787	0.0376446	1	0.739999	-0.219819	1.69982	4
"mmu-miR-30e-5p", "mmu-let-7g-5p", "mmu-miR-93-5p"	-0.568424	0.569747	1	-0.242892	-1.29958	0.813801	8
"mmu-miR-130b-5p", "mmu-miR-140-3p", "mmu-miR-19b-3p"	-0.666461	0.505117	1	-0.263172	-1.2385	0.712161	6
"mmu-miR-148a-3p", "mmu-miR-532-5p", "mmu-miR-93-5p"	0.169059	0.86575	1	0.203373	-0.802236	1.20898	4
"mmu-miR-181d-5p", "mmu-miR-93-5p", "mmu-miR-19b-3p"	0.0386382	0.969179	1	0.0933055	-0.930284	1.1169	7
"mmu-let-7a-5p", "mmu-let-7b-5p", "mmu-miR-451a"	1.4892	0.136435	1	0.886819	-0.163253	1.93689	4
"mmu-miR-181d-5p", "mmu-miR-30a-3p", "mmu-miR-30b-5p"	1.35249	0.176218	1	0.547931	-0.411843	1.50771	4
"mmu-miR-181b-5p", "mmu-miR-30b-5p", "mmu-miR-15b-5p"	0.812817	0.416323	1	0.512717	-0.545468	1.5709	7
"mmu-miR-3968", "mmu-miR-15a-5p", "mmu-miR-192-5p"	2.31007	0.0208841	1	0.280205	-0.591729	1.15214	2
"mmu-miR-30e-5p", "mmu-miR-140-3p", "mmu-miR-99b-5p"	-0.419902	0.674557	1	-0.233278	-1.22889	0.762331	7
"mmu-miR-17-3p", "mmu-miR-378a-3p", "mmu-miR-451a"	-1.63301	0.102467	1	-0.850658	-1.89071	0.189393	10
"mmu-miR-320-3p", "mmu-miR-15a-5p", "mmu-miR-191-5p"	-0.518413	0.60417	1	-0.234514	-1.19441	0.725382	3
"mmu-miR-378a-3p", "mmu-miR-222-3p", "mmu-miR-3968"	-1.77015	0.076702	1	-0.58815	-1.52042	0.344121	8
"mmu-miR-148a-3p", "mmu-miR-320-3p", "mmu-miR-186-5p"	0.338726	0.734816	1	0.096761	-0.830267	1.02379	2
"mmu-miR-15a-5p", "mmu-miR-342-3p", "mmu-miR-29a-3p"	-1.79485	0.0726773	1	-0.964854	-1.99045	0.0607449	5
"mmu-miR-30b-5p", "mmu-miR-146a-5p", "mmu-miR-186-5p"	0.900653	0.367773	1	0.503182	-0.530815	1.53718	8
"mmu-miR-320-3p", "mmu-miR-107-3p", "mmu-miR-99b-5p"	-1.73372	0.0829684	1	-0.686293	-1.6719	0.299313	6
"mmu-miR-26a-5p", "mmu-miR-181b-5p", "mmu-let-7g-5p"	0.708208	0.478816	1	0.493424	-0.600323	1.58717	7
"mmu-miR-130b-5p", "mmu-miR-148a-3p", "mmu-miR-17-3p"	-2.66131	0.00778377	1	-0.732551	-1.66748	0.202383	4
"mmu-miR-186-5p", "mmu-miR-532-5p", "mmu-let-7b-5p"	1.23041	0.218544	1	0.938149	-0.178882	2.05518	4
"mmu-miR-8114", "mmu-miR-142a-5p", "mmu-miR-151-3p"	1.31777	0.18758	1	0.917593	0.00564806	1.82954	6
"mmu-miR-15b-5p", "mmu-miR-320-3p", "mmu-miR-3968"	0.519372	0.603501	1	0.23707	-0.725644	1.19978	6
"mmu-miR-17-3p", "mmu-miR-144-5p", "mmu-let-7j"	-1.22365	0.221083	1	-0.560975	-1.51803	0.39608	4
"mmu-miR-93-5p", "mmu-miR-652-3p", "mmu-miR-17-3p"	-0.129255	0.897156	1	-0.0391505	-1.0583	0.979997	7
"mmu-let-7j", "mmu-miR-342-3p", "mmu-miR-532-5p"	0.0522918	0.958296	1	0.0850902	-0.94585	1.11603	5
"mmu-miR-140-3p", "mmu-miR-192-5p", "mmu-miR-23a-3p"	1.99011	0.0465787	1	0.668672	-0.265981	1.60333	3
"mmu-miR-17-3p", "mmu-miR-140-3p", "mmu-miR-142a-5p"	0.0732609	0.941598	1	0.0429765	-0.943264	1.02922	6
"mmu-miR-30b-5p", "mmu-miR-93-5p", "mmu-miR-223-3p"	-0.663659	0.506909	1	-0.328519	-1.28962	0.632584	4
"mmu-miR-421-3p", "mmu-let-7a-5p", "mmu-miR-181d-5p"	1.09689	0.272688	1	0.468411	-0.502263	1.43909	6
"mmu-miR-222-3p", "mmu-miR-652-3p", "mmu-miR-320-3p"	-0.0637781	0.949147	1	-0.0492393	-1.03387	0.935388	7
"mmu-let-7j", "mmu-miR-421-3p", "mmu-miR-30e-5p"	0.718888	0.47221	1	0.386699	-0.627318	1.40072	7
"mmu-miR-451a", "mmu-let-7c-5p", "mmu-let-7a-5p"	1.46072	0.144093	1	0.823404	-0.211503	1.85831	5
"mmu-miR-29a-3p", "mmu-miR-191-5p", "mmu-miR-15a-5p"	-1.13611	0.255912	1	-0.574142	-1.58589	0.437607	7
"mmu-miR-25-3p", "mmu-miR-103-3p", "mmu-miR-144-5p"	1.19148	0.233465	1	0.502968	-0.468983	1.47492	6
"mmu-miR-1198-5p", "mmu-miR-26a-5p", "mmu-miR-181d-5p"	-0.973644	0.330233	1	-0.427742	-1.40355	0.548065	7
"mmu-miR-23a-3p", "mmu-let-7b-5p", "mmu-miR-3968"	0.750297	0.453076	1	0.310736	-0.636921	1.25839	3
"mmu-miR-148a-3p", "mmu-miR-320-3p", "mmu-miR-181d-5p"	-0.514515	0.606892	1	-0.139298	-1.05543	0.776835	6
"mmu-miR-8114", "mmu-miR-151-3p", "mmu-let-7d-5p"	2.28075	0.0225632	1	1.02574	0.0154919	2.036	7
"mmu-miR-130b-5p", "mmu-miR-3969", "mmu-miR-26a-5p"	0.797366	0.425239	1	0.441878	-0.551188	1.43494	4
"mmu-let-7i-5p", "mmu-miR-501-3p", "mmu-miR-378a-3p"	-0.323517	0.746304	1	-0.157048	-1.13279	0.818697	8
"mmu-miR-378c", "mmu-miR-191-5p", "mmu-miR-181d-5p"	-0.450689	0.652214	1	-0.158896	-1.19504	0.877251	7
"mmu-miR-93-5p", "mmu-miR-1198-5p", "mmu-miR-181d-5p"	0.0874	0.930354	1	0.0685676	-0.933448	1.07058	7
"mmu-miR-15b-5p", "mmu-miR-8114", "mmu-miR-652-3p"	0.844718	0.398268	1	0.416308	-0.588588	1.4212	7
"mmu-miR-151-5p", "mmu-let-7g-5p", "mmu-miR-148b-3p"	-0.0579591	0.953781	1	-0.070878	-1.03691	0.895157	3
"mmu-miR-107-3p", "mmu-miR-191-5p", "mmu-miR-532-5p"	-1.72622	0.0843084	1	-0.970188	-2.03801	0.0976309	6
"mmu-miR-30b-5p", "mmu-miR-30a-5p", "mmu-miR-191-5p"	2.05598	0.039784	1	1.44505	0.294889	2.59521	6
"mmu-miR-501-3p", "mmu-miR-186-5p", "mmu-miR-93-5p"	-0.445017	0.656308	1	-0.259607	-1.25879	0.739577	5
"mmu-miR-532-5p", "mmu-miR-378a-3p", "mmu-miR-30e-5p"	-2.25497	0.0241354	1	-0.830503	-1.7975	0.136497	6
"mmu-miR-23a-3p", "mmu-miR-144-5p", "mmu-miR-15b-5p"	2.6314	0.00850349	1	1.05575	0.0594914	2.05201	4
"mmu-miR-25-3p", "mmu-miR-107-3p", "mmu-miR-192-5p"	1.02659	0.304613	1	0.438941	-0.550614	1.4285	6
"mmu-miR-192-5p", "mmu-let-7b-5p", "mmu-miR-191-5p"	1.4888	0.136541	1	0.979885	-0.129546	2.08932	6
"mmu-miR-181d-5p", "mmu-miR-30b-5p", "mmu-miR-222-3p"	-0.515974	0.605873	1	-0.405585	-1.47197	0.660803	8
"mmu-miR-15a-5p", "mmu-miR-30a-3p", "mmu-miR-3969"	-0.969249	0.332421	1	-0.322145	-1.24858	0.60429	2
"mmu-miR-130b-5p", "mmu-miR-378a-3p", "mmu-miR-421-3p"	-0.541088	0.588447	1	-0.190991	-1.11362	0.731636	8
"mmu-miR-29a-3p", "mmu-miR-223-3p", "mmu-miR-148b-3p"	0.198134	0.84294	1	0.0620849	-0.897476	1.02165	5
"mmu-let-7j", "mmu-miR-130b-3p", "mmu-miR-30a-5p"	0.223887	0.822845	1	0.128973	-0.933083	1.19103	5
"mmu-miR-3968", "mmu-miR-30b-5p", "mmu-miR-130b-3p"	-0.433415	0.664713	1	-0.141888	-1.08084	0.797069	5
"mmu-miR-181b-5p", "mmu-miR-425-5p", "mmu-miR-501-3p"	-0.304988	0.760376	1	-0.120453	-1.18013	0.93922	6
"mmu-miR-30a-5p", "mmu-miR-15b-5p", "mmu-miR-30e-5p"	1.3122	0.189452	1	0.652915	-0.364499	1.67033	5
"mmu-miR-501-3p", "mmu-miR-99b-5p", "mmu-miR-186-5p"	-0.371959	0.709924	1	-0.172487	-1.14262	0.797651	5
"mmu-miR-107-3p", "mmu-miR-30a-5p", "mmu-miR-181a-5p"	0.869653	0.38449	1	0.543749	-0.554132	1.64163	7
"mmu-let-7a-5p", "mmu-miR-148b-3p", "mmu-miR-15b-5p"	1.13779	0.255208	1	0.447681	-0.508295	1.40366	6
"mmu-miR-146a-5p", "mmu-miR-130b-3p", "mmu-miR-181d-5p"	0.778969	0.435998	1	0.454473	-0.6077	1.51665	12
"mmu-miR-130b-5p", "mmu-miR-181d-5p", "mmu-miR-378a-3p"	-0.286944	0.774155	1	-0.0988963	-1.10815	0.91036	8
"mmu-miR-3968", "mmu-miR-186-5p", "mmu-miR-30e-5p"	0.494323	0.621078	1	0.0986164	-0.801993	0.999226	2
"mmu-miR-107-3p", "mmu-miR-181a-5p", "mmu-let-7g-5p"	0.484359	0.628131	1	0.494532	-0.700626	1.68969	7
"mmu-miR-103-3p", "mmu-miR-532-5p", "mmu-miR-192-5p".1	-0.110549	0.911974	1	-0.0572597	-1.00639	0.891874	4
"mmu-miR-8114", "mmu-miR-421-3p", "mmu-miR-17-3p"	0.390275	0.696333	1	0.178874	-0.728689	1.08644	6
"mmu-miR-148a-3p", "mmu-miR-19b-3p", "mmu-miR-1198-5p"	-0.0387889	0.969059	1	-0.0636034	-1.01951	0.892307	7
"mmu-miR-451a", "mmu-miR-30a-3p", "mmu-miR-3968"	0.956186	0.338978	1	0.226846	-0.682135	1.13583	4
"mmu-let-7g-5p", "mmu-let-7a-5p", "mmu-let-7j"	0.661238	0.50846	1	0.390116	-0.611869	1.3921	5
"mmu-miR-144-5p", "mmu-miR-25-3p", "mmu-miR-223-3p"	-0.283224	0.777005	1	-0.10822	-1.02187	0.805435	5
"mmu-miR-3968", "mmu-let-7d-5p", "mmu-let-7b-5p"	1.62151	0.104907	1	0.641352	-0.332743	1.61545	6
"mmu-miR-26a-5p", "mmu-miR-191-5p", "mmu-miR-451a"	1.12107	0.262259	1	0.658704	-0.450796	1.7682	4
"mmu-miR-30a-5p", "mmu-miR-192-5p", "mmu-miR-107-3p"	2.51089	0.0120428	1	1.05627	0.0477483	2.06478	6
"mmu-miR-17-3p", "mmu-miR-186-5p", "mmu-miR-501-3p"	-0.192184	0.847598	1	-0.201474	-1.23615	0.8332	7
"mmu-let-7b-5p", "mmu-miR-142a-5p", "mmu-miR-3969"	2.03654	0.0416958	1	0.904023	-0.124115	1.93216	7
"mmu-miR-23a-3p", "mmu-miR-26a-5p", "mmu-miR-181a-5p"	2.24133	0.0250046	1	1.14106	0.0705669	2.21155	7
"mmu-miR-103-3p", "mmu-miR-191-5p", "mmu-miR-130b-5p"	1.53079	0.12582	1	0.504976	-0.447246	1.4572	5
"mmu-miR-151-3p", "mmu-miR-29a-3p", "mmu-miR-30e-5p"	-1.05293	0.292371	1	-0.743432	-1.80222	0.315356	5
"mmu-miR-181b-5p", "mmu-let-7i-5p", "mmu-miR-15a-5p"	0.582824	0.560012	1	0.293017	-0.712874	1.29891	6
"mmu-miR-142a-5p", "mmu-miR-15a-5p", "mmu-miR-99b-5p"	-0.0907354	0.927703	1	0.0268825	-0.915337	0.969102	2
"mmu-miR-93-5p", "mmu-miR-8114", "mmu-miR-25-3p"	1.23986	0.215026	1	0.60788	-0.378799	1.59456	7
"mmu-miR-181d-5p", "mmu-miR-652-3p", "mmu-miR-532-5p"	-0.0430984	0.965623	1	0.0867082	-0.926335	1.09975	7
"mmu-miR-26a-5p", "mmu-miR-451a", "mmu-miR-320-3p"	0.425591	0.670406	1	0.0804063	-0.888975	1.04979	4
"mmu-miR-146a-5p", "mmu-miR-15b-5p", "mmu-miR-451a"	2.67046	0.00757482	1	1.65861	0.512598	2.80462	8
"mmu-miR-181d-5p", "mmu-let-7g-5p", "mmu-miR-151-3p"	1.08286	0.278869	1	0.702771	-0.356177	1.76172	6
"mmu-miR-30e-5p", "mmu-miR-501-3p", "mmu-miR-148b-3p"	1.0432	0.296855	1	0.320382	-0.621239	1.262	4
"mmu-miR-130b-3p", "mmu-miR-451a", "mmu-let-7a-5p"	-0.318793	0.749884	1	-0.345076	-1.42326	0.733112	5
"mmu-let-7c-5p", "mmu-miR-30e-5p", "mmu-miR-130b-3p"	-0.650426	0.515417	1	-0.289444	-1.26736	0.688475	7
"mmu-miR-222-3p", "mmu-miR-421-3p", "mmu-miR-451a"	-0.534726	0.59284	1	-0.236965	-1.1613	0.687371	2
"mmu-miR-30a-5p", "mmu-miR-29a-3p", "mmu-let-7g-5p"	0.711066	0.477044	1	0.560849	-0.529291	1.65099	7
"mmu-miR-29a-3p", "mmu-let-7g-5p", "mmu-miR-223-3p"	-0.56308	0.573381	1	-0.38014	-1.4142	0.653918	5
"mmu-miR-378a-3p", "mmu-miR-30a-3p", "mmu-miR-148a-3p"	-0.484059	0.628344	1	-0.0831136	-0.969494	0.803267	2
"mmu-miR-223-3p", "mmu-miR-181a-5p", "mmu-miR-30a-3p"	1.03946	0.298589	1	0.465436	-0.520334	1.4512	6
"mmu-miR-421-3p", "mmu-miR-30e-5p", "mmu-miR-181d-5p"	0.844422	0.398434	1	0.346129	-0.617226	1.30948	4
"mmu-miR-17-3p", "mmu-miR-8114", "mmu-miR-192-5p"	1.49588	0.134686	1	0.601232	-0.36148	1.56394	6
"mmu-miR-223-3p", "mmu-miR-30a-3p", "mmu-miR-144-5p"	-0.611975	0.540554	1	-0.196349	-1.12707	0.734377	6
"mmu-miR-99b-5p", "mmu-miR-501-3p", "mmu-miR-151-3p"	0.0603437	0.951882	1	0.0888436	-0.898315	1.076	6
"mmu-let-7a-5p", "mmu-miR-146a-5p", "mmu-miR-181a-5p"	1.77593	0.0757442	1	1.57984	0.334309	2.82537	8
"mmu-miR-151-3p", "mmu-miR-15a-5p", "mmu-miR-501-3p"	-0.0651875	0.948025	1	-0.0150377	-0.949696	0.919621	3
"mmu-miR-8114", "mmu-miR-222-3p", "mmu-miR-1198-5p"	-0.765952	0.443705	1	-0.350581	-1.30496	0.603797	7
"mmu-miR-146a-5p", "mmu-miR-107-3p", "mmu-miR-144-5p"	-1.09314	0.274333	1	-0.638699	-1.69781	0.420415	5
"mmu-miR-146a-5p", "mmu-miR-107-3p", "mmu-miR-181a-5p"	0.962724	0.335686	1	0.998908	-0.275028	2.27284	10
"mmu-miR-192-5p", "mmu-miR-191-5p", "mmu-miR-223-3p"	2.04267	0.0410853	1	1.26511	0.168297	2.36191	3
"mmu-miR-451a", "mmu-miR-140-3p", "mmu-miR-25-3p"	0.952074	0.34106	1	0.451785	-0.53283	1.4364	7
"mmu-let-7i-5p", "mmu-miR-181d-5p", "mmu-miR-425-5p"	0.364932	0.715162	1	0.215174	-0.797756	1.2281	6
"mmu-miR-26a-5p", "mmu-miR-8114", "mmu-miR-342-3p"	3.37731	0.000731992	0.731992	1.32548	0.291315	2.35964	5
"mmu-miR-140-3p", "mmu-miR-103-3p", "mmu-miR-144-5p"	0.186668	0.851921	1	0.146131	-0.898171	1.19043	8
"mmu-miR-93-5p", "mmu-miR-378c", "mmu-let-7c-5p"	-0.407711	0.683486	1	-0.201001	-1.22392	0.82192	8
"mmu-miR-3968", "mmu-miR-501-3p", "mmu-miR-30a-3p"	-0.21984	0.825996	1	-0.0102134	-0.901819	0.881392	0
"mmu-miR-107-3p", "mmu-miR-151-5p", "mmu-miR-451a"	-0.0808994	0.935522	1	0.00150183	-1.0908	1.0938	9
"mmu-miR-30e-5p", "mmu-miR-186-5p", "mmu-miR-421-3p"	1.8025	0.0714667	1	0.536929	-0.392254	1.46611	3
"mmu-miR-15a-5p", "mmu-miR-93-5p", "mmu-let-7g-5p"	-0.247161	0.804783	1	-0.0256871	-1.02277	0.971399	7
"mmu-miR-30a-3p", "mmu-miR-130b-3p", "mmu-miR-144-5p"	0.843595	0.398896	1	0.275483	-0.645339	1.1963	4
"mmu-miR-652-3p", "mmu-miR-130b-3p", "mmu-miR-130b-5p"	-1.04987	0.293779	1	-0.368476	-1.30065	0.5637	5
"mmu-miR-99b-5p", "mmu-miR-151-5p", "mmu-miR-93-5p"	0.735225	0.462202	1	0.458548	-0.563612	1.48071	6
"mmu-miR-181b-5p", "mmu-miR-3969", "mmu-let-7j"	0.831362	0.405769	1	0.495919	-0.551797	1.54363	5
"mmu-miR-151-5p", "mmu-let-7g-5p", "mmu-miR-23a-3p"	0.842437	0.399543	1	0.32753	-0.615796	1.27086	6
"mmu-let-7d-5p", "mmu-miR-378c", "mmu-miR-378a-3p"	-0.733377	0.463329	1	-0.266534	-1.21033	0.677264	8
"mmu-miR-320-3p", "mmu-miR-146a-5p", "mmu-let-7a-5p"	1.90539	0.0567293	1	1.0133	-0.0439956	2.07059	11
"mmu-miR-30b-5p", "mmu-miR-15a-5p", "mmu-miR-501-3p"	-0.838946	0.4015	1	-0.330706	-1.31244	0.651029	6
"mmu-miR-3968", "mmu-miR-320-3p", "mmu-miR-425-5p"	-0.621187	0.534476	1	-0.225068	-1.14274	0.692604	6
"mmu-miR-223-3p", "mmu-miR-181b-5p", "mmu-miR-130b-3p"	-0.755868	0.449728	1	-0.37992	-1.38892	0.629083	6
"mmu-miR-501-3p", "mmu-miR-652-3p", "mmu-miR-148a-3p"	-0.466783	0.640655	1	-0.19459	-1.15323	0.764051	6
"mmu-miR-30a-5p", "mmu-miR-15a-5p", "mmu-let-7i-5p"	-0.0192491	0.984642	1	-0.0195828	-0.990294	0.951128	5
"mmu-miR-342-3p", "mmu-miR-378c", "mmu-miR-30a-5p"	2.67541	0.00746374	1	1.07012	0.0617856	2.07846	7
"mmu-miR-1198-5p", "mmu-miR-186-5p", "mmu-miR-26a-5p"	2.17161	0.0298849	1	0.621001	-0.303888	1.54589	4
"mmu-let-7b-5p", "mmu-miR-3968", "mmu-miR-17-3p"	0.0849893	0.93227	1	0.081803	-0.904895	1.0685	4
"mmu-miR-148a-3p", "mmu-miR-107-3p", "mmu-let-7c-5p"	-0.981589	0.326302	1	-0.515469	-1.56055	0.529615	8
"mmu-miR-99b-5p", "mmu-miR-23a-3p", "mmu-miR-186-5p"	2.34327	0.0191156	1	0.808543	-0.153662	1.77075	6
"mmu-miR-532-5p", "mmu-miR-130b-5p", "mmu-miR-151-3p"	-0.82128	0.411487	1	-0.485739	-1.49151	0.520032	5
"mmu-miR-30a-3p", "mmu-miR-23a-3p", "mmu-let-7i-5p"	-0.163521	0.870108	1	-0.0537151	-0.980261	0.87283	5
"mmu-miR-29a-3p", "mmu-let-7a-5p", "mmu-miR-501-3p"	0.199646	0.841757	1	0.127586	-0.919632	1.1748	4
"mmu-miR-223-3p", "mmu-miR-25-3p", "mmu-miR-17-3p"	-1.54975	0.121202	1	-0.565845	-1.52083	0.389141	6
"mmu-miR-151-5p", "mmu-miR-23a-3p", "mmu-miR-130b-5p"	0.690748	0.489724	1	0.266591	-0.66693	1.20011	3
"mmu-miR-17-3p", "mmu-miR-8114", "mmu-miR-186-5p"	0.905202	0.365359	1	0.323406	-0.621109	1.26792	5
"mmu-miR-192-5p", "mmu-miR-186-5p", "mmu-miR-148b-3p"	1.85607	0.0634439	1	0.551924	-0.381079	1.48493	6
"mmu-miR-425-5p", "mmu-miR-192-5p", "mmu-miR-30a-5p"	2.25635	0.0240489	1	0.877223	-0.109732	1.86418	8
"mmu-miR-181a-5p", "mmu-miR-425-5p", "mmu-miR-130b-5p"	2.22167	0.0263059	1	1.05447	0.0232836	2.08566	7
"mmu-miR-186-5p", "mmu-miR-30e-5p", "mmu-miR-532-5p"	0.0670005	0.946581	1	-0.0819618	-1.11776	0.953835	6
"mmu-miR-30e-5p", "mmu-miR-320-3p", "mmu-miR-342-3p"	0.646152	0.518181	1	0.273852	-0.730402	1.27811	4
"mmu-let-7d-5p", "mmu-miR-25-3p", "mmu-miR-148b-3p"	1.11234	0.265993	1	0.365266	-0.580007	1.31054	5
"mmu-miR-652-3p", "mmu-miR-181a-5p", "mmu-miR-151-3p"	0.686856	0.492173	1	0.507362	-0.576553	1.59128	8
"mmu-miR-144-5p", "mmu-miR-15a-5p", "mmu-let-7c-5p"	-2.68089	0.00734271	1	-0.862845	-1.81321	0.0875226	5
"mmu-miR-421-3p", "mmu-miR-151-3p", "mmu-miR-30a-5p"	2.22822	0.0258658	1	1.00068	-0.0210944	2.02246	4
"mmu-let-7b-5p", "mmu-miR-421-3p", "mmu-miR-23a-3p"	1.97378	0.0484069	1	0.867488	-0.134852	1.86983	3
"mmu-let-7g-5p", "mmu-miR-30a-5p", "mmu-miR-103-3p"	-0.254424	0.799168	1	-0.106446	-1.10341	0.890516	6
"mmu-miR-342-3p", "mmu-miR-181b-5p", "mmu-miR-421-3p"	1.19628	0.231588	1	0.555746	-0.432877	1.54437	5
"mmu-miR-107-3p", "mmu-miR-103-3p", "mmu-miR-181b-5p"	-0.307888	0.758168	1	-0.164782	-1.21192	0.882355	7
"mmu-miR-151-3p", "mmu-miR-17-3p", "mmu-miR-1198-5p"	-0.669641	0.503087	1	-0.360515	-1.29689	0.575866	6
"mmu-miR-320-3p", "mmu-miR-15a-5p", "mmu-miR-29a-3p"	-1.34913	0.177294	1	-0.350362	-1.24835	0.547627	0
"mmu-miR-17-3p", "mmu-miR-342-3p", "mmu-let-7b-5p"	2.80944	0.00496274	1	1.63887	0.492933	2.78481	7
"mmu-miR-186-5p", "mmu-miR-3969", "mmu-miR-146a-5p"	3.38908	0.000701278	0.701278	1.43404	0.363996	2.50409	8
"mmu-miR-451a", "mmu-miR-1198-5p", "mmu-miR-26a-5p"	1.2482	0.211957	1	0.379037	-0.572277	1.33035	6
"mmu-miR-17-3p", "mmu-miR-25-3p", "mmu-miR-3968"	-1.78223	0.0747118	1	-0.489274	-1.40923	0.43068	7
"mmu-miR-320-3p", "mmu-miR-223-3p", "mmu-let-7b-5p"	-0.983809	0.325209	1	-0.464802	-1.46316	0.533552	7
"mmu-miR-192-5p", "mmu-miR-1198-5p", "mmu-miR-148b-3p"	0.444061	0.656998	1	0.150353	-0.788296	1.089	5
"mmu-miR-103-3p", "mmu-miR-15a-5p", "mmu-miR-146a-5p"	0.253926	0.799553	1	0.125968	-0.861169	1.11311	8
"mmu-miR-151-3p", "mmu-miR-103-3p", "mmu-miR-378c"	-0.977506	0.328319	1	-0.46721	-1.43186	0.497438	9
"mmu-miR-451a", "mmu-miR-181b-5p", "mmu-miR-15a-5p"	-0.541677	0.588041	1	-0.254997	-1.18355	0.67355	3
"mmu-miR-222-3p", "mmu-miR-29a-3p", "mmu-miR-181b-5p"	-0.439977	0.659954	1	-0.393459	-1.46599	0.679076	7
"mmu-miR-532-5p", "mmu-miR-144-5p", "mmu-miR-26a-5p"	-0.103787	0.917338	1	-0.146908	-1.17023	0.87641	6
"mmu-let-7c-5p", "mmu-miR-342-3p", "mmu-let-7d-5p"	1.61469	0.106377	1	0.783365	-0.244071	1.8108	7
"mmu-let-7j", "mmu-miR-17-3p", "mmu-miR-192-5p"	0.138562	0.889796	1	0.0782727	-0.933199	1.08974	5
"mmu-miR-30e-5p", "mmu-miR-17-3p", "mmu-miR-26a-5p"	-0.442001	0.658488	1	-0.256552	-1.2695	0.756397	6
"mmu-miR-191-5p", "mmu-let-7j", "mmu-miR-23a-3p"	2.13112	0.0330792	1	1.12484	0.0653048	2.18437	4
"mmu-miR-378c", "mmu-miR-320-3p", "mmu-miR-130b-5p"	-0.141421	0.887538	1	0.0638721	-0.914757	1.0425	4
"mmu-miR-192-5p", "mmu-miR-17-3p", "mmu-miR-3968"	0.262797	0.792707	1	0.109599	-0.830625	1.04982	6
"mmu-miR-130b-3p", "mmu-let-7d-5p", "mmu-let-7g-5p"	-0.0202079	0.983878	1	-0.00496517	-0.971669	0.961739	6
"mmu-let-7a-5p", "mmu-let-7b-5p", "mmu-miR-652-3p"	1.80861	0.0705122	1	0.957281	-0.0934866	2.00805	9
"mmu-miR-451a", "mmu-miR-15b-5p", "mmu-miR-144-5p"	0.354369	0.723062	1	0.139719	-0.837086	1.11652	4
"mmu-miR-29a-3p", "mmu-miR-652-3p", "mmu-miR-30b-5p"	-1.41467	0.157166	1	-0.638845	-1.64258	0.364893	5
"mmu-miR-223-3p", "mmu-let-7c-5p", "mmu-miR-8114"	0.529505	0.596455	1	0.313145	-0.669491	1.29578	5
"mmu-miR-3968", "mmu-let-7b-5p", "mmu-miR-25-3p"	1.43151	0.152285	1	0.49117	-0.441694	1.42403	3
"mmu-miR-26a-5p", "mmu-miR-652-3p", "mmu-miR-342-3p"	2.71566	0.00661437	1	1.04239	0.0409861	2.04379	8
"mmu-miR-15a-5p", "mmu-let-7g-5p", "mmu-miR-30b-5p"	-1.74431	0.0811044	1	-0.836472	-1.83872	0.165776	4
"mmu-miR-378c", "mmu-miR-30b-5p", "mmu-miR-29a-3p"	-0.899225	0.368533	1	-0.44108	-1.46245	0.580288	5
"mmu-miR-3969", "mmu-miR-144-5p", "mmu-miR-186-5p"	0.474213	0.635348	1	0.243153	-0.717171	1.20348	3
"mmu-miR-30a-5p", "mmu-miR-501-3p", "mmu-miR-99b-5p"	-0.419952	0.67452	1	-0.190022	-1.20013	0.820088	5
