# Supplementary material for: A microRNA signature that correlates with cognition and is a target against cognitive decline
Source: EMBO Mol Med. 2021 Oct 11;13(11):e13659. doi: 10.15252/emmm.202013659 (PMC8573587; doi:10.15252/emmm.202013659)
Supplement: Supplementary file 16 — Dataset EV14 [file EMMM-13-e13659-s005.xlsx]

## Sheet: Sheet1
Dataset EV14: statistics for random 1000 combinations of 3-miRs from human microRNAome
combination tested	zscore	pvalue	adjp	total_SMD	lower_interval	upper_interval	sig_data
"hsa-miR-148a-3p", "hsa-miR-181a-5p", "hsa-miR-146a-5p"	5.24626	1.55216e-07	0.000155216	1.71194	0.640744	2.78314	14
"hsa-miR-4329", "hsa-miR-3189-3p", "hsa-miR-4264"	NA	NA	NA	0	0	0	0
"hsa-miR-211-5p", "hsa-miR-6773-5p", "hsa-miR-523-3p"	1.54129	0.123246	1	1.81507	0.490067	3.14007	7
"hsa-miR-6888-5p", "hsa-miR-4498", "hsa-miR-1539"	0.462669	0.643602	1	0.0292686	-0.0503019	0.108839	0
"hsa-miR-6815-5p", "hsa-miR-6729-3p", "hsa-miR-548aw"	0.374466	0.708058	1	-0.00971222	-0.139496	0.120071	0
"hsa-miR-4671-3p", "hsa-miR-4662a-5p", "hsa-miR-4323"	-0.586389	0.557614	1	-0.0104443	-0.0605168	0.0396283	0
"hsa-miR-29a-5p", "hsa-miR-3195", "hsa-miR-3975"	-0.698916	0.484605	1	-0.150912	-0.730215	0.428391	1
"hsa-miR-3156-3p", "hsa-miR-4775", "hsa-miR-4517"	NA	NA	NA	0	0	0	0
"hsa-miR-1268b", "hsa-miR-4422", "hsa-miR-3656"	0.704718	0.480986	1	0.0148249	-0.114675	0.144325	0
"hsa-miR-643", "hsa-miR-182-5p", "hsa-miR-580-5p"	1.48088	0.138639	1	0.802173	-0.212252	1.8166	4
"hsa-miR-150-3p", "hsa-miR-1234-3p", "hsa-miR-6878-3p"	-2.10822	0.0350119	1	-0.495109	-1.26628	0.276063	4
"hsa-miR-187-3p", "hsa-miR-3976", "hsa-miR-4677-5p"	-0.501518	0.616006	1	-0.118926	-0.839909	0.602056	1
"hsa-miR-3145-5p", "hsa-miR-1271-5p", "hsa-miR-455-3p"	0.873501	0.38239	1	0.14629	-0.528884	0.821464	0
"hsa-miR-4289", "hsa-miR-6785-3p", "hsa-miR-5692c"	NA	NA	NA	0	0	0	0
"hsa-miR-4687-3p", "hsa-miR-3179", "hsa-miR-302c-5p"	1.24646	0.212596	1	0.0517739	-0.0783706	0.181919	1
"hsa-miR-3127-3p", "hsa-miR-6827-5p", "hsa-miR-4530"	-2.15929	0.0308279	1	-0.0775872	-0.20764	0.052466	1
"hsa-miR-3150b-5p", "hsa-miR-510-3p", "hsa-miR-4281"	0.742559	0.457749	1	0.0339521	-0.095738	0.163642	0
"hsa-miR-6848-5p", "hsa-miR-4766-3p", "hsa-miR-548am-5p"	-0.51907	0.603712	1	-0.00950204	-0.0595645	0.0405604	0
"hsa-miR-3167", "hsa-miR-22-5p", "hsa-miR-3670"	-0.448664	0.653674	1	-0.150974	-0.871134	0.569186	2
"hsa-miR-558", "hsa-miR-6863", "hsa-miR-1289"	-0.873385	0.382453	1	-0.0153072	-0.144946	0.114331	0
"hsa-miR-6510-5p", "hsa-miR-4490", "hsa-miR-3152-5p"	NA	NA	NA	0	0	0	0
"hsa-miR-3917", "hsa-miR-6504-5p", "hsa-miR-1912"	NA	NA	NA	0	0	0	0
"hsa-miR-877-5p", "hsa-miR-548b-3p", "hsa-miR-8075"	1.52551	0.127132	1	0.428034	-0.346207	1.20227	2
"hsa-miR-378j", "hsa-miR-6756-5p", "hsa-miR-8064"	NA	NA	NA	0	0	0	0
"hsa-miR-3136-5p", "hsa-miR-614", "hsa-miR-190a-3p"	-1.02645	0.304681	1	-0.165883	-0.568669	0.236903	1
"hsa-miR-6796-3p", "hsa-miR-1251-5p", "hsa-miR-134-3p"	0.416167	0.677288	1	0.112656	-0.463308	0.688619	1
"hsa-miR-20b-5p", "hsa-miR-520g-5p", "hsa-miR-3169"	-0.0689512	0.945028	1	0.0086998	-0.172101	0.189501	0
"hsa-miR-128-3p", "hsa-miR-9500", "hsa-miR-6511b-3p"	-1.17488	0.240042	1	-0.502499	-1.47416	0.469162	4
"hsa-miR-6786-5p", "hsa-miR-6855-5p", "hsa-miR-2392"	-1.39414	0.163274	1	-0.0612131	-0.191028	0.0686015	0
"hsa-miR-129-5p", "hsa-miR-3682-5p", "hsa-miR-1285-5p"	2.06397	0.0390205	1	0.805503	-0.0356165	1.64662	3
"hsa-miR-1-3p", "hsa-miR-4268", "hsa-miR-1251-5p"	-0.157339	0.874978	1	0.0212804	-0.425695	0.468256	0
"hsa-miR-4707-3p", "hsa-miR-7854-3p", "hsa-miR-96-5p"	0.116801	0.907017	1	-0.0462325	-0.418772	0.326307	0
"hsa-miR-1180-3p", "hsa-miR-3927-5p", "hsa-miR-764"	-1.0919	0.274877	1	-0.213336	-0.415237	-0.0114349	1
"hsa-miR-494-3p", "hsa-miR-371a-3p", "hsa-miR-338-3p"	0.818076	0.413314	1	0.16625	-0.591554	0.924054	0
"hsa-miR-378h", "hsa-miR-29a-3p", "hsa-miR-4790-3p"	-0.954288	0.339938	1	-0.555752	-1.57357	0.46207	3
"hsa-miR-4772-5p", "hsa-miR-6718-5p", "hsa-miR-3170"	0.459026	0.646216	1	0.000431575	-0.129444	0.130307	0
"hsa-miR-6762-3p", "hsa-miR-8072", "hsa-miR-3942-3p"	-3.3147	0.00091743	0.91743	-0.0947123	-0.224722	0.0352977	0
"hsa-miR-4659b-3p", "hsa-miR-485-5p", "hsa-miR-6165"	-1.83818	0.0660359	1	-0.555449	-1.34377	0.232875	4
"hsa-miR-301b-3p", "hsa-miR-412-5p", "hsa-miR-134-5p"	-1.6081	0.107813	1	-0.156434	-0.828626	0.515758	0
"hsa-miR-3130-5p", "hsa-miR-3182", "hsa-miR-485-5p"	-1.95713	0.0503323	1	-0.571906	-1.35991	0.216098	3
"hsa-miR-4261", "hsa-miR-6873-5p", "hsa-miR-598-3p"	0.309649	0.756828	1	0.128565	-0.581079	0.83821	0
"hsa-miR-191-3p", "hsa-miR-4632-3p", "hsa-miR-548x-3p"	2.40689	0.016089	1	0.717834	-0.0351574	1.47082	2
"hsa-miR-615-3p", "hsa-miR-449c-3p", "hsa-miR-147a"	-0.333487	0.738766	1	-0.0232925	-0.102763	0.0561777	0
"hsa-miR-6513-5p", "hsa-miR-3124-3p", "hsa-miR-16-1-3p"	0.762134	0.44598	1	-0.0148293	-0.606323	0.576664	0
"hsa-miR-3972", "hsa-miR-3922-3p", "hsa-miR-7974"	NA	NA	NA	0	0	0	0
"hsa-miR-6732-3p", "hsa-miR-3127-3p", "hsa-miR-489-3p"	-1.65244	0.0984458	1	-0.063138	-0.243223	0.116947	1
"hsa-miR-3145-5p", "hsa-miR-520d-5p", "hsa-miR-31-5p"	-1.68681	0.091639	1	-0.52265	-1.23679	0.191488	2
"hsa-miR-181c-5p", "hsa-miR-185-3p", "hsa-miR-520h"	0.350604	0.725885	1	0.166383	-0.779138	1.1119	3
"hsa-miR-637", "hsa-miR-1255a", "hsa-miR-5095"	1.43235	0.152044	1	0.0748155	-0.055281	0.204912	0
"hsa-miR-3680-5p", "hsa-miR-602", "hsa-miR-6749-3p"	1.17784	0.238861	1	0.0336718	-0.095737	0.163081	0
"hsa-miR-6818-3p", "hsa-miR-412-3p", "hsa-miR-631"	1.47694	0.13969	1	0.493251	-0.240775	1.22728	2
"hsa-miR-1291", "hsa-miR-1179", "hsa-miR-372-3p"	0.451561	0.651585	1	0.0149258	-0.164665	0.194517	0
"hsa-miR-135a-3p", "hsa-miR-5589-5p", "hsa-miR-4722-3p"	NA	NA	NA	0	0	0	0
"hsa-miR-675-5p", "hsa-miR-632", "hsa-miR-759"	NA	NA	NA	0	0	0	0
"hsa-miR-4657", "hsa-miR-8071", "hsa-miR-4446-5p"	-0.0316919	0.974718	1	-0.000381543	-0.0504354	0.0496723	0
"hsa-miR-3161", "hsa-miR-1224-3p", "hsa-miR-548av-5p"	0.533905	0.593407	1	0.220857	-0.542263	0.983977	0
"hsa-miR-218-1-3p", "hsa-miR-3152-5p", "hsa-miR-4489"	0.026576	0.978798	1	-0.0353197	-0.725938	0.655298	0
"hsa-miR-6756-3p", "hsa-miR-6825-3p", "hsa-miR-662"	NA	NA	NA	0	0	0	0
"hsa-miR-4693-3p", "hsa-miR-770-5p", "hsa-miR-3155b"	0.161371	0.871801	1	0.0359494	-0.564193	0.636092	2
"hsa-miR-3132", "hsa-miR-6507-5p", "hsa-miR-873-3p"	NA	NA	NA	0	0	0	0
"hsa-miR-4270", "hsa-miR-3119", "hsa-miR-212-5p"	0.761454	0.446386	1	0.269679	-0.458448	0.997807	3
"hsa-miR-3618", "hsa-miR-892c-5p", "hsa-miR-223-3p"	-0.01639	0.986923	1	-0.0282422	-0.942861	0.886377	3
"hsa-miR-3682-3p", "hsa-miR-4311", "hsa-miR-1323"	NA	NA	NA	0	0	0	0
"hsa-miR-4670-3p", "hsa-miR-8086", "hsa-miR-6759-5p"	NA	NA	NA	0	0	0	0
"hsa-miR-6769a-5p", "hsa-miR-4762-3p", "hsa-miR-3173-5p"	-2.46035	0.01388	1	-0.0772959	-0.207129	0.0525367	0
"hsa-miR-188-3p", "hsa-miR-6794-5p", "hsa-miR-6872-5p"	0.848708	0.396044	1	0.145767	-0.187042	0.478575	0
"hsa-miR-4800-5p", "hsa-miR-3617-5p", "hsa-miR-484"	-0.98622	0.324025	1	-0.272443	-1.18462	0.639729	3
"hsa-miR-592", "hsa-miR-5582-3p", "hsa-miR-6781-5p"	-0.600638	0.548081	1	-0.047273	-0.154604	0.0600576	0
"hsa-miR-29b-1-5p", "hsa-miR-4441", "hsa-miR-301a-3p"	1.01708	0.309113	1	0.428545	-0.284273	1.14136	4
"hsa-miR-6851-5p", "hsa-miR-3622b-5p", "hsa-miR-575"	NA	NA	NA	0	0	0	0
"hsa-miR-6866-3p", "hsa-miR-4653-3p", "hsa-miR-483-3p"	-0.396042	0.692074	1	-0.0419101	-0.720913	0.637093	0
"hsa-miR-4516", "hsa-miR-6820-5p", "hsa-miR-3944-3p"	-1.15728	0.247156	1	-0.0525328	-0.182338	0.0772726	0
"hsa-miR-200b-3p", "hsa-miR-4774-5p", "hsa-miR-219a-2-3p"	-0.3766	0.706471	1	-0.100921	-0.875807	0.673964	3
"hsa-miR-6514-3p", "hsa-miR-4645-5p", "hsa-miR-1324"	1.22494	0.220598	1	0.0481653	-0.081465	0.177796	0
"hsa-miR-5002-3p", "hsa-miR-4514", "hsa-miR-500a-3p"	0.828121	0.407602	1	0.00952112	-0.177133	0.196176	0
"hsa-miR-6865-5p", "hsa-miR-2355-3p", "hsa-miR-7-2-3p"	1.61132	0.107111	1	0.0759948	-0.0540855	0.206075	0
"hsa-miR-892b", "hsa-miR-4318", "hsa-miR-147b"	0.890101	0.373412	1	0.0413488	-0.0883484	0.171046	0
"hsa-miR-4723-5p", "hsa-miR-3182", "hsa-miR-8078"	1.03964	0.298506	1	0.047032	-0.0826257	0.17669	0
"hsa-miR-6774-5p", "hsa-miR-4659b-3p", "hsa-miR-1273e"	0.837254	0.40245	1	0.0355519	-0.0941683	0.165272	0
"hsa-miR-5689", "hsa-miR-205-3p", "hsa-miR-3190-5p"	NA	NA	NA	0	0	0	0
"hsa-miR-15a-3p", "hsa-miR-5700", "hsa-miR-1273a"	0.532267	0.594541	1	0.0754911	-0.376776	0.527758	0
"hsa-miR-7106-5p", "hsa-miR-4670-5p", "hsa-miR-26a-5p"	2.18031	0.0292345	1	0.792699	-0.181518	1.76692	5
"hsa-miR-548b-3p", "hsa-miR-362-5p", "hsa-miR-1234-3p"	0.146234	0.883737	1	-0.0653094	-0.758229	0.627611	3
"hsa-miR-3132", "hsa-miR-6508-5p", "hsa-miR-552-3p"	NA	NA	NA	0	0	0	0
"hsa-miR-644a", "hsa-miR-600", "hsa-miR-3909"	-0.886891	0.375137	1	-0.0352062	-0.165453	0.0950408	0
"hsa-miR-527", "hsa-miR-302c-5p", "hsa-miR-7154-5p"	NA	NA	NA	0	0	0	0
"hsa-miR-7159-3p", "hsa-miR-6773-3p", "hsa-miR-6752-3p"	NA	NA	NA	0	0	0	0
"hsa-miR-374a-5p", "hsa-miR-548w", "hsa-miR-548as-5p"	-1.15369	0.248626	1	-0.104682	-0.29293	0.083565	0
"hsa-miR-8485", "hsa-miR-6810-5p", "hsa-miR-1273h-3p"	1.1117	0.266267	1	0.0268172	-0.102822	0.156457	0
"hsa-miR-485-5p", "hsa-miR-6815-3p", "hsa-miR-196b-5p"	-1.56912	0.116621	1	-0.511013	-1.29948	0.277454	5
"hsa-miR-5700", "hsa-miR-1273f", "hsa-miR-301a-3p"	-1.82226	0.0684152	1	-0.620405	-1.3156	0.0747957	4
"hsa-miR-1260a", "hsa-miR-188-3p", "hsa-miR-199b-5p"	0.684063	0.493935	1	0.148152	-0.372459	0.668762	0
"hsa-miR-6801-3p", "hsa-miR-188-3p", "hsa-miR-548f-3p"	0.930367	0.352181	1	0.177557	-0.284731	0.639844	0
"hsa-miR-4999-5p", "hsa-miR-1208", "hsa-miR-3663-5p"	NA	NA	NA	0	0	0	0
"hsa-miR-4711-3p", "hsa-miR-4495", "hsa-miR-4501"	NA	NA	NA	0	0	0	0
"hsa-miR-192-5p", "hsa-miR-4644", "hsa-let-7f-2-3p"	0.317276	0.751034	1	0.0540244	-0.889323	0.997371	5
"hsa-miR-3198", "hsa-miR-4431", "hsa-miR-942-5p"	-0.759259	0.447698	1	-0.0337422	-0.163274	0.0957894	0
"hsa-miR-1180-5p", "hsa-miR-4632-3p", "hsa-miR-519a-3p"	NA	NA	NA	0	0	0	0
"hsa-miR-3679-3p", "hsa-miR-638", "hsa-miR-6892-5p"	NA	NA	NA	0	0	0	0
"hsa-miR-4509", "hsa-miR-510-3p", "hsa-miR-6859-3p"	-2.8543	0.00431317	1	-0.0808993	-0.210732	0.0489333	0
"hsa-miR-3648", "hsa-miR-365b-3p", "hsa-miR-3665"	-0.223708	0.822984	1	-0.00622617	-0.135572	0.12312	0
"hsa-miR-4328", "hsa-miR-412-3p", "hsa-miR-675-3p"	1.39107	0.164204	1	0.437063	-0.167165	1.04129	1
"hsa-miR-7152-5p", "hsa-miR-3926", "hsa-miR-7847-3p"	NA	NA	NA	0	0	0	0
"hsa-miR-6754-3p", "hsa-miR-548ah-3p", "hsa-miR-4777-5p"	0.175538	0.860657	1	0.00367035	-0.125693	0.133033	0
"hsa-miR-6794-5p", "hsa-miR-6794-3p", "hsa-miR-4509"	NA	NA	NA	0	0	0	0
"hsa-miR-1303", "hsa-miR-3591-5p", "hsa-miR-6500-5p"	1.20386	0.228644	1	0.0368971	-0.0928101	0.166604	0
"hsa-miR-6808-5p", "hsa-miR-95-3p", "hsa-miR-548az-5p"	0.938616	0.347928	1	0.0329536	-0.0966365	0.162544	0
"hsa-miR-6760-3p", "hsa-miR-4703-5p", "hsa-miR-5008-5p"	NA	NA	NA	0	0	0	0
"hsa-miR-10a-5p", "hsa-miR-922", "hsa-miR-302c-5p"	2.25232	0.0243022	1	1.3742	0.238044	2.51035	8
"hsa-miR-1287-5p", "hsa-miR-659-3p", "hsa-miR-525-3p"	1.49745	0.134276	1	0.0455087	-0.0839862	0.175004	0
"hsa-miR-655-5p", "hsa-miR-4266", "hsa-miR-197-3p"	-0.199678	0.841732	1	-0.039496	-0.231109	0.152117	1
"hsa-miR-605-5p", "hsa-miR-598-3p", "hsa-miR-4455"	-0.00566472	0.99548	1	0.076091	-0.633104	0.785286	0
"hsa-miR-3136-3p", "hsa-miR-92a-3p", "hsa-miR-302a-5p"	-0.230213	0.817926	1	-0.0726905	-0.973739	0.828358	6
"hsa-miR-6879-5p", "hsa-miR-548as-3p", "hsa-miR-6827-5p"	NA	NA	NA	0	0	0	0
"hsa-let-7e-5p", "hsa-miR-4633-3p", "hsa-miR-664a-3p"	0.727591	0.466864	1	0.23757	-0.564389	1.03953	7
"hsa-miR-4761-5p", "hsa-miR-100-3p", "hsa-miR-3646"	1.0896	0.275891	1	0.0917884	-0.451977	0.635554	0
"hsa-miR-5787", "hsa-miR-3687", "hsa-miR-143-3p"	0.578671	0.562811	1	0.154392	-0.60018	0.908964	3
"hsa-miR-548ag", "hsa-miR-3689e", "hsa-miR-337-5p"	-0.206153	0.836671	1	-0.010624	-0.593093	0.571845	0
"hsa-miR-885-5p", "hsa-miR-4524a-3p", "hsa-miR-7107-5p"	-1.04717	0.295022	1	-0.154975	-0.300564	-0.00938549	1
"hsa-miR-3944-5p", "hsa-miR-5687", "hsa-miR-130a-3p"	-0.114376	0.908939	1	-0.0271541	-0.916071	0.861763	2
"hsa-miR-6806-3p", "hsa-miR-3918", "hsa-miR-3183"	-0.732317	0.463975	1	-0.0605662	-0.190892	0.0697594	0
"hsa-let-7f-2-3p", "hsa-miR-6715a-3p", "hsa-miR-4260"	-0.152495	0.878797	1	-0.0382212	-0.731322	0.65488	1
"hsa-miR-6726-3p", "hsa-miR-4770", "hsa-miR-3186-3p"	-1.83006	0.0672416	1	-0.0666157	-0.196396	0.0631642	0
"hsa-miR-4717-5p", "hsa-miR-3127-5p", "hsa-miR-4432"	-2.03834	0.0415164	1	-0.0661917	-0.196058	0.0636745	0
"hsa-miR-3180", "hsa-miR-1468-3p", "hsa-miR-4309"	0.508621	0.611018	1	-0.000726803	-0.130263	0.12881	0
"hsa-miR-5685", "hsa-miR-3908", "hsa-miR-518c-3p"	NA	NA	NA	0	0	0	0
"hsa-miR-3145-5p", "hsa-miR-7108-5p", "hsa-miR-4324"	NA	NA	NA	0	0	0	0
"hsa-miR-130b-3p", "hsa-miR-1266-3p", "hsa-miR-4799-5p"	-1.07112	0.284114	1	-0.317318	-1.22623	0.591596	2
"hsa-miR-744-3p", "hsa-miR-6717-5p", "hsa-miR-3155a"	-0.941795	0.346297	1	-0.17096	-0.866707	0.524787	0
"hsa-miR-5583-5p", "hsa-miR-103b", "hsa-miR-3194-5p"	NA	NA	NA	0	0	0	0
"hsa-miR-3199", "hsa-miR-3688-5p", "hsa-miR-378a-3p"	-1.20825	0.226952	1	-0.332055	-1.27278	0.60867	5
"hsa-miR-3151-3p", "hsa-miR-6791-3p", "hsa-miR-3127-5p"	-2.03834	0.0415164	1	-0.0661917	-0.196058	0.0636745	0
"hsa-miR-3689a-5p", "hsa-miR-1321", "hsa-miR-3689b-5p"	NA	NA	NA	0	0	0	0
"hsa-miR-5006-5p", "hsa-miR-6835-5p", "hsa-miR-5692b"	NA	NA	NA	0	0	0	0
"hsa-miR-132-3p", "hsa-miR-4661-3p", "hsa-miR-320e"	1.63335	0.102394	1	0.412149	-0.357122	1.18142	0
"hsa-miR-614", "hsa-miR-4490", "hsa-miR-4689"	NA	NA	NA	0	0	0	0
"hsa-miR-378c", "hsa-miR-181a-2-3p", "hsa-miR-454-3p"	-0.209108	0.834364	1	-0.0625508	-1.00105	0.875948	6
"hsa-miR-4422", "hsa-miR-5702", "hsa-miR-1303"	1.20386	0.228644	1	0.0368971	-0.0928101	0.166604	0
"hsa-miR-6842-3p", "hsa-miR-3173-3p", "hsa-miR-3190-3p"	-2.39037	0.0168314	1	-0.103761	-0.234221	0.0266999	1
"hsa-miR-548g-3p", "hsa-miR-2115-5p", "hsa-miR-33a-3p"	-0.27131	0.786152	1	-0.0262265	-0.155803	0.10335	0
"hsa-miR-6886-3p", "hsa-miR-548as-5p", "hsa-miR-605-5p"	0.44213	0.658395	1	0.0462544	-0.0839101	0.176419	0
"hsa-miR-6131", "hsa-miR-6867-5p", "hsa-miR-4260"	0.982179	0.326011	1	0.0344138	-0.0950909	0.163919	0
"hsa-miR-206", "hsa-miR-4738-5p", "hsa-miR-8077"	NA	NA	NA	0	0	0	0
"hsa-miR-6787-5p", "hsa-miR-1284", "hsa-miR-4535"	0.17213	0.863336	1	0.0180052	-0.111514	0.147524	0
"hsa-miR-4474-5p", "hsa-miR-7152-5p", "hsa-miR-7154-5p"	NA	NA	NA	0	0	0	0
"hsa-miR-371a-5p", "hsa-miR-873-5p", "hsa-miR-6834-5p"	NA	NA	NA	0	0	0	0
"hsa-miR-1976", "hsa-miR-1268b", "hsa-miR-6719-3p"	0.699176	0.484442	1	0.0268546	-0.10258	0.156289	0
"hsa-miR-369-5p", "hsa-miR-7114-5p", "hsa-miR-4782-5p"	0.667315	0.504571	1	0.164057	-0.53831	0.866424	1
"hsa-miR-6891-3p", "hsa-miR-1322", "hsa-miR-628-3p"	0.678221	0.497632	1	0.0270408	-0.102405	0.156487	0
"hsa-miR-1205", "hsa-miR-6514-3p", "hsa-miR-3919"	1.22494	0.220598	1	0.0481653	-0.081465	0.177796	0
"hsa-miR-4477b", "hsa-miR-503-3p", "hsa-miR-362-5p"	-0.272896	0.784933	1	-0.139406	-0.838952	0.560141	1
"hsa-miR-15b-5p", "hsa-miR-6789-5p", "hsa-miR-499a-5p"	0.665703	0.505601	1	0.249331	-0.721976	1.22064	4
"hsa-miR-152-3p", "hsa-miR-4302", "hsa-miR-661"	-0.0809311	0.935497	1	-0.0175447	-0.803846	0.768757	6
"hsa-miR-3611", "hsa-miR-379-3p", "hsa-miR-520a-5p"	-2.23703	0.0252844	1	-0.272797	-0.833194	0.287599	0
"hsa-miR-3192-5p", "hsa-miR-3612", "hsa-miR-138-1-3p"	-1.09976	0.271435	1	-0.266258	-0.849774	0.317259	1
"hsa-miR-7111-3p", "hsa-miR-4676-3p", "hsa-miR-300"	0.992716	0.320848	1	0.0759409	-0.0546849	0.206567	0
"hsa-miR-103a-2-5p", "hsa-miR-644a", "hsa-miR-1227-5p"	-2.06583	0.0388444	1	-0.0387067	-0.118257	0.0408432	0
"hsa-miR-647", "hsa-miR-4251", "hsa-miR-6849-5p"	NA	NA	NA	0	0	0	0
"hsa-miR-4753-5p", "hsa-miR-4729", "hsa-miR-4524b-5p"	0.630244	0.528535	1	0.012874	-0.116497	0.142245	0
"hsa-miR-4283", "hsa-miR-208a-3p", "hsa-miR-320c"	-0.965781	0.334154	1	-0.0952073	-0.282585	0.0921709	0
"hsa-miR-4276", "hsa-miR-6871-5p", "hsa-miR-5190"	NA	NA	NA	0	0	0	0
"hsa-miR-28-5p", "hsa-miR-126-3p", "hsa-miR-7152-3p"	1.74578	0.0808483	1	0.229299	0.0328362	0.425762	2
"hsa-miR-3126-5p", "hsa-miR-2114-3p", "hsa-miR-1264"	-4.06514	4.80039e-05	0.0480039	-0.134998	-0.200086	-0.06991	1
"hsa-miR-6770-3p", "hsa-miR-150-5p", "hsa-miR-450a-2-3p"	-0.598475	0.549523	1	-0.133036	-1.00611	0.740036	1
"hsa-miR-382-5p", "hsa-miR-4328", "hsa-miR-4443"	2.08961	0.0366533	1	0.857451	0.0522847	1.66262	3
"hsa-miR-514a-3p", "hsa-miR-3922-5p", "hsa-miR-4730"	-0.128709	0.897588	1	-0.00401491	-0.0541672	0.0461374	0
"hsa-miR-27a-3p", "hsa-miR-5007-5p", "hsa-miR-517-5p"	0.419442	0.674893	1	0.166591	-0.615351	0.948532	4
"hsa-miR-4258", "hsa-miR-489-3p", "hsa-miR-4753-5p"	0.755762	0.449792	1	0.0273232	-0.15208	0.206727	0
"hsa-miR-1227-5p", "hsa-miR-4728-5p", "hsa-miR-139-3p"	0.393097	0.694248	1	0.0999948	-0.603099	0.803088	2
"hsa-miR-18a-3p", "hsa-miR-619-3p", "hsa-miR-941"	-0.899173	0.368561	1	-0.23558	-1.13882	0.667663	3
"hsa-miR-2114-3p", "hsa-miR-4714-3p", "hsa-miR-8071"	NA	NA	NA	0	0	0	0
"hsa-miR-4756-3p", "hsa-miR-4712-5p", "hsa-miR-5681a"	NA	NA	NA	0	0	0	0
"hsa-miR-5695", "hsa-miR-96-5p", "hsa-miR-4778-5p"	0.514757	0.606723	1	-0.01898	-0.391778	0.353818	0
"hsa-miR-4789-5p", "hsa-miR-6736-5p", "hsa-miR-3140-5p"	1.51986	0.128547	1	0.0335457	-0.0460525	0.113144	0
"hsa-miR-650", "hsa-miR-3667-3p", "hsa-miR-4456"	-0.496696	0.619404	1	-0.0130181	-0.0927792	0.066743	0
"hsa-miR-1264", "hsa-miR-892b", "hsa-miR-509-3p"	-1.04519	0.295933	1	-0.14676	-0.26207	-0.03145	1
"hsa-miR-3177-5p", "hsa-miR-4320", "hsa-miR-1252-3p"	NA	NA	NA	0	0	0	0
"hsa-miR-3121-3p", "hsa-miR-203b-3p", "hsa-miR-942-3p"	0.854396	0.392886	1	0.0104644	-0.118993	0.139922	0
"hsa-miR-708-3p", "hsa-miR-4424", "hsa-miR-1294"	-1.02829	0.303815	1	-0.391618	-1.22596	0.442726	2
"hsa-miR-6125", "hsa-miR-4314", "hsa-miR-1287-3p"	NA	NA	NA	0	0	0	0
"hsa-miR-3120-3p", "hsa-miR-4483", "hsa-miR-6831-3p"	1.78952	0.0735317	1	0.0472485	-0.0822566	0.176754	0
"hsa-miR-421", "hsa-miR-942-5p", "hsa-miR-548z"	0.215316	0.829521	1	-0.0051884	-0.193542	0.183165	1
"hsa-miR-627-3p", "hsa-miR-2115-5p", "hsa-miR-562"	-0.441796	0.658637	1	-0.0241244	-0.153884	0.105636	0
"hsa-miR-301b-5p", "hsa-miR-6808-5p", "hsa-miR-30c-2-3p"	0.321839	0.747575	1	0.085958	-0.545867	0.717783	2
"hsa-miR-93-5p", "hsa-miR-4524b-3p", "hsa-miR-137"	-0.394797	0.692993	1	-0.145058	-1.10007	0.809956	7
"hsa-miR-548y", "hsa-miR-4650-5p", "hsa-miR-509-5p"	NA	NA	NA	0	0	0	0
"hsa-miR-6072", "hsa-miR-3130-5p", "hsa-miR-301a-3p"	-1.57262	0.115807	1	-0.608983	-1.43357	0.215601	4
"hsa-miR-6851-5p", "hsa-miR-548ap-5p", "hsa-miR-4750-5p"	-0.53275	0.594207	1	-0.0165686	-0.146091	0.112954	0
"hsa-miR-548j-5p", "hsa-miR-3186-3p", "hsa-miR-297"	-0.610007	0.541857	1	-0.0196613	-0.149159	0.109837	0
"hsa-miR-335-5p", "hsa-miR-548o-3p", "hsa-miR-4761-5p"	-1.8238	0.0681821	1	-0.588781	-1.38337	0.205811	5
"hsa-miR-105-5p", "hsa-miR-4526", "hsa-miR-6806-5p"	NA	NA	NA	0	0	0	0
"hsa-miR-6864-5p", "hsa-miR-4740-3p", "hsa-miR-425-3p"	2.28335	0.0224096	1	0.96821	0.145377	1.79104	4
"hsa-miR-3130-5p", "hsa-miR-877-5p", "hsa-miR-668-3p"	0.379559	0.704273	1	0.125438	-0.644652	0.895528	2
"hsa-miR-5000-3p", "hsa-miR-3653-5p", "hsa-miR-196b-5p"	2.03476	0.0418753	1	0.0629341	-0.123152	0.24902	0
"hsa-miR-7847-3p", "hsa-miR-645", "hsa-miR-4534"	NA	NA	NA	0	0	0	0
"hsa-miR-4770", "hsa-miR-132-5p", "hsa-miR-4709-5p"	-1.31181	0.189584	1	-0.409232	-1.15601	0.337541	6
"hsa-miR-378e", "hsa-miR-1269a", "hsa-miR-4422"	0.316933	0.751294	1	0.0333565	-0.0964961	0.163209	0
"hsa-miR-487b-3p", "hsa-miR-4255", "hsa-miR-876-3p"	-0.0552482	0.955941	1	-0.0819572	-0.856867	0.692953	1
"hsa-miR-1278", "hsa-miR-99a-3p", "hsa-miR-30e-3p"	-0.073869	0.941115	1	-0.0832243	-1.10729	0.940844	6
"hsa-miR-362-5p", "hsa-miR-7159-3p", "hsa-miR-21-3p"	-0.153734	0.877819	1	-0.117093	-0.866208	0.632021	0
"hsa-miR-1243", "hsa-miR-452-3p", "hsa-miR-302a-5p"	NA	NA	NA	0	0	0	0
"hsa-miR-4740-3p", "hsa-miR-3116", "hsa-miR-545-5p"	NA	NA	NA	0	0	0	0
"hsa-miR-892b", "hsa-miR-362-3p", "hsa-miR-4291"	-2.32237	0.0202132	1	-0.727464	-1.37961	-0.075322	4
"hsa-miR-4679", "hsa-miR-548a-5p", "hsa-miR-6086"	NA	NA	NA	0	0	0	0
"hsa-miR-1205", "hsa-miR-1227-5p", "hsa-miR-1249-3p"	1.10246	0.270263	1	0.322557	-0.412656	1.05777	2
"hsa-miR-3938", "hsa-miR-4465", "hsa-miR-4733-3p"	NA	NA	NA	0	0	0	0
"hsa-miR-3922-3p", "hsa-miR-802", "hsa-miR-25-3p"	0.999358	0.317621	1	0.303145	-0.597892	1.20418	2
"hsa-miR-15b-5p", "hsa-miR-6766-5p", "hsa-miR-138-5p"	-1.87864	0.0602931	1	-0.733739	-1.71938	0.251907	4
"hsa-miR-1266-3p", "hsa-miR-129-5p", "hsa-miR-9500"	1.82013	0.0687397	1	0.744207	-0.0968625	1.58528	3
"hsa-miR-642b-5p", "hsa-miR-362-3p", "hsa-miR-202-3p"	-2.32237	0.0202132	1	-0.727464	-1.37961	-0.075322	4
"hsa-miR-4725-3p", "hsa-miR-579-3p", "hsa-miR-3914"	NA	NA	NA	0	0	0	0
"hsa-miR-10b-3p", "hsa-miR-8089", "hsa-miR-3607-3p"	NA	NA	NA	0	0	0	0
"hsa-miR-211-5p", "hsa-miR-4717-3p", "hsa-miR-5693"	1.54129	0.123246	1	1.81507	0.490067	3.14007	7
"hsa-miR-548c-5p", "hsa-miR-450a-2-3p", "hsa-miR-4472"	1.17648	0.239403	1	0.0290711	-0.100315	0.158457	0
"hsa-miR-376b-3p", "hsa-miR-4516", "hsa-miR-4520-3p"	-1.08897	0.276167	1	-0.301716	-0.915895	0.312462	3
"hsa-miR-3665", "hsa-miR-8088", "hsa-miR-8063"	NA	NA	NA	0	0	0	0
"hsa-miR-301a-5p", "hsa-miR-4451", "hsa-miR-591"	0.62305	0.533252	1	0.12065	-0.143049	0.384348	0
"hsa-miR-3190-3p", "hsa-miR-675-5p", "hsa-miR-582-3p"	0.0349238	0.97214	1	0.0401625	-0.656232	0.736557	1
"hsa-miR-4744", "hsa-miR-324-3p", "hsa-miR-659-5p"	-1.49824	0.134072	1	-0.405295	-1.12123	0.310642	2
"hsa-miR-6084", "hsa-miR-573", "hsa-miR-29a-5p"	-0.698916	0.484605	1	-0.150912	-0.730215	0.428391	1
"hsa-miR-3196", "hsa-miR-4675", "hsa-miR-6851-5p"	NA	NA	NA	0	0	0	0
"hsa-miR-6804-5p", "hsa-miR-1909-5p", "hsa-miR-6759-3p"	0.789564	0.429782	1	0.00851978	-0.121183	0.138222	0
"hsa-miR-876-3p", "hsa-miR-4313", "hsa-miR-874-5p"	0.142916	0.886357	1	0.0430768	-0.550301	0.636455	0
"hsa-miR-889-5p", "hsa-miR-4774-3p", "hsa-miR-6509-5p"	NA	NA	NA	0	0	0	0
"hsa-miR-4711-3p", "hsa-miR-16-5p", "hsa-miR-654-3p"	1.8825	0.0597682	1	0.70055	-0.259372	1.66047	5
"hsa-miR-1265", "hsa-miR-4473", "hsa-miR-191-5p"	2.31752	0.0204753	1	1.18512	0.119115	2.25113	7
"hsa-miR-3167", "hsa-miR-6894-5p", "hsa-miR-513b-5p"	NA	NA	NA	0	0	0	0
"hsa-miR-4720-5p", "hsa-miR-1272", "hsa-miR-4523"	NA	NA	NA	0	0	0	0
"hsa-miR-4509", "hsa-miR-411-3p", "hsa-miR-509-3-5p"	2.15223	0.0313791	1	0.838742	0.0412188	1.63627	4
"hsa-miR-4479", "hsa-miR-32-3p", "hsa-miR-27a-5p"	-0.791775	0.428492	1	0.0118156	-0.43259	0.456221	1
"hsa-miR-8082", "hsa-miR-4324", "hsa-miR-6824-5p"	NA	NA	NA	0	0	0	0
"hsa-miR-34b-3p", "hsa-miR-377-3p", "hsa-miR-6811-5p"	-0.470719	0.637841	1	-0.219734	-0.909905	0.470436	5
"hsa-miR-1243", "hsa-miR-7153-3p", "hsa-miR-8074"	NA	NA	NA	0	0	0	0
"hsa-miR-4699-3p", "hsa-miR-3610", "hsa-miR-1-3p"	-0.254778	0.798895	1	-0.019661	-0.149445	0.110123	0
"hsa-miR-4792", "hsa-miR-6509-3p", "hsa-miR-548aa"	0.432518	0.665365	1	0.0048045	-0.182685	0.192294	1
"hsa-miR-449b-5p", "hsa-miR-4328", "hsa-miR-6847-3p"	-0.912999	0.361243	1	-0.0337588	-0.16322	0.0957022	0
"hsa-miR-5001-3p", "hsa-miR-374b-3p", "hsa-miR-6513-3p"	0.843551	0.398921	1	0.0265718	-0.10301	0.156154	0
"hsa-miR-135a-3p", "hsa-miR-372-5p", "hsa-miR-374c-5p"	-0.174765	0.861265	1	0.00332049	-0.784955	0.791596	1
"hsa-miR-4476", "hsa-miR-4715-3p", "hsa-miR-888-5p"	NA	NA	NA	0	0	0	0
"hsa-miR-4508", "hsa-miR-6090", "hsa-miR-5096"	0.210043	0.833634	1	-0.0164002	-0.146194	0.113394	0
"hsa-miR-3135b", "hsa-miR-4780", "hsa-miR-1203"	NA	NA	NA	0	0	0	0
"hsa-miR-6806-5p", "hsa-miR-555", "hsa-let-7c-3p"	NA	NA	NA	0	0	0	0
"hsa-miR-587", "hsa-miR-3605-5p", "hsa-miR-4655-5p"	0.103496	0.917569	1	0.0238952	-0.106056	0.153846	0
"hsa-miR-6814-5p", "hsa-miR-4704-3p", "hsa-miR-25-5p"	0.779835	0.435488	1	0.0280897	-0.80033	0.856509	1
"hsa-miR-6516-5p", "hsa-miR-342-3p", "hsa-miR-3117-5p"	2.60667	0.00914277	1	1.21271	0.173289	2.25212	5
"hsa-miR-494-5p", "hsa-miR-598-5p", "hsa-miR-92b-5p"	0.650334	0.515477	1	0.057128	-0.616835	0.73109	0
"hsa-miR-6779-3p", "hsa-miR-6803-5p", "hsa-miR-18a-5p"	-0.272735	0.785057	1	0.0160915	-0.435858	0.468041	0
"hsa-miR-6864-5p", "hsa-miR-495-3p", "hsa-miR-1180-3p"	-0.484746	0.627856	1	-0.094566	-0.855029	0.665897	1
"hsa-miR-515-5p", "hsa-miR-6740-5p", "hsa-miR-6895-5p"	NA	NA	NA	0	0	0	0
"hsa-miR-3945", "hsa-miR-6772-3p", "hsa-miR-218-1-3p"	-0.578631	0.562838	1	-0.115707	-0.806109	0.574694	0
"hsa-miR-25-3p", "hsa-miR-4659a-5p", "hsa-miR-3178"	0.999358	0.317621	1	0.303145	-0.597892	1.20418	2
"hsa-miR-4456", "hsa-miR-20a-5p", "hsa-miR-1184"	-0.789639	0.429738	1	-0.16138	-0.870567	0.547807	0
"hsa-miR-211-5p", "hsa-miR-1303", "hsa-miR-4256"	1.59151	0.111495	1	1.85173	0.526628	3.17683	7
"hsa-miR-487b-5p", "hsa-miR-20b-3p", "hsa-miR-340-5p"	-0.0617993	0.950723	1	-0.00927434	-0.78609	0.767542	3
"hsa-miR-1286", "hsa-miR-4796-3p", "hsa-miR-7162-3p"	NA	NA	NA	0	0	0	0
"hsa-miR-3914", "hsa-miR-4720-3p", "hsa-miR-1248"	1.12476	0.26069	1	0.0237658	-0.106102	0.153634	0
"hsa-miR-29b-1-5p", "hsa-miR-577", "hsa-miR-3591-3p"	2.83786	0.00454168	1	0.485827	-0.098746	1.0704	1
"hsa-miR-597-5p", "hsa-miR-4484", "hsa-miR-935"	-0.208662	0.834712	1	0.0090506	-0.485606	0.503707	0
"hsa-miR-1271-5p", "hsa-miR-9-3p", "hsa-miR-30c-1-3p"	-1.43952	0.150002	1	-0.731197	-1.60152	0.139123	4
"hsa-miR-4419b", "hsa-miR-4420", "hsa-miR-3162-5p"	NA	NA	NA	0	0	0	0
"hsa-miR-584-3p", "hsa-miR-4999-3p", "hsa-miR-4797-3p"	-0.421713	0.673234	1	-0.030136	-0.159858	0.0995865	0
"hsa-miR-5583-3p", "hsa-miR-299-3p", "hsa-miR-106b-3p"	0.194083	0.846111	1	0.118717	-0.78913	1.02656	4
"hsa-miR-17-3p", "hsa-miR-106b-3p", "hsa-miR-4734"	-1.64185	0.100621	1	-0.659885	-1.62624	0.306475	6
"hsa-miR-6859-3p", "hsa-miR-5191", "hsa-miR-107"	1.65253	0.0984266	1	0.103824	-0.083086	0.290734	1
"hsa-miR-6130", "hsa-miR-4485-5p", "hsa-miR-3689c"	0.227521	0.820019	1	-0.015179	-0.14509	0.114732	0
"hsa-miR-3681-3p", "hsa-miR-4477a", "hsa-miR-518f-3p"	NA	NA	NA	0	0	0	0
"hsa-miR-3131", "hsa-miR-4277", "hsa-miR-3202"	-0.718747	0.472297	1	-0.0463462	-0.17634	0.0836475	0
"hsa-miR-561-5p", "hsa-miR-1185-5p", "hsa-miR-3913-5p"	0.904268	0.365853	1	0.0565556	-0.0735858	0.186697	1
"hsa-miR-874-3p", "hsa-miR-4778-3p", "hsa-miR-378d"	0.762479	0.445774	1	0.377228	-0.457596	1.21205	3
"hsa-miR-561-3p", "hsa-miR-4768-3p", "hsa-miR-615-3p"	-0.333487	0.738766	1	-0.0232925	-0.102763	0.0561777	0
"hsa-miR-3117-3p", "hsa-miR-4657", "hsa-miR-378j"	-0.0316919	0.974718	1	-0.000381543	-0.0504354	0.0496723	0
"hsa-miR-4688", "hsa-miR-5193", "hsa-miR-1288-5p"	0.0789595	0.937065	1	0.0145511	-0.114872	0.143974	0
"hsa-miR-300", "hsa-miR-874-3p", "hsa-miR-5008-5p"	0.862116	0.388624	1	0.264007	-0.509578	1.03759	2
"hsa-miR-1288-5p", "hsa-miR-374c-3p", "hsa-miR-3607-3p"	0.411489	0.680714	1	0.0790846	-0.424691	0.58286	0
"hsa-miR-410-5p", "hsa-miR-591", "hsa-miR-6504-3p"	0.400594	0.688719	1	0.0211543	-0.223273	0.265582	0
"hsa-miR-4708-5p", "hsa-miR-1181", "hsa-miR-548v"	NA	NA	NA	0	0	0	0
"hsa-miR-4740-5p", "hsa-miR-597-3p", "hsa-miR-484"	-1.09016	0.275644	1	-0.291417	-1.20367	0.620838	4
"hsa-miR-3908", "hsa-miR-323a-3p", "hsa-miR-3126-3p"	-0.893204	0.371748	1	-0.0341042	-0.163563	0.0953546	0
"hsa-miR-371b-3p", "hsa-miR-323a-3p", "hsa-miR-4322"	-0.893204	0.371748	1	-0.0341042	-0.163563	0.0953546	0
"hsa-miR-518e-3p", "hsa-miR-6753-3p", "hsa-miR-3925-5p"	-4.16342	3.13514e-05	0.0313514	-0.119589	-0.249926	0.0107484	0
"hsa-miR-640", "hsa-miR-29c-5p", "hsa-miR-5591-5p"	2.46563	0.0136771	1	0.62757	-0.1048	1.35994	5
"hsa-miR-524-5p", "hsa-miR-6791-3p", "hsa-miR-4757-3p"	NA	NA	NA	0	0	0	0
"hsa-miR-5696", "hsa-miR-7849-3p", "hsa-miR-4467"	NA	NA	NA	0	0	0	0
"hsa-miR-1247-5p", "hsa-miR-582-5p", "hsa-miR-3152-3p"	0.357335	0.720841	1	0.092597	-0.472086	0.65728	0
"hsa-miR-208a-5p", "hsa-miR-4533", "hsa-miR-3668"	NA	NA	NA	0	0	0	0
"hsa-miR-4635", "hsa-miR-664a-5p", "hsa-miR-205-5p"	-1.45598	0.145399	1	-0.223053	-0.738223	0.292117	1
"hsa-miR-4774-3p", "hsa-miR-6865-3p", "hsa-miR-4742-3p"	0.256985	0.797191	1	0.0171243	-0.112788	0.147036	0
"hsa-miR-142-3p", "hsa-miR-1269a", "hsa-miR-6796-3p"	0.648248	0.516825	1	0.105798	-0.142836	0.354433	3
"hsa-miR-5008-3p", "hsa-miR-99a-3p", "hsa-miR-4267"	-1.43427	0.151495	1	-0.533118	-1.23113	0.16489	2
"hsa-miR-4791", "hsa-miR-599", "hsa-miR-149-3p"	1.38386	0.166401	1	0.0357842	-0.014897	0.0864655	0
"hsa-miR-3618", "hsa-miR-5586-5p", "hsa-miR-370-5p"	0.128818	0.897501	1	0.0545231	-0.51545	0.624496	1
"hsa-miR-6767-3p", "hsa-miR-500b-3p", "hsa-miR-4764-3p"	0.154925	0.87688	1	0.0283443	-0.101361	0.15805	0
"hsa-miR-150-3p", "hsa-miR-125b-2-3p", "hsa-miR-3161"	-0.358418	0.720031	1	-0.159975	-0.943565	0.623615	1
"hsa-miR-664a-5p", "hsa-miR-424-5p", "hsa-miR-4520-5p"	-1.17265	0.240937	1	-0.0373963	-0.167257	0.0924644	1
"hsa-miR-1301-5p", "hsa-miR-450b-3p", "hsa-miR-939-5p"	-1.18593	0.23565	1	-0.0632521	-0.243159	0.116655	0
"hsa-miR-6743-5p", "hsa-miR-4293", "hsa-miR-6740-5p"	NA	NA	NA	0	0	0	0
"hsa-miR-222-5p", "hsa-miR-3074-5p", "hsa-miR-564"	-0.291735	0.770489	1	-0.0462432	-0.938441	0.845955	3
"hsa-miR-3147", "hsa-miR-6825-5p", "hsa-miR-4499"	NA	NA	NA	0	0	0	0
"hsa-miR-920", "hsa-miR-199b-5p", "hsa-miR-6891-3p"	-0.225618	0.821498	1	-0.0480445	-0.288972	0.192883	1
"hsa-miR-296-3p", "hsa-miR-548z", "hsa-miR-892c-5p"	-0.723098	0.46962	1	-0.256738	-0.751042	0.237566	2
"hsa-miR-7158-3p", "hsa-miR-509-3-5p", "hsa-miR-7706"	-0.283913	0.776477	1	-0.0308501	-0.162049	0.100349	2
"hsa-miR-1233-5p", "hsa-miR-4699-3p", "hsa-miR-4271"	NA	NA	NA	0	0	0	0
"hsa-miR-449b-3p", "hsa-miR-517-5p", "hsa-miR-4760-5p"	NA	NA	NA	0	0	0	0
"hsa-miR-187-3p", "hsa-miR-3138", "hsa-miR-6764-5p"	-0.228805	0.819021	1	-0.0678664	-0.788889	0.653156	1
"hsa-miR-5011-5p", "hsa-miR-3613-5p", "hsa-miR-3617-3p"	-1.62791	0.103545	1	-0.0336425	-0.163138	0.0958529	0
"hsa-miR-3668", "hsa-miR-371a-5p", "hsa-miR-764"	NA	NA	NA	0	0	0	0
"hsa-miR-8088", "hsa-miR-3137", "hsa-miR-607"	-0.141585	0.887408	1	-0.00581224	-0.135161	0.123536	0
"hsa-miR-6865-3p", "hsa-miR-376a-2-5p", "hsa-miR-323a-3p"	-0.893204	0.371748	1	-0.0341042	-0.163563	0.0953546	0
"hsa-miR-6871-3p", "hsa-miR-3945", "hsa-miR-545-5p"	NA	NA	NA	0	0	0	0
"hsa-miR-34a-5p", "hsa-miR-3616-3p", "hsa-miR-6747-5p"	-2.27851	0.0226962	1	-0.34277	-0.905147	0.219606	0
"hsa-miR-1537-5p", "hsa-miR-1912", "hsa-miR-6821-5p"	NA	NA	NA	0	0	0	0
"hsa-miR-612", "hsa-miR-337-5p", "hsa-miR-6799-3p"	-0.459943	0.645557	1	-0.0431696	-0.755274	0.668934	0
"hsa-miR-4666b", "hsa-miR-8485", "hsa-miR-6770-3p"	0.880118	0.378795	1	0.0205078	-0.109571	0.150587	0
"hsa-miR-4520-2-3p", "hsa-miR-6792-5p", "hsa-miR-4743-3p"	NA	NA	NA	0	0	0	0
"hsa-miR-6880-5p", "hsa-miR-548aj-3p", "hsa-miR-381-3p"	0.872698	0.382828	1	0.337885	-0.465805	1.14158	4
"hsa-miR-3150b-5p", "hsa-miR-6807-5p", "hsa-miR-185-5p"	1.49692	0.134414	1	0.274706	-0.415572	0.964985	0
"hsa-miR-432-5p", "hsa-miR-3682-5p", "hsa-miR-6799-3p"	-0.260923	0.794152	1	-0.0322969	-0.162496	0.0979019	0
"hsa-miR-650", "hsa-miR-3165", "hsa-miR-3191-3p"	0.886192	0.375514	1	0.0163438	-0.0337574	0.0664449	0
"hsa-miR-208b-3p", "hsa-miR-205-5p", "hsa-miR-1295a"	-1.30889	0.190571	1	-0.169041	-0.554068	0.215987	1
"hsa-miR-4797-3p", "hsa-miR-4635", "hsa-miR-124-3p"	0.914123	0.360652	1	0.265815	-0.520283	1.05191	4
"hsa-miR-1261", "hsa-miR-6808-5p", "hsa-miR-1250-5p"	0.116582	0.907191	1	0.0197128	-0.059902	0.0993276	0
"hsa-miR-95-5p", "hsa-miR-6886-3p", "hsa-miR-4800-5p"	NA	NA	NA	0	0	0	0
"hsa-miR-4699-5p", "hsa-miR-6764-5p", "hsa-miR-4729"	0.837279	0.402436	1	0.0183742	-0.111689	0.148438	0
"hsa-miR-514b-3p", "hsa-miR-30b-5p", "hsa-miR-6840-3p"	-0.586025	0.557859	1	-0.264911	-1.24653	0.716705	6
"hsa-miR-1238-3p", "hsa-miR-33a-3p", "hsa-miR-2681-3p"	-1.14503	0.252199	1	-0.0364935	-0.166363	0.0933763	0
"hsa-miR-7855-5p", "hsa-miR-323a-3p", "hsa-miR-5787"	-1.50518	0.132278	1	-0.0467658	-0.176414	0.0828819	0
"hsa-miR-548aj-3p", "hsa-miR-4724-3p", "hsa-miR-6771-5p"	NA	NA	NA	0	0	0	0
"hsa-miR-4480", "hsa-miR-5692a", "hsa-miR-5006-5p"	NA	NA	NA	0	0	0	0
"hsa-miR-6735-3p", "hsa-miR-4718", "hsa-miR-330-3p"	-1.5444	0.122491	1	-0.833624	-1.67936	0.0121131	3
"hsa-miR-6754-3p", "hsa-miR-760", "hsa-miR-4789-5p"	0.201919	0.83998	1	0.0062945	-0.123348	0.135937	0
"hsa-miR-5583-5p", "hsa-miR-32-5p", "hsa-miR-6809-3p"	0.900367	0.367925	1	0.220115	-0.383248	0.823479	0
"hsa-miR-620", "hsa-miR-212-5p", "hsa-miR-4530"	0.761454	0.446386	1	0.269679	-0.458448	0.997807	3
"hsa-miR-3934-5p", "hsa-miR-548ba", "hsa-miR-6769a-3p"	-0.592902	0.553246	1	-0.0245457	-0.154349	0.105258	0
"hsa-miR-4451", "hsa-miR-4698", "hsa-miR-129-2-3p"	-1.38583	0.165798	1	-0.261901	-0.949588	0.425787	0
"hsa-miR-6846-3p", "hsa-miR-130a-3p", "hsa-miR-28-3p"	-0.282837	0.777302	1	-0.0593428	-0.950061	0.831376	4
"hsa-miR-4760-3p", "hsa-miR-7159-5p", "hsa-miR-1295b-5p"	NA	NA	NA	0	0	0	0
"hsa-miR-6833-5p", "hsa-miR-1250-5p", "hsa-miR-5703"	0.116582	0.907191	1	0.0197128	-0.059902	0.0993276	0
"hsa-miR-29b-1-5p", "hsa-miR-4494", "hsa-miR-659-3p"	2.83786	0.00454168	1	0.485827	-0.098746	1.0704	1
"hsa-miR-4329", "hsa-miR-4519", "hsa-miR-1537-3p"	NA	NA	NA	0	0	0	0
"hsa-miR-6782-3p", "hsa-miR-6783-3p", "hsa-miR-1273h-3p"	-1.54025	0.123499	1	-0.0666844	-0.19686	0.0634917	1
"hsa-miR-5008-3p", "hsa-miR-4733-5p", "hsa-miR-572"	NA	NA	NA	0	0	0	0
"hsa-miR-374b-3p", "hsa-miR-4326", "hsa-miR-4445-5p"	-1.24229	0.21413	1	-0.0240416	-0.15355	0.105466	0
"hsa-miR-4446-3p", "hsa-miR-6817-3p", "hsa-miR-676-5p"	-0.826863	0.408315	1	-0.25492	-0.98602	0.476181	2
"hsa-miR-6741-5p", "hsa-miR-3913-5p", "hsa-miR-320c"	-1.96543	0.0493642	1	-0.0989846	-0.285999	0.0880298	1
"hsa-miR-920", "hsa-miR-499b-3p", "hsa-miR-7155-5p"	NA	NA	NA	0	0	0	0
"hsa-miR-6770-3p", "hsa-miR-342-5p", "hsa-miR-4680-3p"	0.540013	0.589188	1	0.0313938	-0.710839	0.773626	0
"hsa-miR-486-3p", "hsa-miR-4764-3p", "hsa-miR-4287"	1.7436	0.0812284	1	0.148977	-0.0910001	0.388954	2
"hsa-miR-6762-5p", "hsa-miR-548ap-3p", "hsa-miR-129-2-3p"	-0.963948	0.335072	1	-0.227964	-0.915769	0.459841	0
"hsa-miR-6754-5p", "hsa-miR-6803-3p", "hsa-miR-548ak"	0.13658	0.891363	1	0.00828379	-0.122338	0.138905	1
"hsa-miR-211-5p", "hsa-miR-4764-3p", "hsa-miR-1260b"	1.63793	0.101437	1	1.88102	0.560031	3.20201	7
"hsa-miR-5001-5p", "hsa-miR-4999-3p", "hsa-miR-107"	2.98109	0.00287223	1	0.12891	-0.0579981	0.315819	1
"hsa-miR-554", "hsa-miR-1178-5p", "hsa-miR-128-1-5p"	0.955307	0.339423	1	0.310063	-0.420022	1.04015	4
"hsa-miR-4520-5p", "hsa-miR-520h", "hsa-miR-544b"	NA	NA	NA	0	0	0	0
"hsa-miR-6809-3p", "hsa-miR-215-5p", "hsa-miR-1267"	2.18446	0.0289282	1	0.559667	-0.223493	1.34283	5
"hsa-miR-5009-5p", "hsa-miR-4772-5p", "hsa-miR-523-3p"	-1.01498	0.310115	1	-0.0664035	-0.196857	0.0640495	1
"hsa-miR-548bb-5p", "hsa-miR-7843-5p", "hsa-miR-6789-3p"	0.830559	0.406223	1	0.0240516	-0.105314	0.153417	0
"hsa-miR-92b-3p", "hsa-miR-548ax", "hsa-miR-5008-3p"	1.93177	0.0533881	1	0.772642	-0.0591481	1.60443	3
"hsa-miR-6083", "hsa-miR-216a-5p", "hsa-miR-6508-3p"	1.38386	0.166401	1	0.0357842	-0.014897	0.0864655	0
"hsa-miR-939-5p", "hsa-miR-3173-3p", "hsa-miR-1267"	-1.20283	0.229042	1	-0.0632521	-0.193255	0.0667504	0
"hsa-miR-4733-3p", "hsa-miR-3928-5p", "hsa-miR-365a-3p"	-0.223708	0.822984	1	-0.00622617	-0.135572	0.12312	0
"hsa-miR-6847-3p", "hsa-miR-524-3p", "hsa-miR-34a-5p"	-1.88211	0.0598213	1	-0.376529	-1.06837	0.315308	0
"hsa-miR-6805-5p", "hsa-miR-548an", "hsa-miR-646"	NA	NA	NA	0	0	0	0
"hsa-miR-5090", "hsa-miR-6838-3p", "hsa-miR-1243"	1.83882	0.0659416	1	0.0631042	-0.0670503	0.193259	0
"hsa-miR-130a-5p", "hsa-miR-4313", "hsa-miR-519b-3p"	NA	NA	NA	0	0	0	0
"hsa-miR-548e-5p", "hsa-miR-8082", "hsa-miR-3617-5p"	NA	NA	NA	0	0	0	0
"hsa-miR-6801-5p", "hsa-miR-4632-5p", "hsa-miR-1301-3p"	0.259256	0.795438	1	-0.0107846	-0.140826	0.119257	0
"hsa-miR-769-5p", "hsa-miR-1226-3p", "hsa-miR-3155b"	-0.716836	0.473475	1	-0.10582	-0.299139	0.0875003	2
"hsa-miR-4666a-5p", "hsa-miR-450b-5p", "hsa-miR-5088-3p"	-1.37022	0.170617	1	-0.221023	-0.726582	0.284536	0
"hsa-miR-4499", "hsa-miR-924", "hsa-miR-6837-3p"	0.3995	0.689525	1	0.0195603	-0.109916	0.149036	0
"hsa-miR-6864-5p", "hsa-miR-3117-5p", "hsa-miR-548aq-5p"	NA	NA	NA	0	0	0	0
"hsa-miR-6500-5p", "hsa-miR-1269b", "hsa-miR-483-5p"	-0.367936	0.712921	1	-0.027064	-0.357777	0.303649	0
"hsa-miR-489-5p", "hsa-miR-210-3p", "hsa-miR-6739-5p"	-0.951942	0.341127	1	-0.30492	-1.09092	0.481084	4
"hsa-miR-6830-3p", "hsa-miR-7706", "hsa-miR-4481"	-0.283913	0.776477	1	-0.0308501	-0.162049	0.100349	2
"hsa-miR-1292-5p", "hsa-miR-1471", "hsa-miR-7845-5p"	0.750899	0.452713	1	0.0105344	-0.118937	0.140006	0
"hsa-miR-3155b", "hsa-miR-6071", "hsa-miR-141-3p"	-0.811086	0.417316	1	-0.0976575	-0.623348	0.428032	1
"hsa-miR-4482-5p", "hsa-miR-4798-3p", "hsa-miR-3158-3p"	-0.263528	0.792144	1	-0.033581	-0.165275	0.0981128	2
"hsa-miR-4750-5p", "hsa-miR-6822-3p", "hsa-miR-5687"	NA	NA	NA	0	0	0	0
"hsa-miR-3158-5p", "hsa-miR-6754-5p", "hsa-miR-96-3p"	-0.150615	0.880279	1	-0.0358026	-0.216775	0.145169	0
"hsa-miR-5681a", "hsa-miR-4420", "hsa-miR-6845-5p"	NA	NA	NA	0	0	0	0
"hsa-miR-5787", "hsa-miR-8059", "hsa-miR-516b-5p"	-1.96339	0.0496012	1	-0.0420934	-0.171706	0.087519	0
"hsa-miR-548aq-5p", "hsa-miR-4745-3p", "hsa-let-7g-5p"	0.513675	0.607479	1	0.281863	-0.693907	1.25763	6
"hsa-miR-3159", "hsa-miR-5683", "hsa-miR-7-2-3p"	NA	NA	NA	0	0	0	0
"hsa-miR-3152-3p", "hsa-miR-146b-3p", "hsa-miR-642a-3p"	-0.993172	0.320626	1	-0.0551804	-0.363919	0.253558	0
"hsa-miR-4642", "hsa-miR-6806-5p", "hsa-miR-4666b"	NA	NA	NA	0	0	0	0
"hsa-miR-4712-5p", "hsa-miR-548ba", "hsa-miR-302b-3p"	NA	NA	NA	0	0	0	0
"hsa-miR-649", "hsa-miR-4785", "hsa-miR-4474-3p"	-1.4673	0.142296	1	-0.101877	-0.232822	0.0290678	1
"hsa-miR-197-3p", "hsa-miR-4766-5p", "hsa-miR-4716-3p"	-0.199678	0.841732	1	-0.039496	-0.231109	0.152117	1
"hsa-miR-6759-3p", "hsa-miR-8485", "hsa-miR-6864-5p"	-0.216032	0.828963	1	-0.0238475	-0.103721	0.0560265	0
"hsa-miR-1264", "hsa-miR-3170", "hsa-miR-4327"	-4.06514	4.80039e-05	0.0480039	-0.134998	-0.200086	-0.06991	1
"hsa-miR-1254", "hsa-miR-199b-5p", "hsa-miR-6752-5p"	-0.717015	0.473365	1	-0.0997468	-0.340573	0.141079	1
"hsa-miR-1304-3p", "hsa-miR-5195-5p", "hsa-miR-15a-5p"	-1.36042	0.173697	1	-0.363932	-1.2665	0.538632	3
"hsa-miR-6768-5p", "hsa-miR-4758-3p", "hsa-miR-5087"	NA	NA	NA	0	0	0	0
"hsa-miR-3591-5p", "hsa-miR-3115", "hsa-miR-6878-3p"	NA	NA	NA	0	0	0	0
"hsa-miR-367-3p", "hsa-miR-499b-3p", "hsa-miR-96-3p"	-1.49023e-16	1	1	-3.79442e-18	-0.0499045	0.0499045	0
"hsa-miR-6843-3p", "hsa-miR-6068", "hsa-miR-3192-3p"	0.163499	0.870125	1	0.0167718	-0.0626208	0.0961643	0
"hsa-miR-5585-5p", "hsa-miR-3934-3p", "hsa-miR-3663-3p"	NA	NA	NA	0	0	0	0
"hsa-miR-524-3p", "hsa-miR-548ac", "hsa-miR-625-3p"	1.19075	0.233752	1	0.05991	-0.0700121	0.189832	0
"hsa-miR-2052", "hsa-miR-433-5p", "hsa-miR-502-5p"	-1.10873	0.267548	1	-0.218636	-0.797204	0.359933	1
"hsa-miR-7106-3p", "hsa-miR-130b-5p", "hsa-miR-874-3p"	0.24513	0.806356	1	0.0882116	-0.832674	1.0091	2
"hsa-miR-7977", "hsa-miR-410-3p", "hsa-miR-875-3p"	2.55532	0.010609	1	0.703314	-0.0925491	1.49918	4
"hsa-miR-6889-5p", "hsa-miR-2053", "hsa-miR-4257"	NA	NA	NA	0	0	0	0
"hsa-miR-485-3p", "hsa-miR-550a-3-5p", "hsa-miR-3690"	-0.239776	0.810504	1	-0.0796634	-0.802664	0.643337	3
"hsa-miR-876-5p", "hsa-miR-4260", "hsa-miR-6814-5p"	-2.24175	0.0249774	1	-0.123035	-0.274991	0.0289214	0
"hsa-miR-4326", "hsa-miR-4638-5p", "hsa-miR-4441"	-1.00056	0.31704	1	-0.0263847	-0.156027	0.103258	0
"hsa-miR-5011-5p", "hsa-miR-7151-3p", "hsa-let-7g-3p"	-1.03649	0.299974	1	-0.441973	-1.13103	0.247086	2
"hsa-miR-6882-3p", "hsa-miR-194-3p", "hsa-miR-3134"	1.45841	0.144728	1	0.048132	-0.0819586	0.178223	0
"hsa-miR-4691-5p", "hsa-miR-4301", "hsa-miR-4766-5p"	1.03183	0.30215	1	0.0221486	-0.10726	0.151558	0
"hsa-miR-6835-5p", "hsa-miR-5009-3p", "hsa-miR-6851-5p"	NA	NA	NA	0	0	0	0
"hsa-miR-3197", "hsa-miR-4523", "hsa-miR-3115"	NA	NA	NA	0	0	0	0
"hsa-miR-8067", "hsa-miR-6772-5p", "hsa-miR-20a-3p"	-1.00266	0.316027	1	-0.0257358	-0.0760436	0.0245719	0
"hsa-miR-888-5p", "hsa-miR-6847-3p", "hsa-miR-4446-3p"	-1.29035	0.196928	1	-0.0278675	-0.157281	0.101546	0
"hsa-miR-96-3p", "hsa-miR-4770", "hsa-miR-196b-5p"	-0.467538	0.640115	1	-0.0425026	-0.279137	0.194132	2
"hsa-miR-557", "hsa-miR-4419b", "hsa-miR-188-3p"	0.848708	0.396044	1	0.145767	-0.187042	0.478575	0
"hsa-miR-7108-5p", "hsa-miR-3678-5p", "hsa-miR-506-3p"	NA	NA	NA	0	0	0	0
"hsa-miR-3161", "hsa-miR-597-3p", "hsa-let-7a-3p"	1.38004	0.167575	1	0.0238174	-0.162233	0.209867	0
"hsa-miR-3943", "hsa-miR-6887-5p", "hsa-miR-1179"	NA	NA	NA	0	0	0	0
"hsa-let-7g-3p", "hsa-miR-524-3p", "hsa-miR-146a-5p"	0.48679	0.626407	1	0.380925	-0.762099	1.52395	7
"hsa-miR-6847-5p", "hsa-miR-635", "hsa-miR-4652-3p"	NA	NA	NA	0	0	0	0
"hsa-miR-3689d", "hsa-miR-548x-3p", "hsa-miR-6846-3p"	NA	NA	NA	0	0	0	0
"hsa-miR-4433a-3p", "hsa-miR-3192-3p", "hsa-miR-433-5p"	-0.936611	0.348959	1	-0.201864	-0.859825	0.456097	1
"hsa-miR-873-5p", "hsa-miR-3919", "hsa-miR-548aa"	0.551624	0.581206	1	0.029337	-0.100857	0.159531	1
"hsa-miR-3942-3p", "hsa-miR-4433b-5p", "hsa-miR-6127"	0.427789	0.668805	1	0.0239541	-0.106276	0.154184	1
"hsa-miR-548g-3p", "hsa-miR-6780b-3p", "hsa-miR-106a-3p"	-0.859034	0.390322	1	-0.0423586	-0.172042	0.0873249	0
"hsa-miR-3915", "hsa-miR-6786-3p", "hsa-miR-202-3p"	-2.77332	0.00554876	1	-0.0716304	-0.201373	0.0581118	0
"hsa-miR-4664-5p", "hsa-miR-383-3p", "hsa-miR-500b-5p"	0.239003	0.811104	1	0.0138222	-0.429341	0.456985	0
"hsa-miR-6729-5p", "hsa-miR-6835-5p", "hsa-miR-548g-3p"	NA	NA	NA	0	0	0	0
"hsa-miR-4727-3p", "hsa-miR-302d-3p", "hsa-miR-6894-5p"	-1.24515	0.213076	1	-0.0223961	-0.072513	0.0277207	0
"hsa-miR-4440", "hsa-miR-5590-3p", "hsa-miR-766-5p"	-0.753213	0.451322	1	-0.0060468	-0.135587	0.123494	0
"hsa-miR-5188", "hsa-miR-4436a", "hsa-miR-1273a"	-0.104596	0.916696	1	-0.0163845	-0.145824	0.113055	0
"hsa-miR-7155-5p", "hsa-miR-203a-5p", "hsa-miR-217"	NA	NA	NA	0	0	0	0
"hsa-miR-491-5p", "hsa-miR-10a-5p", "hsa-miR-323a-3p"	1.88608	0.0592841	1	0.962657	-0.0865307	2.01185	6
"hsa-miR-513a-3p", "hsa-miR-505-5p", "hsa-miR-629-3p"	0.61125	0.541034	1	0.145557	-0.549675	0.840789	1
"hsa-miR-4495", "hsa-miR-548bb-5p", "hsa-miR-133a-5p"	0.955215	0.339469	1	0.0244998	-0.0257703	0.0747699	0
"hsa-miR-4283", "hsa-miR-507", "hsa-miR-4785"	-0.267791	0.78886	1	-0.0247684	-0.104355	0.0548185	0
"hsa-miR-4646-3p", "hsa-miR-8056", "hsa-miR-6885-5p"	-0.160073	0.872824	1	-0.00975475	-0.14112	0.121611	2
"hsa-miR-4740-3p", "hsa-miR-96-3p", "hsa-miR-3660"	-3.88957e-17	1	1	-9.90359e-19	-0.0499045	0.0499045	0
"hsa-miR-3681-5p", "hsa-miR-6818-5p", "hsa-miR-147b"	-0.0868827	0.930765	1	-0.0284846	-0.158872	0.101903	0
"hsa-miR-379-5p", "hsa-miR-8075", "hsa-miR-101-5p"	2.10386	0.0353905	1	0.802211	0.0157069	1.58872	2
"hsa-miR-28-3p", "hsa-miR-4776-5p", "hsa-miR-4694-5p"	-0.256709	0.797403	1	-0.0481787	-0.238161	0.141803	0
"hsa-miR-3917", "hsa-miR-7107-3p", "hsa-miR-29a-5p"	-0.698916	0.484605	1	-0.150912	-0.730215	0.428391	1
"hsa-miR-6737-3p", "hsa-miR-553", "hsa-miR-4761-5p"	-0.698507	0.48486	1	-0.00445615	-0.0838319	0.0749196	0
"hsa-miR-372-3p", "hsa-miR-8084", "hsa-miR-760"	0.15023	0.880583	1	-0.00634819	-0.135996	0.1233	0
"hsa-miR-3616-3p", "hsa-miR-6813-5p", "hsa-miR-5002-5p"	NA	NA	NA	0	0	0	0
"hsa-miR-541-3p", "hsa-miR-891b", "hsa-miR-29c-5p"	0.0118987	0.990506	1	-0.0268955	-0.743977	0.690186	2
"hsa-miR-642a-5p", "hsa-miR-199a-5p", "hsa-miR-4772-5p"	-0.748526	0.454143	1	-0.237562	-1.00661	0.531483	2
"hsa-miR-577", "hsa-miR-4278", "hsa-miR-4656"	NA	NA	NA	0	0	0	0
"hsa-miR-487b-5p", "hsa-miR-548f-3p", "hsa-miR-8086"	1.85829	0.0631276	1	0.379972	-0.13239	0.892334	2
"hsa-miR-6132", "hsa-miR-4515", "hsa-miR-376c-5p"	0.390507	0.696161	1	0.0884378	-0.306613	0.483488	0
"hsa-miR-181a-2-3p", "hsa-miR-6084", "hsa-miR-1307-5p"	-0.381683	0.702696	1	-0.0709287	-0.345431	0.203573	3
"hsa-miR-6750-3p", "hsa-miR-6838-3p", "hsa-miR-6772-5p"	0.311444	0.755463	1	0.0317854	-0.0979319	0.161503	0
"hsa-miR-668-3p", "hsa-miR-621", "hsa-miR-6816-5p"	-2.34051	0.0192575	1	-0.351806	-0.915638	0.212026	1
"hsa-miR-3171", "hsa-miR-6832-3p", "hsa-miR-6786-3p"	-2.77332	0.00554876	1	-0.0716304	-0.201373	0.0581118	0
"hsa-miR-4419a", "hsa-miR-3680-3p", "hsa-miR-6860"	-0.608578	0.542804	1	-0.0209663	-0.150402	0.108469	0
"hsa-miR-6881-5p", "hsa-miR-5588-3p", "hsa-miR-6756-5p"	NA	NA	NA	0	0	0	0
"hsa-miR-525-5p", "hsa-miR-4783-5p", "hsa-miR-3664-5p"	NA	NA	NA	0	0	0	0
"hsa-miR-1206", "hsa-miR-98-5p", "hsa-miR-6848-3p"	1.17049	0.241803	1	0.692073	-0.204833	1.58898	3
"hsa-miR-5093", "hsa-miR-7157-5p", "hsa-miR-3925-5p"	NA	NA	NA	0	0	0	0
"hsa-miR-585-5p", "hsa-miR-1295a", "hsa-miR-3121-5p"	NA	NA	NA	0	0	0	0
"hsa-miR-2114-5p", "hsa-miR-5586-3p", "hsa-miR-2681-5p"	NA	NA	NA	0	0	0	0
"hsa-miR-194-5p", "hsa-miR-135b-3p", "hsa-miR-892c-3p"	0.187182	0.851518	1	0.0148526	-0.885509	0.915214	3
"hsa-miR-559", "hsa-miR-1257", "hsa-miR-1180-5p"	NA	NA	NA	0	0	0	0
"hsa-miR-587", "hsa-miR-33a-3p", "hsa-miR-219a-5p"	-1.35478	0.175489	1	-0.571458	-1.22404	0.0811246	2
"hsa-miR-4789-3p", "hsa-miR-4502", "hsa-miR-191-3p"	2.40689	0.016089	1	0.717834	-0.0351574	1.47082	2
"hsa-miR-378d", "hsa-miR-548ak", "hsa-miR-6847-3p"	1.45608	0.145371	1	0.54008	-0.222507	1.30267	2
"hsa-miR-4733-5p", "hsa-miR-3171", "hsa-miR-4419b"	NA	NA	NA	0	0	0	0
"hsa-miR-19b-2-5p", "hsa-miR-300", "hsa-miR-642a-5p"	0.903043	0.366503	1	0.0224431	-0.107024	0.151911	0
"hsa-miR-4508", "hsa-miR-1283", "hsa-miR-548ad-3p"	1.87431	0.0608871	1	0.0629132	-0.0669436	0.19277	0
"hsa-miR-6769a-3p", "hsa-miR-4766-5p", "hsa-miR-451b"	1.48404	0.137798	1	0.0695663	-0.0611223	0.200255	2
"hsa-miR-657", "hsa-miR-6744-3p", "hsa-miR-873-5p"	NA	NA	NA	0	0	0	0
"hsa-miR-5685", "hsa-miR-6515-3p", "hsa-miR-7844-5p"	-0.536243	0.591791	1	-0.0198086	-0.0991705	0.0595533	0
"hsa-miR-493-5p", "hsa-miR-181a-5p", "hsa-miR-6812-5p"	0.114754	0.90864	1	0.122424	-0.899431	1.14428	7
"hsa-miR-558", "hsa-miR-548o-3p", "hsa-miR-6765-3p"	1.40876	0.158905	1	0.0758791	-0.0543177	0.206076	0
"hsa-miR-7850-5p", "hsa-miR-4774-3p", "hsa-miR-5579-5p"	NA	NA	NA	0	0	0	0
"hsa-miR-151a-5p", "hsa-miR-6873-3p", "hsa-miR-6819-3p"	1.99682	0.0458446	1	0.140303	-0.0486525	0.329258	0
"hsa-miR-548f-3p", "hsa-miR-1185-1-3p", "hsa-miR-7706"	3.45065	0.000559239	0.559239	0.133667	0.00281916	0.264515	2
"hsa-miR-564", "hsa-miR-3150b-5p", "hsa-miR-143-5p"	1.33799	0.1809	1	0.115521	-0.211192	0.442234	0
"hsa-miR-190b", "hsa-miR-6891-5p", "hsa-miR-4426"	0.377837	0.705552	1	0.0320165	-0.097958	0.161991	0
"hsa-miR-34a-3p", "hsa-miR-4442", "hsa-miR-345-3p"	-1.17176	0.241293	1	-0.193363	-0.754266	0.367541	0
"hsa-miR-1291", "hsa-miR-3195", "hsa-miR-181d-3p"	-0.231652	0.816808	1	-0.062263	-0.31833	0.193804	0
"hsa-miR-4533", "hsa-miR-4481", "hsa-miR-6793-5p"	NA	NA	NA	0	0	0	0
"hsa-miR-515-5p", "hsa-miR-4522", "hsa-miR-4314"	NA	NA	NA	0	0	0	0
"hsa-miR-4300", "hsa-miR-98-3p", "hsa-miR-6888-5p"	-2.24257	0.0249246	1	-0.493742	-1.14785	0.160367	3
"hsa-miR-6814-5p", "hsa-miR-6780b-5p", "hsa-miR-7112-5p"	NA	NA	NA	0	0	0	0
"hsa-miR-2052", "hsa-miR-4652-3p", "hsa-miR-3610"	NA	NA	NA	0	0	0	0
"hsa-miR-3688-3p", "hsa-miR-4447", "hsa-miR-4269"	-1.44939	0.147228	1	-0.0739536	-0.204082	0.0561753	0
"hsa-miR-15a-5p", "hsa-miR-296-5p", "hsa-miR-519c-5p"	-1.35011	0.176981	1	-0.454772	-1.40202	0.492478	5
"hsa-miR-548c-5p", "hsa-miR-7849-3p", "hsa-miR-6794-5p"	-0.51907	0.603712	1	-0.00950204	-0.0595645	0.0405604	0
"hsa-miR-548g-5p", "hsa-miR-623", "hsa-miR-6828-3p"	NA	NA	NA	0	0	0	0
"hsa-miR-8079", "hsa-miR-3606-3p", "hsa-miR-6767-3p"	1.02776	0.304061	1	0.0639917	-0.0661002	0.194084	0
"hsa-miR-1184", "hsa-miR-7855-5p", "hsa-miR-433-3p"	-0.83334	0.404653	1	-0.336317	-1.08352	0.410882	3
"hsa-miR-485-5p", "hsa-miR-4770", "hsa-miR-3972"	-1.95315	0.0508018	1	-0.572263	-1.36026	0.215731	3
"hsa-miR-361-3p", "hsa-miR-4633-5p", "hsa-miR-6503-3p"	-2.30724	0.0210416	1	-1.14315	-2.06417	-0.222131	5
"hsa-miR-4423-3p", "hsa-miR-4314", "hsa-miR-99a-5p"	0.295619	0.767521	1	0.150808	-0.790558	1.09217	4
"hsa-miR-329-5p", "hsa-miR-6841-5p", "hsa-miR-1238-3p"	-0.808568	0.418764	1	-0.163739	-0.908291	0.580812	2
"hsa-miR-6505-5p", "hsa-miR-4639-3p", "hsa-miR-548c-5p"	-0.324948	0.745221	1	0.00250524	-0.127706	0.132717	0
"hsa-miR-1199-3p", "hsa-miR-3123", "hsa-miR-4725-3p"	NA	NA	NA	0	0	0	0
"hsa-miR-6786-5p", "hsa-miR-5196-5p", "hsa-miR-3139"	NA	NA	NA	0	0	0	0
"hsa-miR-922", "hsa-miR-4256", "hsa-miR-1285-5p"	0.0119675	0.990452	1	0.0142896	-0.115267	0.143846	0
"hsa-miR-764", "hsa-miR-4739", "hsa-miR-3610"	NA	NA	NA	0	0	0	0
"hsa-miR-4753-3p", "hsa-miR-585-5p", "hsa-miR-4475"	0.934009	0.350299	1	0.0180013	-0.111869	0.147871	0
"hsa-miR-514a-3p", "hsa-miR-7154-3p", "hsa-miR-516a-5p"	-0.128709	0.897588	1	-0.00401491	-0.0541672	0.0461374	0
"hsa-miR-5681b", "hsa-miR-3192-3p", "hsa-miR-6821-5p"	0.163499	0.870125	1	0.0167718	-0.0626208	0.0961643	0
"hsa-miR-125a-3p", "hsa-miR-548am-3p", "hsa-miR-548aa"	0.0318182	0.974617	1	-0.0289064	-0.712124	0.654311	1
"hsa-miR-3183", "hsa-miR-5588-5p", "hsa-miR-6737-5p"	NA	NA	NA	0	0	0	0
"hsa-miR-182-3p", "hsa-miR-3689f", "hsa-miR-3917"	0.430109	0.667116	1	0.00621794	-0.123541	0.135977	0
"hsa-miR-190b", "hsa-miR-6799-5p", "hsa-miR-6504-5p"	0.377837	0.705552	1	0.0320165	-0.097958	0.161991	0
"hsa-miR-329-3p", "hsa-miR-99a-5p", "hsa-miR-323b-5p"	0.0398214	0.968236	1	0.0630916	-0.861488	0.987671	6
"hsa-miR-105-5p", "hsa-miR-5091", "hsa-miR-550a-3p"	-1.61383	0.106565	1	-0.0706583	-0.200707	0.0593901	1
"hsa-miR-4662a-3p", "hsa-miR-563", "hsa-miR-1178-3p"	-0.28173	0.778151	1	-0.013369	-0.142771	0.116033	0
"hsa-miR-4697-3p", "hsa-miR-3131", "hsa-miR-588"	NA	NA	NA	0	0	0	0
"hsa-miR-4481", "hsa-miR-92a-1-5p", "hsa-miR-25-3p"	0.788515	0.430395	1	0.220299	-0.680179	1.12078	3
"hsa-miR-4310", "hsa-miR-4735-5p", "hsa-miR-548h-5p"	NA	NA	NA	0	0	0	0
"hsa-miR-573", "hsa-miR-6801-3p", "hsa-miR-4711-3p"	NA	NA	NA	0	0	0	0
"hsa-miR-451b", "hsa-miR-3607-5p", "hsa-miR-641"	0.983645	0.32529	1	0.0339251	-0.09634	0.16419	1
"hsa-miR-1-3p", "hsa-miR-5699-3p", "hsa-miR-548x-5p"	-0.254778	0.798895	1	-0.019661	-0.149445	0.110123	0
"hsa-miR-3192-5p", "hsa-miR-3191-3p", "hsa-miR-497-5p"	-1.20672	0.227541	1	-0.312433	-0.499501	-0.125365	1
"hsa-miR-5589-5p", "hsa-miR-3144-5p", "hsa-miR-513a-5p"	NA	NA	NA	0	0	0	0
"hsa-miR-7-5p", "hsa-miR-668-3p", "hsa-miR-922"	-1.61881	0.105489	1	-0.342743	-1.03678	0.351295	1
"hsa-miR-938", "hsa-miR-548ah-5p", "hsa-miR-3175"	-0.622362	0.533704	1	-0.0147647	-0.0940735	0.064544	0
"hsa-miR-2355-5p", "hsa-miR-663b", "hsa-miR-4783-3p"	NA	NA	NA	0	0	0	0
"hsa-miR-6788-5p", "hsa-miR-8067", "hsa-miR-4725-5p"	NA	NA	NA	0	0	0	0
"hsa-miR-3927-3p", "hsa-miR-302c-5p", "hsa-miR-1180-5p"	NA	NA	NA	0	0	0	0
"hsa-miR-1914-5p", "hsa-miR-603", "hsa-miR-4433a-5p"	-1.78432	0.074371	1	-0.0444387	-0.17397	0.0850929	0
"hsa-miR-6784-3p", "hsa-miR-378d", "hsa-miR-1254"	1.39424	0.163245	1	0.524289	-0.238322	1.2869	2
"hsa-miR-4287", "hsa-miR-7153-3p", "hsa-miR-4675"	NA	NA	NA	0	0	0	0
"hsa-miR-4770", "hsa-miR-6817-5p", "hsa-miR-4671-5p"	NA	NA	NA	0	0	0	0
"hsa-miR-523-3p", "hsa-miR-101-5p", "hsa-miR-195-3p"	NA	NA	NA	0	0	0	0
"hsa-miR-1295b-5p", "hsa-miR-23c", "hsa-miR-218-5p"	0.411118	0.680986	1	0.158554	-0.62686	0.943967	4
"hsa-miR-5582-5p", "hsa-miR-1914-3p", "hsa-miR-155-3p"	NA	NA	NA	0	0	0	0
"hsa-miR-6796-3p", "hsa-miR-3671", "hsa-miR-3192-3p"	0.163499	0.870125	1	0.0167718	-0.0626208	0.0961643	0
"hsa-miR-4703-5p", "hsa-miR-6746-5p", "hsa-miR-4652-3p"	NA	NA	NA	0	0	0	0
"hsa-miR-4665-5p", "hsa-miR-8075", "hsa-miR-1260b"	-0.127798	0.898309	1	-0.0239184	-0.2097	0.161863	0
"hsa-let-7c-5p", "hsa-miR-3138", "hsa-miR-4264"	1.42214	0.154985	1	0.633483	-0.351709	1.61867	5
"hsa-miR-4790-3p", "hsa-miR-519b-3p", "hsa-miR-765"	NA	NA	NA	0	0	0	0
"hsa-miR-4482-5p", "hsa-miR-4275", "hsa-miR-659-5p"	-0.316583	0.75156	1	-0.0355395	-0.165926	0.0948474	0
"hsa-miR-4738-5p", "hsa-miR-504-5p", "hsa-miR-6865-5p"	-2.44837	0.0143503	1	-0.939547	-1.80246	-0.0766361	4
"hsa-miR-345-5p", "hsa-miR-3191-3p", "hsa-miR-1236-3p"	-0.883741	0.376836	1	-0.312812	-1.11816	0.492534	4
"hsa-miR-138-2-3p", "hsa-miR-1272", "hsa-miR-579-5p"	1.9611	0.049867	1	0.442454	-0.262074	1.14698	1
"hsa-miR-6818-5p", "hsa-miR-4774-3p", "hsa-miR-1229-5p"	0.265612	0.790538	1	-0.00464544	-0.135494	0.126203	0
"hsa-miR-4472", "hsa-miR-30c-5p", "hsa-miR-196b-3p"	-0.694282	0.487505	1	-0.467752	-1.49137	0.555869	6
"hsa-miR-4653-5p", "hsa-miR-153-3p", "hsa-miR-7973"	-0.778185	0.43646	1	-0.290847	-0.960375	0.37868	4
"hsa-miR-4762-3p", "hsa-miR-6853-5p", "hsa-miR-6129"	-0.933862	0.350375	1	-0.049093	-0.178825	0.0806389	0
"hsa-miR-4658", "hsa-miR-6752-5p", "hsa-miR-4756-5p"	NA	NA	NA	0	0	0	0
"hsa-miR-3607-3p", "hsa-miR-106b-5p", "hsa-miR-520b"	-0.871526	0.383467	1	-0.295869	-1.01705	0.425317	1
"hsa-let-7i-3p", "hsa-miR-4417", "hsa-miR-329-5p"	0.504146	0.614158	1	0.201129	-0.555181	0.957439	3
"hsa-miR-2861", "hsa-miR-604", "hsa-miR-944"	NA	NA	NA	0	0	0	0
"hsa-miR-549a", "hsa-miR-362-5p", "hsa-miR-1587"	0.094155	0.924986	1	-0.0757092	-0.768284	0.616865	1
"hsa-miR-155-5p", "hsa-miR-4474-3p", "hsa-miR-5000-3p"	1.70062	0.0890136	1	0.857084	-0.0169945	1.73116	7
"hsa-miR-6751-5p", "hsa-miR-5582-5p", "hsa-miR-1296-3p"	NA	NA	NA	0	0	0	0
"hsa-miR-1271-3p", "hsa-miR-548ah-3p", "hsa-miR-1226-5p"	0.831083	0.405927	1	0.0092971	-0.120159	0.138753	0
"hsa-miR-362-3p", "hsa-miR-6812-3p", "hsa-miR-5001-3p"	-1.93746	0.0526897	1	-0.729052	-1.51068	0.0525709	4
"hsa-miR-374c-5p", "hsa-miR-583", "hsa-let-7b-3p"	-0.719663	0.471733	1	-0.139762	-1.05191	0.772383	5
"hsa-miR-670-3p", "hsa-miR-149-3p", "hsa-miR-6081"	0.504917	0.613617	1	0.0827685	-0.468483	0.63402	0
"hsa-miR-4308", "hsa-miR-7106-5p", "hsa-miR-605-3p"	NA	NA	NA	0	0	0	0
"hsa-miR-4763-3p", "hsa-miR-3663-5p", "hsa-miR-4755-5p"	-1.1913	0.233536	1	-0.0544991	-0.184319	0.0753208	0
"hsa-miR-199b-5p", "hsa-miR-2114-5p", "hsa-miR-6090"	-0.225618	0.821498	1	-0.0480445	-0.288972	0.192883	1
"hsa-miR-580-3p", "hsa-miR-3914", "hsa-miR-103a-3p"	1.08011	0.280093	1	0.26377	0.0539179	0.473622	1
"hsa-miR-885-3p", "hsa-miR-557", "hsa-miR-6507-5p"	NA	NA	NA	0	0	0	0
"hsa-miR-517-5p", "hsa-miR-4804-5p", "hsa-miR-6807-3p"	-1.77707	0.0755566	1	-0.0321278	-0.082304	0.0180484	0
"hsa-miR-218-5p", "hsa-miR-4418", "hsa-miR-3689b-3p"	0.359285	0.719382	1	0.143643	-0.641631	0.928918	4
"hsa-miR-3118", "hsa-miR-4800-3p", "hsa-miR-18b-5p"	-2.29873	0.0215201	1	-0.041944	-0.0922123	0.00832433	0
"hsa-miR-520e", "hsa-miR-1272", "hsa-miR-6891-5p"	NA	NA	NA	0	0	0	0
"hsa-miR-4790-3p", "hsa-miR-6074", "hsa-miR-486-5p"	-0.358149	0.720232	1	-0.00818581	-0.247693	0.231322	1
"hsa-miR-3191-3p", "hsa-miR-885-3p", "hsa-miR-6761-5p"	0.886192	0.375514	1	0.0163438	-0.0337574	0.0664449	0
"hsa-miR-6871-3p", "hsa-miR-1295b-3p", "hsa-let-7c-5p"	1.77894	0.0752504	1	0.735801	-0.25007	1.72167	6
"hsa-miR-374c-3p", "hsa-miR-3620-3p", "hsa-miR-4793-5p"	0.1465	0.883527	1	0.0762085	-0.607772	0.760189	0
"hsa-miR-1205", "hsa-miR-7158-5p", "hsa-miR-577"	NA	NA	NA	0	0	0	0
"hsa-miR-186-3p", "hsa-miR-3689f", "hsa-miR-490-3p"	-1.28791	0.197776	1	-0.322042	-0.931931	0.287848	3
"hsa-miR-30b-5p", "hsa-miR-6764-5p", "hsa-miR-4436b-3p"	-0.549107	0.582932	1	-0.254944	-1.23729	0.7274	6
"hsa-miR-6843-3p", "hsa-miR-4282", "hsa-miR-4773"	2.13255	0.0329619	1	0.0387661	-0.0114759	0.0890081	0
"hsa-miR-6127", "hsa-miR-4508", "hsa-miR-4793-5p"	1.87431	0.0608871	1	0.0629132	-0.0669436	0.19277	0
"hsa-miR-4423-5p", "hsa-miR-4730", "hsa-miR-6854-5p"	NA	NA	NA	0	0	0	0
"hsa-miR-5697", "hsa-miR-4317", "hsa-miR-489-5p"	NA	NA	NA	0	0	0	0
"hsa-miR-4772-3p", "hsa-miR-134-3p", "hsa-miR-4714-5p"	0.305481	0.76	1	0.0897487	-0.61513	0.794627	1
"hsa-miR-491-3p", "hsa-miR-6742-3p", "hsa-miR-7848-3p"	-0.758772	0.447989	1	-0.0663319	-0.481018	0.348354	0
"hsa-miR-122-3p", "hsa-miR-7851-3p", "hsa-miR-382-5p"	2.16897	0.0300849	1	0.875526	0.070952	1.6801	3
"hsa-miR-548m", "hsa-miR-936", "hsa-miR-1247-5p"	1.90859	0.0563147	1	0.275567	-0.281534	0.832667	0
"hsa-miR-4417", "hsa-miR-1256", "hsa-miR-3605-5p"	0.204018	0.838339	1	0.0277318	-0.10265	0.158114	0
"hsa-miR-8089", "hsa-miR-4797-3p", "hsa-miR-4300"	-0.644173	0.519463	1	-0.0238308	-0.153285	0.105623	0
"hsa-miR-4673", "hsa-miR-6734-5p", "hsa-miR-93-5p"	-0.536226	0.591802	1	-0.192344	-1.14739	0.762701	8
"hsa-miR-5582-5p", "hsa-miR-1246", "hsa-miR-147b"	0.759684	0.447444	1	0.0355221	-0.0942461	0.16529	0
"hsa-miR-3160-3p", "hsa-miR-103b", "hsa-miR-548an"	0.772974	0.439538	1	0.0136155	-0.11587	0.143101	0
"hsa-miR-5688", "hsa-miR-4759", "hsa-miR-1273c"	-0.540392	0.588927	1	-0.0307716	-0.160676	0.0991331	1
"hsa-miR-345-3p", "hsa-miR-495-5p", "hsa-miR-2053"	-1.35203	0.176364	1	-0.214684	-0.776385	0.347017	0
"hsa-miR-644a", "hsa-miR-6860", "hsa-miR-3911"	NA	NA	NA	0	0	0	0
"hsa-miR-153-5p", "hsa-miR-4652-5p", "hsa-miR-548y"	NA	NA	NA	0	0	0	0
"hsa-miR-483-5p", "hsa-miR-6745", "hsa-miR-4999-5p"	-0.367936	0.712921	1	-0.027064	-0.357777	0.303649	0
"hsa-miR-6815-5p", "hsa-miR-574-3p", "hsa-miR-6826-5p"	-1.84677	0.0647803	1	-0.670533	-1.48628	0.145211	6
"hsa-miR-222-5p", "hsa-miR-19b-2-5p", "hsa-miR-519e-3p"	-0.479105	0.631864	1	-0.0977304	-0.714931	0.51947	1
"hsa-miR-6512-5p", "hsa-let-7e-3p", "hsa-miR-145-3p"	-0.754132	0.45077	1	-0.216964	-1.01555	0.581618	3
"hsa-miR-542-5p", "hsa-miR-4797-3p", "hsa-miR-128-1-5p"	0.936027	0.349259	1	0.300701	-0.426246	1.02765	4
"hsa-miR-6767-3p", "hsa-miR-708-3p", "hsa-miR-487a-3p"	-0.855641	0.392197	1	-0.341328	-1.17619	0.49353	2
"hsa-miR-5582-5p", "hsa-miR-1292-3p", "hsa-miR-5587-5p"	0.00993964	0.992069	1	0.0239198	-0.105815	0.153654	0
"hsa-miR-1322", "hsa-miR-504-3p", "hsa-miR-650"	-0.512756	0.608122	1	-0.064368	-0.19262	0.0638835	0
"hsa-miR-32-3p", "hsa-miR-5189-3p", "hsa-miR-7106-5p"	0.899384	0.368448	1	0.0544138	-0.126604	0.235432	0
"hsa-miR-191-3p", "hsa-miR-151b", "hsa-miR-920"	2.23538	0.0253922	1	0.722998	-0.0889504	1.53495	3
"hsa-miR-6894-3p", "hsa-miR-499a-5p", "hsa-miR-147a"	0.391957	0.69509	1	-0.00203168	-0.131701	0.127638	0
"hsa-miR-3913-5p", "hsa-miR-4503", "hsa-miR-4740-3p"	0.904268	0.365853	1	0.0565556	-0.0735858	0.186697	1
"hsa-miR-4785", "hsa-miR-26a-5p", "hsa-miR-6071"	1.94754	0.0514697	1	0.738934	-0.235413	1.71328	5
"hsa-miR-4429", "hsa-miR-3607-3p", "hsa-miR-363-5p"	-0.570146	0.568579	1	-0.0539149	-0.184265	0.0764352	0
"hsa-miR-452-3p", "hsa-miR-6730-3p", "hsa-miR-5588-5p"	0.00909929	0.99274	1	0.0136884	-0.115998	0.143375	0
"hsa-miR-4715-3p", "hsa-miR-1262", "hsa-miR-1908-5p"	-0.945567	0.344369	1	-0.062829	-0.193093	0.0674346	1
"hsa-miR-378a-5p", "hsa-miR-128-2-5p", "hsa-miR-6814-5p"	1.85612	0.0634366	1	0.475999	-0.240513	1.19251	2
"hsa-miR-216a-3p", "hsa-miR-590-3p", "hsa-miR-4777-5p"	0.566037	0.571369	1	0.0144492	-0.0355827	0.0644811	0
"hsa-miR-4467", "hsa-miR-6723-5p", "hsa-miR-4765"	NA	NA	NA	0	0	0	0
"hsa-miR-7847-3p", "hsa-miR-1271-5p", "hsa-miR-3913-3p"	-0.153961	0.87764	1	-0.0157838	-0.14537	0.113802	0
"hsa-miR-4497", "hsa-miR-6511a-5p", "hsa-miR-6514-3p"	0.596391	0.550914	1	0.0218701	-0.107623	0.151363	0
"hsa-miR-6765-5p", "hsa-miR-611", "hsa-miR-548ac"	1.77916	0.0752136	1	0.0594462	-0.0702749	0.189167	0
"hsa-miR-6833-3p", "hsa-miR-664a-5p", "hsa-miR-4726-3p"	0.157297	0.875011	1	0.0144212	-0.115956	0.144798	1
"hsa-miR-487a-3p", "hsa-miR-1266-5p", "hsa-miR-513a-3p"	NA	NA	NA	0	0	0	0
"hsa-miR-378c", "hsa-miR-889-3p", "hsa-miR-587"	-1.67168	0.0945875	1	-0.447328	-1.37733	0.482671	1
"hsa-miR-6895-3p", "hsa-miR-558", "hsa-miR-548d-3p"	1.38944	0.164698	1	0.0435012	-0.0860692	0.173072	0
"hsa-miR-335-5p", "hsa-miR-660-3p", "hsa-miR-122-3p"	-1.89075	0.0586572	1	-0.59429	-1.38861	0.200031	5
"hsa-miR-4439", "hsa-miR-4270", "hsa-miR-708-3p"	-1.13906	0.254677	1	-0.40532	-1.11009	0.299446	2
"hsa-miR-4437", "hsa-miR-6867-5p", "hsa-miR-3662"	NA	NA	NA	0	0	0	0
"hsa-miR-559", "hsa-miR-548ay-3p", "hsa-miR-7852-3p"	2.50456	0.0122603	1	0.0701258	-0.0596195	0.199871	0
"hsa-miR-548k", "hsa-miR-4690-5p", "hsa-miR-513b-3p"	-2.0977	0.0359318	1	-0.126038	-0.313758	0.0616823	0
"hsa-miR-6068", "hsa-miR-3195", "hsa-miR-92b-3p"	1.93177	0.0533881	1	0.772642	-0.0591481	1.60443	3
"hsa-miR-1343-5p", "hsa-miR-7974", "hsa-miR-99b-3p"	0.0027311	0.997821	1	-0.0484561	-0.772604	0.675692	1
"hsa-miR-891b", "hsa-miR-7113-3p", "hsa-miR-216b-5p"	-0.742977	0.457496	1	-0.0519925	-0.182284	0.078299	0
"hsa-miR-5003-3p", "hsa-miR-3529-3p", "hsa-miR-193b-3p"	0.513581	0.607545	1	0.14153	-0.54665	0.829711	0
"hsa-miR-6127", "hsa-miR-6742-3p", "hsa-miR-519a-5p"	NA	NA	NA	0	0	0	0
"hsa-miR-4451", "hsa-miR-3124-5p", "hsa-miR-4799-3p"	-1.62329	0.104527	1	-0.0381854	-0.167909	0.0915379	0
"hsa-miR-376c-5p", "hsa-miR-3591-5p", "hsa-miR-4474-3p"	-0.156669	0.875506	1	0.0800891	-0.445673	0.605851	0
"hsa-miR-4668-5p", "hsa-miR-619-5p", "hsa-miR-7154-5p"	-3.8563	0.000115118	0.115118	-0.128078	-0.258732	0.00257556	1
"hsa-miR-6763-5p", "hsa-miR-6084", "hsa-miR-548f-5p"	NA	NA	NA	0	0	0	0
"hsa-miR-4729", "hsa-miR-6850-3p", "hsa-miR-191-5p"	2.72535	0.00642341	1	1.29728	0.231403	2.36315	6
"hsa-miR-4689", "hsa-miR-548g-3p", "hsa-miR-6515-5p"	0.212815	0.831471	1	0.0356271	-0.0944264	0.165681	0
"hsa-miR-4316", "hsa-miR-548e-5p", "hsa-miR-486-3p"	1.7436	0.0812284	1	0.148977	-0.0910001	0.388954	2
"hsa-miR-4281", "hsa-miR-6515-3p", "hsa-miR-182-5p"	1.43619	0.150949	1	0.787015	-0.227623	1.80165	4
"hsa-miR-4539", "hsa-miR-7112-3p", "hsa-miR-206"	NA	NA	NA	0	0	0	0
"hsa-miR-877-3p", "hsa-miR-184", "hsa-miR-1243"	0.0967121	0.922955	1	0.0565173	-0.692431	0.805466	0
"hsa-miR-4662a-5p", "hsa-miR-4780", "hsa-miR-4743-5p"	-0.586389	0.557614	1	-0.0104443	-0.0605168	0.0396283	0
"hsa-miR-2355-3p", "hsa-miR-613", "hsa-miR-5011-5p"	1.61132	0.107111	1	0.0759948	-0.0540855	0.206075	0
"hsa-miR-4497", "hsa-miR-4801", "hsa-miR-3158-3p"	-0.263528	0.792144	1	-0.033581	-0.165275	0.0981128	2
"hsa-miR-6797-5p", "hsa-miR-7112-3p", "hsa-miR-4737"	NA	NA	NA	0	0	0	0
"hsa-miR-6734-5p", "hsa-miR-518f-5p", "hsa-miR-489-3p"	-1.93626	0.0528362	1	-0.0672427	-0.247143	0.112658	0
"hsa-miR-7159-3p", "hsa-miR-6081", "hsa-miR-3612"	NA	NA	NA	0	0	0	0
"hsa-miR-6768-3p", "hsa-miR-4327", "hsa-miR-3692-3p"	0.337084	0.736054	1	0.00406458	-0.125313	0.133442	0
"hsa-miR-4659b-3p", "hsa-miR-1825", "hsa-miR-5691"	0.837254	0.40245	1	0.0355519	-0.0941683	0.165272	0
"hsa-miR-198", "hsa-miR-432-5p", "hsa-miR-4763-3p"	-1.15552	0.247876	1	-0.0832485	-0.213901	0.0474039	1
"hsa-miR-1248", "hsa-miR-33b-5p", "hsa-miR-1269a"	1.12476	0.26069	1	0.0237658	-0.106102	0.153634	0
"hsa-miR-6754-5p", "hsa-miR-3691-5p", "hsa-miR-7851-3p"	-1.73753	0.0822937	1	-0.0618161	-0.191511	0.0678789	0
"hsa-miR-4529-5p", "hsa-miR-519c-5p", "hsa-miR-3166"	NA	NA	NA	0	0	0	0
"hsa-miR-6508-3p", "hsa-miR-548at-5p", "hsa-miR-7847-3p"	-0.527313	0.597976	1	-0.0118762	-0.0619896	0.0382372	0
"hsa-miR-146a-5p", "hsa-miR-4662b", "hsa-miR-3652"	2.99424	0.00275127	1	1.85904	0.627974	3.0901	9
"hsa-miR-6819-5p", "hsa-miR-193b-5p", "hsa-miR-6751-3p"	-1.09699	0.272647	1	-0.239299	-0.880706	0.402109	1
"hsa-miR-5092", "hsa-miR-5197-3p", "hsa-miR-4518"	NA	NA	NA	0	0	0	0
"hsa-miR-525-3p", "hsa-miR-449a", "hsa-miR-27a-5p"	0.732632	0.463783	1	0.0658972	-0.377987	0.509781	1
"hsa-miR-570-3p", "hsa-miR-6882-3p", "hsa-miR-5704"	2.55718	0.0105525	1	0.0632678	-0.0665099	0.193045	0
"hsa-miR-548d-5p", "hsa-miR-1247-3p", "hsa-miR-7978"	-0.881523	0.378035	1	-0.0337417	-0.285833	0.218349	0
"hsa-miR-8056", "hsa-miR-3159", "hsa-miR-4484"	NA	NA	NA	0	0	0	0
"hsa-miR-4777-5p", "hsa-miR-6777-5p", "hsa-miR-598-3p"	0.309649	0.756828	1	0.128565	-0.581079	0.83821	0
"hsa-miR-7848-3p", "hsa-miR-518b", "hsa-miR-30c-1-3p"	-0.165547	0.868514	1	0.00946103	-0.781712	0.800634	4
"hsa-miR-4732-3p", "hsa-miR-4435", "hsa-miR-3910"	-0.861302	0.389072	1	-0.0872548	-0.218964	0.0444541	0
"hsa-miR-6829-5p", "hsa-miR-7973", "hsa-miR-6816-5p"	NA	NA	NA	0	0	0	0
"hsa-miR-4419b", "hsa-miR-320b", "hsa-miR-6772-3p"	0.553968	0.579601	1	0.145524	-0.061661	0.35271	1
"hsa-miR-4729", "hsa-miR-607", "hsa-miR-943"	-1.41055	0.158378	1	-0.0776997	-0.207915	0.0525152	0
"hsa-miR-664b-3p", "hsa-miR-98-3p", "hsa-miR-554"	-1.73686	0.0824123	1	-0.476135	-1.26029	0.308024	4
"hsa-miR-193b-5p", "hsa-miR-6800-5p", "hsa-miR-892b"	-1.11321	0.265618	1	-0.210383	-0.771439	0.350673	1
"hsa-miR-3648", "hsa-miR-4701-5p", "hsa-miR-548g-3p"	NA	NA	NA	0	0	0	0
"hsa-miR-6796-5p", "hsa-miR-203b-5p", "hsa-miR-5009-3p"	NA	NA	NA	0	0	0	0
"hsa-miR-659-5p", "hsa-miR-4436a", "hsa-miR-6754-3p"	-1.59992	0.109616	1	-0.0607227	-0.190532	0.0690868	0
"hsa-miR-5691", "hsa-miR-4667-5p", "hsa-miR-1185-2-3p"	NA	NA	NA	0	0	0	0
"hsa-miR-7853-5p", "hsa-miR-454-3p", "hsa-miR-631"	-1.5091	0.131274	1	-0.121681	-0.253174	0.0098129	2
"hsa-miR-454-3p", "hsa-miR-631", "hsa-miR-3200-3p"	-1.58541	0.112874	1	-0.139944	-0.272182	-0.00770569	1
"hsa-miR-4770", "hsa-miR-30a-5p", "hsa-miR-3615"	1.26303	0.20658	1	0.590122	-0.387111	1.56736	6
"hsa-miR-548ab", "hsa-miR-3679-3p", "hsa-miR-3158-3p"	-0.263528	0.792144	1	-0.033581	-0.165275	0.0981128	2
"hsa-miR-4767", "hsa-miR-548q", "hsa-miR-632"	-0.872865	0.382737	1	-0.0698303	-0.20049	0.0608289	0
"hsa-miR-4329", "hsa-miR-423-3p", "hsa-miR-6854-3p"	0.0905693	0.927835	1	0.0201035	-0.896977	0.937184	1
"hsa-miR-3116", "hsa-miR-330-3p", "hsa-miR-1909-5p"	-1.6053	0.108428	1	-0.85675	-1.70288	-0.0106166	4
"hsa-miR-143-3p", "hsa-miR-4733-3p", "hsa-miR-4433a-3p"	0.921788	0.356639	1	0.214784	-0.539437	0.969005	3
"hsa-miR-4423-5p", "hsa-miR-4260", "hsa-miR-5587-3p"	NA	NA	NA	0	0	0	0
"hsa-miR-6743-3p", "hsa-miR-489-3p", "hsa-miR-6765-3p"	-0.583195	0.559762	1	-0.0188637	-0.199041	0.161313	1
"hsa-miR-4291", "hsa-miR-432-3p", "hsa-miR-4780"	NA	NA	NA	0	0	0	0
"hsa-miR-613", "hsa-miR-136-3p", "hsa-miR-4784"	-0.584635	0.558793	1	-0.333651	-1.08125	0.413942	3
"hsa-miR-3193", "hsa-miR-6862-3p", "hsa-miR-6836-3p"	-0.108933	0.913256	1	0.0181349	-0.111811	0.14808	0
"hsa-miR-1295b-3p", "hsa-miR-6072", "hsa-miR-2682-3p"	NA	NA	NA	0	0	0	0
"hsa-miR-3176", "hsa-miR-6720-5p", "hsa-miR-3170"	0.486196	0.626828	1	0.00370878	-0.125706	0.133123	0
"hsa-miR-4302", "hsa-miR-197-3p", "hsa-miR-1248"	-0.0828591	0.933964	1	-0.0241614	-0.216153	0.16783	1
"hsa-miR-4295", "hsa-miR-6746-3p", "hsa-miR-367-5p"	NA	NA	NA	0	0	0	0
"hsa-miR-4524a-5p", "hsa-miR-1915-5p", "hsa-miR-3978"	NA	NA	NA	0	0	0	0
"hsa-miR-4772-3p", "hsa-miR-4421", "hsa-miR-5192"	-0.121945	0.902943	1	-0.0103488	-0.139863	0.119166	0
"hsa-miR-6811-3p", "hsa-miR-181d-3p", "hsa-miR-4496"	-1.01395	0.310605	1	-0.083292	-0.209699	0.0431153	0
"hsa-miR-652-5p", "hsa-miR-5692a", "hsa-miR-15b-3p"	2.25917	0.0238725	1	0.379214	-0.373806	1.13223	3
"hsa-miR-99a-5p", "hsa-miR-8054", "hsa-miR-1207-3p"	0.295619	0.767521	1	0.150808	-0.790558	1.09217	4
"hsa-miR-4305", "hsa-miR-4328", "hsa-miR-410-5p"	0.400594	0.688719	1	0.0211543	-0.223273	0.265582	0
"hsa-miR-191-5p", "hsa-miR-135a-3p", "hsa-miR-9-5p"	1.08101	0.279692	1	0.488679	-0.498614	1.47597	6
"hsa-miR-96-3p", "hsa-miR-2114-3p", "hsa-miR-8080"	1.03663e-16	1	1	2.63946e-18	-0.0499045	0.0499045	0
"hsa-miR-6130", "hsa-miR-1281", "hsa-miR-4736"	0.227521	0.820019	1	-0.015179	-0.14509	0.114732	0
"hsa-miR-30d-5p", "hsa-miR-887-5p", "hsa-miR-548ae-5p"	0.277653	0.781279	1	0.0822326	-0.828527	0.992992	3
"hsa-miR-4680-3p", "hsa-miR-4317", "hsa-miR-3130-3p"	-0.868635	0.385047	1	-0.0299294	-0.159423	0.0995645	0
"hsa-miR-6781-5p", "hsa-miR-5004-3p", "hsa-miR-6855-3p"	-0.305339	0.760108	1	-0.00245799	-0.132529	0.127613	1
"hsa-miR-643", "hsa-miR-7159-3p", "hsa-miR-99a-5p"	0.401814	0.687821	1	0.183365	-0.757535	1.12426	4
"hsa-miR-3613-3p", "hsa-miR-182-5p", "hsa-miR-6838-5p"	1.45515	0.145628	1	0.794055	-0.220395	1.80851	4
"hsa-miR-1914-5p", "hsa-miR-1914-3p", "hsa-miR-4327"	-0.827351	0.408038	1	-0.0151224	-0.144829	0.114584	0
"hsa-miR-4430", "hsa-miR-130a-3p", "hsa-miR-3692-3p"	-0.17642	0.859964	1	-0.0306557	-0.919081	0.857769	2
"hsa-miR-129-1-3p", "hsa-miR-4432", "hsa-miR-140-3p"	0.0729914	0.941813	1	0.0284029	-0.922674	0.97948	3
"hsa-miR-6780a-5p", "hsa-miR-6715a-3p", "hsa-miR-129-5p"	2.04668	0.0406897	1	0.796731	-0.0439139	1.63738	3
"hsa-miR-6891-3p", "hsa-miR-652-3p", "hsa-miR-8069"	0.626107	0.531245	1	0.26141	-0.665958	1.18878	6
"hsa-miR-3194-5p", "hsa-miR-4299", "hsa-miR-4787-5p"	NA	NA	NA	0	0	0	0
"hsa-miR-7110-3p", "hsa-miR-6733-3p", "hsa-miR-4499"	0.136805	0.891185	1	-0.00266702	-0.13204	0.126706	0
"hsa-miR-766-3p", "hsa-miR-4662a-5p", "hsa-miR-892c-5p"	-1.18945	0.234262	1	-0.0373754	-0.167218	0.0924677	1
"hsa-miR-4798-5p", "hsa-miR-3973", "hsa-miR-19b-3p"	0.236617	0.812954	1	0.06757	-0.892189	1.02733	9
"hsa-miR-412-5p", "hsa-miR-587", "hsa-miR-520a-5p"	-0.176873	0.859608	1	0.00903271	-0.548701	0.566766	0
"hsa-miR-1202", "hsa-miR-7704", "hsa-miR-603"	2.44337	0.0145508	1	0.109333	-0.0212453	0.239912	1
"hsa-miR-6812-5p", "hsa-miR-10b-3p", "hsa-miR-6741-5p"	-0.45703	0.647649	1	0.00108147	-0.12839	0.130553	0
"hsa-miR-6800-5p", "hsa-miR-6887-5p", "hsa-miR-4799-3p"	NA	NA	NA	0	0	0	0
"hsa-miR-3127-3p", "hsa-miR-4723-5p", "hsa-miR-6811-5p"	-1.21761	0.22337	1	-0.0407653	-0.170743	0.0892126	0
"hsa-miR-592", "hsa-miR-526b-5p", "hsa-miR-5589-3p"	-1.55305	0.120412	1	-0.0453849	-0.102661	0.0118914	0
"hsa-miR-302c-5p", "hsa-miR-6819-3p", "hsa-miR-133a-3p"	-0.237715	0.812102	1	-0.154506	-0.958519	0.649506	3
"hsa-miR-6754-5p", "hsa-miR-6083", "hsa-miR-638"	NA	NA	NA	0	0	0	0
"hsa-miR-22-3p", "hsa-miR-199b-5p", "hsa-miR-4797-5p"	0.487496	0.625907	1	0.0676598	-0.820717	0.956037	1
"hsa-miR-6769a-5p", "hsa-miR-7855-5p", "hsa-miR-1245b-5p"	-0.851827	0.39431	1	-0.0361173	-0.166076	0.0938417	1
"hsa-miR-5010-3p", "hsa-miR-6125", "hsa-miR-4283"	-0.0590978	0.952874	1	0.00131087	-0.128194	0.130815	0
"hsa-miR-3616-5p", "hsa-miR-4778-3p", "hsa-miR-152-3p"	-0.0809311	0.935497	1	-0.0175447	-0.803846	0.768757	4
"hsa-miR-4732-3p", "hsa-miR-634", "hsa-miR-5093"	-2.36156	0.0181982	1	-0.125612	-0.256702	0.00547687	0
"hsa-miR-7856-5p", "hsa-miR-4520-5p", "hsa-miR-346"	NA	NA	NA	0	0	0	0
"hsa-miR-500a-5p", "hsa-miR-29a-3p", "hsa-miR-608"	-0.880077	0.378817	1	-0.528493	-1.54692	0.489935	5
"hsa-miR-548o-5p", "hsa-miR-3155a", "hsa-miR-302b-5p"	-0.51907	0.603712	1	-0.00950204	-0.0595645	0.0405604	0
"hsa-miR-524-5p", "hsa-miR-6835-3p", "hsa-miR-4511"	1.06266	0.287936	1	0.0345736	-0.0948576	0.164005	0
"hsa-miR-5583-5p", "hsa-miR-1271-5p", "hsa-miR-4289"	0.0499879	0.960132	1	-0.00946098	-0.139056	0.120134	0
"hsa-miR-649", "hsa-miR-424-5p", "hsa-miR-6781-3p"	0.868761	0.384978	1	0.0257301	-0.103898	0.155358	0
"hsa-miR-130b-3p", "hsa-miR-6864-3p", "hsa-miR-6814-5p"	-1.07112	0.284114	1	-0.317318	-1.22623	0.591596	2
"hsa-miR-4693-3p", "hsa-miR-200b-5p", "hsa-miR-6807-3p"	-1.19575	0.231794	1	-0.0307978	-0.0812788	0.0196832	0
"hsa-miR-515-5p", "hsa-miR-4305", "hsa-miR-6854-3p"	NA	NA	NA	0	0	0	0
"hsa-miR-4329", "hsa-miR-3614-5p", "hsa-miR-6815-3p"	2.06603	0.0388256	1	0.0699405	-0.0598392	0.19972	0
"hsa-miR-1468-5p", "hsa-miR-6852-5p", "hsa-let-7i-3p"	-0.39865	0.690151	1	-0.0683531	-0.852008	0.715302	5
"hsa-miR-4733-3p", "hsa-miR-105-3p", "hsa-miR-4436a"	NA	NA	NA	0	0	0	0
"hsa-miR-4633-5p", "hsa-miR-4514", "hsa-miR-1293"	NA	NA	NA	0	0	0	0
"hsa-miR-328-5p", "hsa-miR-4639-5p", "hsa-let-7c-5p"	1.87098	0.0613477	1	0.782763	-0.210045	1.77557	6
"hsa-miR-664b-3p", "hsa-miR-9500", "hsa-miR-6510-5p"	0.29722	0.766299	1	0.0176072	-0.112443	0.147657	0
"hsa-miR-6808-3p", "hsa-miR-5587-5p", "hsa-miR-548g-5p"	-0.443808	0.657181	1	-0.0173143	-0.146701	0.112073	0
"hsa-miR-548at-3p", "hsa-miR-5704", "hsa-miR-1181"	1.04407	0.296453	1	0.0940029	-0.0374542	0.22546	0
"hsa-miR-875-3p", "hsa-miR-143-3p", "hsa-miR-4761-3p"	0.921788	0.356639	1	0.214784	-0.539437	0.969005	3
"hsa-miR-6807-3p", "hsa-miR-6881-3p", "hsa-miR-3591-5p"	-2.30655	0.02108	1	-0.0653022	-0.194987	0.0643827	0
"hsa-miR-769-3p", "hsa-miR-4718", "hsa-miR-296-5p"	-1.47051	0.141424	1	-0.740083	-1.57315	0.0929873	4
"hsa-miR-4716-3p", "hsa-miR-4291", "hsa-miR-644a"	NA	NA	NA	0	0	0	0
"hsa-miR-6866-5p", "hsa-miR-3610", "hsa-miR-499a-3p"	-1.48532	0.137459	1	-0.0317935	-0.161385	0.0977982	0
"hsa-miR-105-5p", "hsa-miR-6838-5p", "hsa-miR-4758-3p"	NA	NA	NA	0	0	0	0
"hsa-miR-3656", "hsa-miR-96-5p", "hsa-miR-563"	0.168781	0.865969	1	-0.0280618	-0.400836	0.344712	1
"hsa-miR-16-5p", "hsa-miR-4737", "hsa-miR-6816-3p"	1.51439	0.129926	1	0.61429	-0.347659	1.57624	4
"hsa-miR-3617-3p", "hsa-miR-518a-5p", "hsa-miR-152-5p"	-0.721809	0.470412	1	-0.124708	-0.681633	0.432218	0
"hsa-miR-10b-3p", "hsa-miR-6807-5p", "hsa-miR-34b-3p"	-1.27908	0.20087	1	-0.470613	-1.13773	0.196508	3
"hsa-miR-4753-3p", "hsa-miR-6886-5p", "hsa-miR-8064"	0.934009	0.350299	1	0.0180013	-0.111869	0.147871	0
"hsa-miR-6507-5p", "hsa-miR-6840-5p", "hsa-miR-5006-5p"	-1.19532	0.23196	1	-0.0309949	-0.160394	0.0984042	0
"hsa-miR-490-5p", "hsa-miR-4765", "hsa-miR-6827-5p"	2.35977	0.0182861	1	0.35195	-0.213506	0.917406	0
"hsa-miR-876-3p", "hsa-miR-7156-5p", "hsa-miR-583"	NA	NA	NA	0	0	0	0
"hsa-miR-4478", "hsa-miR-942-3p", "hsa-miR-3130-3p"	-1.12226	0.261753	1	-0.0276306	-0.157123	0.101862	0
"hsa-let-7a-5p", "hsa-miR-224-5p", "hsa-miR-8064"	0.0167675	0.986622	1	0.09604	-0.866046	1.05813	2
"hsa-miR-548am-3p", "hsa-miR-6717-5p", "hsa-miR-6852-3p"	-0.375209	0.707505	1	-0.00601039	-0.135484	0.123464	0
"hsa-miR-6766-5p", "hsa-miR-5699-5p", "hsa-miR-651-3p"	NA	NA	NA	0	0	0	0
"hsa-miR-544a", "hsa-miR-6861-3p", "hsa-miR-126-3p"	1.43444	0.151446	1	0.117859	-0.0708162	0.306533	0
"hsa-miR-598-5p", "hsa-miR-6751-5p", "hsa-miR-3155b"	-0.310091	0.756492	1	-0.00388359	-0.125852	0.118085	0
"hsa-miR-202-3p", "hsa-miR-1224-5p", "hsa-miR-2115-3p"	-0.319154	0.749609	1	-0.0333622	-0.728574	0.66185	0
"hsa-miR-4762-5p", "hsa-miR-1303", "hsa-miR-6719-3p"	-0.832041	0.405386	1	-0.0342899	-0.163869	0.095289	0
"hsa-miR-6770-3p", "hsa-miR-877-5p", "hsa-miR-338-5p"	2.82734	0.00469364	1	0.711749	-0.0804104	1.50391	3
"hsa-miR-9-5p", "hsa-miR-5579-3p", "hsa-miR-3940-5p"	0.549215	0.582858	1	0.247081	-0.537085	1.03125	1
"hsa-miR-3943", "hsa-miR-2681-5p", "hsa-miR-16-1-3p"	-0.345273	0.729889	1	-0.0421305	-0.504039	0.419778	0
"hsa-miR-8066", "hsa-miR-3127-5p", "hsa-miR-500b-3p"	1.81849	0.0689888	1	0.0709088	-0.0589794	0.200797	0
"hsa-miR-548az-3p", "hsa-miR-204-5p", "hsa-miR-543"	0.648499	0.516662	1	0.332579	-0.486004	1.15116	5
"hsa-miR-331-5p", "hsa-miR-1296-5p", "hsa-miR-7107-3p"	-0.347775	0.728009	1	-0.0638649	-0.589734	0.462004	0
"hsa-miR-7161-3p", "hsa-miR-548ao-3p", "hsa-miR-129-5p"	1.82013	0.0687397	1	0.744207	-0.0968625	1.58528	3
"hsa-miR-6718-5p", "hsa-miR-4684-5p", "hsa-miR-4465"	0.459026	0.646216	1	0.000431575	-0.129444	0.130307	0
"hsa-miR-548ae-3p", "hsa-miR-3176", "hsa-miR-616-5p"	0.668934	0.503537	1	0.00936846	-0.120262	0.138999	0
"hsa-miR-1264", "hsa-miR-4492", "hsa-miR-4300"	-4.06514	4.80039e-05	0.0480039	-0.134998	-0.200086	-0.06991	1
"hsa-miR-517b-3p", "hsa-miR-1275", "hsa-miR-3660"	-0.486372	0.626703	1	0.000637209	-0.128794	0.130068	0
"hsa-miR-636", "hsa-miR-548e-3p", "hsa-miR-221-3p"	0.190332	0.849049	1	0.0366541	-0.749792	0.8231	4
"hsa-miR-4676-3p", "hsa-miR-5581-5p", "hsa-miR-4742-5p"	-0.00569155	0.995459	1	-0.0251955	-0.155802	0.105411	0
"hsa-miR-668-5p", "hsa-miR-93-5p", "hsa-miR-6805-3p"	-0.391034	0.695772	1	-0.143848	-1.09901	0.811313	7
"hsa-miR-212-5p", "hsa-miR-7843-3p", "hsa-miR-132-3p"	1.12325	0.26133	1	0.315021	-0.451644	1.08169	2
"hsa-miR-7154-5p", "hsa-miR-654-3p", "hsa-miR-185-5p"	0.85088	0.394836	1	0.210048	-0.540808	0.960904	1
"hsa-miR-653-5p", "hsa-miR-4436b-5p", "hsa-miR-668-3p"	-3.08823	0.00201354	1	-0.388752	-0.952771	0.175266	1
"hsa-miR-4275", "hsa-miR-139-3p", "hsa-miR-3646"	0.393097	0.694248	1	0.0999948	-0.603099	0.803088	2
"hsa-miR-548am-3p", "hsa-miR-4257", "hsa-miR-877-5p"	1.35101	0.176691	1	0.39921	-0.375046	1.17346	2
"hsa-let-7b-5p", "hsa-miR-2115-3p", "hsa-miR-324-5p"	1.71523	0.0863024	1	0.917678	-0.137475	1.97283	6
"hsa-miR-5580-3p", "hsa-miR-8089", "hsa-miR-181d-3p"	-1.01395	0.310605	1	-0.083292	-0.209699	0.0431153	0
"hsa-miR-7108-5p", "hsa-miR-6883-3p", "hsa-miR-218-1-3p"	0.147591	0.882666	1	-0.0284754	-0.718917	0.661966	0
"hsa-miR-1284", "hsa-miR-410-3p", "hsa-miR-553"	2.09251	0.0363925	1	0.762217	-0.0525416	1.57697	3
"hsa-miR-27a-3p", "hsa-miR-6881-5p", "hsa-miR-6870-3p"	0.419442	0.674893	1	0.166591	-0.615351	0.948532	4
"hsa-miR-4670-3p", "hsa-miR-5739", "hsa-miR-653-3p"	NA	NA	NA	0	0	0	0
"hsa-miR-1909-5p", "hsa-miR-379-3p", "hsa-miR-3677-5p"	-2.23703	0.0252844	1	-0.272797	-0.833194	0.287599	0
"hsa-miR-2277-5p", "hsa-miR-6885-5p", "hsa-miR-26a-5p"	2.05032	0.0403336	1	0.765182	-0.209094	1.73946	5
"hsa-miR-222-3p", "hsa-miR-643", "hsa-miR-2116-3p"	-1.29724	0.194548	1	-0.441031	-1.3666	0.484535	5
"hsa-miR-4767", "hsa-miR-92b-3p", "hsa-miR-4738-3p"	1.91092	0.0560145	1	0.766668	-0.0650566	1.59839	3
"hsa-miR-4540", "hsa-miR-591", "hsa-miR-127-3p"	2.03058	0.042298	1	1.02918	0.137011	1.92136	4
"hsa-miR-193b-5p", "hsa-miR-181b-2-3p", "hsa-miR-3181"	-1.00087	0.316891	1	-0.198638	-0.759881	0.362606	1
"hsa-miR-4719", "hsa-miR-6872-5p", "hsa-miR-29b-3p"	-0.184423	0.853681	1	-0.131702	-0.926456	0.663053	5
"hsa-miR-6716-3p", "hsa-miR-3180", "hsa-miR-1306-5p"	-0.736999	0.461123	1	-0.143948	-0.837871	0.549976	0
"hsa-miR-6760-5p", "hsa-miR-6077", "hsa-miR-548ac"	1.77916	0.0752136	1	0.0594462	-0.0702749	0.189167	0
"hsa-miR-505-3p", "hsa-miR-215-3p", "hsa-miR-4781-5p"	1.84372	0.0652242	1	0.101536	-0.226995	0.430067	0
"hsa-miR-548g-5p", "hsa-miR-221-5p", "hsa-miR-513a-5p"	-1.29552	0.195142	1	-0.455121	-1.1956	0.285353	1
"hsa-miR-5090", "hsa-miR-362-5p", "hsa-miR-888-5p"	0.22596	0.821233	1	-0.0581307	-0.751185	0.634923	3
"hsa-miR-3650", "hsa-miR-548o-5p", "hsa-miR-9-3p"	-2.24567	0.0247249	1	-0.907945	-1.75916	-0.0567312	3
"hsa-miR-153-5p", "hsa-miR-518e-5p", "hsa-miR-592"	-1.55305	0.120412	1	-0.0453849	-0.102661	0.0118914	0
"hsa-miR-4711-3p", "hsa-miR-4508", "hsa-miR-5699-3p"	1.87431	0.0608871	1	0.0629132	-0.0669436	0.19277	0
"hsa-miR-183-3p", "hsa-miR-6083", "hsa-miR-6765-3p"	0.409951	0.681842	1	-0.0175128	-0.197484	0.162459	0
"hsa-miR-4714-5p", "hsa-miR-4649-5p", "hsa-miR-6833-3p"	-1.49312	0.135406	1	-0.0496275	-0.179594	0.0803394	1
"hsa-miR-6876-5p", "hsa-miR-3155a", "hsa-miR-516a-5p"	NA	NA	NA	0	0	0	0
"hsa-miR-301b-3p", "hsa-miR-200a-3p", "hsa-miR-412-5p"	0.540098	0.58913	1	0.148884	-0.423719	0.721487	1
"hsa-miR-1277-5p", "hsa-miR-3176", "hsa-miR-4657"	0.420341	0.674236	1	0.00219033	-0.127226	0.131606	0
"hsa-miR-3158-3p", "hsa-miR-7976", "hsa-miR-6813-3p"	-0.425597	0.670402	1	-0.0459058	-0.177271	0.085459	1
"hsa-miR-6505-5p", "hsa-miR-323a-5p", "hsa-miR-4296"	-0.583777	0.55937	1	-0.009369	-0.139203	0.120465	0
"hsa-miR-33a-3p", "hsa-miR-4525", "hsa-miR-1288-3p"	-2.6296	0.00854861	1	-0.0883196	-0.218357	0.0417179	1
"hsa-miR-548z", "hsa-miR-7162-3p", "hsa-miR-6810-5p"	-0.00836881	0.993323	1	-0.0230281	-0.153849	0.107793	0
"hsa-miR-381-3p", "hsa-miR-4535", "hsa-miR-4756-3p"	0.872698	0.382828	1	0.337885	-0.465805	1.14158	4
"hsa-miR-4688", "hsa-miR-345-3p", "hsa-miR-3944-3p"	-1.46349	0.143335	1	-0.255117	-0.946105	0.435871	0
"hsa-miR-412-3p", "hsa-miR-3670", "hsa-miR-8056"	1.39107	0.164204	1	0.437063	-0.167165	1.04129	1
"hsa-miR-6757-5p", "hsa-miR-302c-3p", "hsa-miR-3605-3p"	-1.65774	0.0973691	1	-0.175641	-0.367972	0.0166905	1
"hsa-miR-6811-5p", "hsa-miR-548x-5p", "hsa-miR-3619-3p"	0.90565	0.365121	1	0.0353399	-0.094212	0.164892	0
"hsa-miR-6740-3p", "hsa-miR-522-3p", "hsa-miR-4256"	NA	NA	NA	0	0	0	0
"hsa-miR-3127-5p", "hsa-miR-216b-3p", "hsa-miR-124-5p"	-2.11955	0.0340437	1	-0.721968	-1.50106	0.0571201	6
"hsa-miR-643", "hsa-miR-8073", "hsa-miR-5006-5p"	-1.13519	0.256294	1	-0.0284864	-0.157913	0.10094	0
"hsa-miR-495-5p", "hsa-miR-1295b-5p", "hsa-miR-378e"	-0.119362	0.904989	1	-0.00557064	-0.186246	0.175104	0
"hsa-miR-590-3p", "hsa-miR-6887-5p", "hsa-miR-587"	NA	NA	NA	0	0	0	0
"hsa-miR-548h-3p", "hsa-miR-649", "hsa-miR-196b-5p"	-0.360449	0.718511	1	-0.0517223	-0.239763	0.136319	1
"hsa-miR-1233-5p", "hsa-miR-497-5p", "hsa-miR-6516-3p"	-1.64401	0.100175	1	-0.318151	-0.454293	-0.182009	1
"hsa-miR-4524a-5p", "hsa-miR-4532", "hsa-miR-548c-3p"	NA	NA	NA	0	0	0	0
"hsa-miR-3153", "hsa-miR-619-5p", "hsa-miR-8075"	-0.107776	0.914173	1	-0.013429	-0.143742	0.116884	1
"hsa-miR-887-5p", "hsa-miR-101-3p", "hsa-let-7d-5p"	0.801174	0.423031	1	0.291651	-0.664812	1.24811	4
"hsa-miR-4777-3p", "hsa-miR-6872-3p", "hsa-miR-933"	-0.50579	0.613004	1	-0.02031	-0.149744	0.109124	0
"hsa-miR-8073", "hsa-miR-1256", "hsa-miR-5688"	0.12369	0.901561	1	0.0171341	-0.113061	0.147329	1
"hsa-miR-4433a-3p", "hsa-miR-222-5p", "hsa-miR-10b-5p"	0.713903	0.475287	1	0.27104	-0.654224	1.1963	2
"hsa-miR-654-3p", "hsa-miR-6789-5p", "hsa-miR-22-5p"	-0.708997	0.478326	1	-0.217248	-0.997997	0.563501	6
"hsa-miR-7162-3p", "hsa-miR-4717-5p", "hsa-miR-6779-5p"	NA	NA	NA	0	0	0	0
"hsa-miR-2467-5p", "hsa-miR-4284", "hsa-miR-33b-3p"	NA	NA	NA	0	0	0	0
"hsa-miR-517c-3p", "hsa-miR-4744", "hsa-miR-6752-5p"	NA	NA	NA	0	0	0	0
"hsa-miR-95-3p", "hsa-miR-6814-3p", "hsa-miR-200c-3p"	0.588256	0.556361	1	0.0290391	-0.150828	0.208907	0
"hsa-miR-6858-5p", "hsa-miR-26a-2-3p", "hsa-miR-4797-5p"	1.35847	0.174313	1	0.164484	-0.507745	0.836714	1
"hsa-miR-4785", "hsa-miR-5700", "hsa-miR-5004-3p"	0.296326	0.766981	1	0.0377326	-0.0924959	0.167961	0
"hsa-miR-3935", "hsa-miR-4656", "hsa-miR-323a-5p"	NA	NA	NA	0	0	0	0
"hsa-miR-3139", "hsa-miR-5695", "hsa-miR-4260"	1.08019	0.280056	1	0.0260076	-0.10404	0.156055	0
"hsa-miR-5006-5p", "hsa-miR-3689d", "hsa-miR-3146"	NA	NA	NA	0	0	0	0
"hsa-miR-4329", "hsa-miR-6780a-3p", "hsa-miR-6772-5p"	1.8802	0.0600813	1	0.0653958	-0.0645057	0.195297	1
"hsa-miR-4664-5p", "hsa-miR-520g-3p", "hsa-miR-6840-5p"	-1.19532	0.23196	1	-0.0309949	-0.160394	0.0984042	0
"hsa-miR-432-3p", "hsa-miR-3972", "hsa-miR-516a-5p"	NA	NA	NA	0	0	0	0
"hsa-miR-924", "hsa-miR-6841-3p", "hsa-miR-7114-3p"	NA	NA	NA	0	0	0	0
"hsa-miR-1193", "hsa-miR-6501-5p", "hsa-miR-3168"	-0.805836	0.420337	1	-0.0140859	-0.143624	0.115452	0
"hsa-miR-487b-3p", "hsa-miR-335-5p", "hsa-miR-4650-3p"	-2.09524	0.0361499	1	-0.630693	-1.42713	0.165748	3
"hsa-miR-6779-5p", "hsa-miR-3924", "hsa-miR-4652-5p"	NA	NA	NA	0	0	0	0
"hsa-miR-3119", "hsa-miR-378d", "hsa-miR-628-3p"	1.32058	0.186641	1	0.507812	-0.254838	1.27046	2
"hsa-miR-4795-3p", "hsa-miR-5000-5p", "hsa-miR-23a-5p"	-1.03214	0.302005	1	-0.0362542	-0.165727	0.0932182	0
"hsa-miR-3180-3p", "hsa-miR-3689b-5p", "hsa-miR-627-3p"	-0.183381	0.854499	1	-0.0108508	-0.140666	0.118965	0
"hsa-miR-6792-5p", "hsa-miR-3605-3p", "hsa-miR-6751-3p"	-0.957213	0.33846	1	-0.138233	-0.33109	0.0546238	1
"hsa-miR-4298", "hsa-miR-31-3p", "hsa-miR-3691-5p"	-0.73245	0.463894	1	-0.0104271	-0.38866	0.367806	0
"hsa-miR-6823-3p", "hsa-miR-8063", "hsa-miR-6086"	NA	NA	NA	0	0	0	0
"hsa-miR-4284", "hsa-miR-4327", "hsa-miR-1470"	NA	NA	NA	0	0	0	0
"hsa-miR-509-3-5p", "hsa-miR-7853-5p", "hsa-miR-4662b"	NA	NA	NA	0	0	0	0
"hsa-miR-4790-5p", "hsa-miR-640", "hsa-miR-4716-5p"	NA	NA	NA	0	0	0	0
"hsa-miR-376b-3p", "hsa-miR-4297", "hsa-miR-6798-3p"	-0.752849	0.451541	1	-0.240214	-0.985608	0.50518	4
"hsa-miR-8075", "hsa-miR-6891-5p", "hsa-miR-147a"	NA	NA	NA	0	0	0	0
"hsa-miR-483-5p", "hsa-miR-487a-3p", "hsa-miR-383-3p"	-0.129538	0.896932	1	0.0070878	-0.512964	0.52714	0
"hsa-miR-148b-3p", "hsa-miR-1305", "hsa-miR-4636"	0.122553	0.902461	1	-0.00219813	-0.928792	0.924396	2
"hsa-miR-3137", "hsa-miR-451a", "hsa-miR-6807-5p"	-0.191372	0.848234	1	-0.154619	-1.09509	0.78585	1
"hsa-miR-5590-5p", "hsa-miR-526a", "hsa-miR-4269"	NA	NA	NA	0	0	0	0
"hsa-miR-450a-1-3p", "hsa-miR-6829-5p", "hsa-miR-6842-5p"	-0.0709276	0.943455	1	0.0015525	-0.12779	0.130895	0
"hsa-miR-6847-3p", "hsa-miR-1306-3p", "hsa-miR-126-3p"	0.236467	0.813071	1	-0.00122341	-0.318762	0.316315	0
"hsa-miR-1254", "hsa-miR-1199-3p", "hsa-miR-570-5p"	-0.114628	0.90874	1	0.0196341	-0.110403	0.149671	0
"hsa-miR-450a-2-3p", "hsa-miR-4772-5p", "hsa-miR-6852-3p"	-1.60989	0.107421	1	-0.043168	-0.172684	0.0863476	0
"hsa-miR-1537-5p", "hsa-miR-367-3p", "hsa-miR-1468-3p"	NA	NA	NA	0	0	0	0
"hsa-miR-7114-5p", "hsa-miR-652-3p", "hsa-miR-3591-5p"	0.626107	0.531245	1	0.26141	-0.665958	1.18878	6
"hsa-miR-3163", "hsa-miR-6858-3p", "hsa-miR-3179"	1.90571	0.0566875	1	0.0659763	-0.0640103	0.195963	0
"hsa-miR-4658", "hsa-miR-5094", "hsa-miR-5192"	-0.908051	0.363851	1	-0.0693032	-0.199794	0.0611878	0
"hsa-miR-6864-3p", "hsa-miR-6718-5p", "hsa-miR-4716-5p"	0.459026	0.646216	1	0.000431575	-0.129444	0.130307	0
"hsa-miR-4727-5p", "hsa-miR-6715a-3p", "hsa-miR-5702"	NA	NA	NA	0	0	0	0
"hsa-miR-1258", "hsa-miR-337-5p", "hsa-miR-495-5p"	-0.297476	0.766103	1	-0.0290515	-0.612103	0.554	0
"hsa-miR-5010-3p", "hsa-miR-4417", "hsa-miR-300"	-0.0590978	0.952874	1	0.00131087	-0.128194	0.130815	0
"hsa-miR-6817-5p", "hsa-miR-8053", "hsa-miR-296-3p"	-0.765654	0.443882	1	-0.23371	-0.597193	0.129773	2
"hsa-miR-8060", "hsa-miR-4487", "hsa-miR-3934-5p"	-0.592902	0.553246	1	-0.0245457	-0.154349	0.105258	0
"hsa-let-7e-5p", "hsa-miR-5582-5p", "hsa-miR-103a-3p"	1.59781	0.110086	1	0.513219	-0.295821	1.32226	6
"hsa-miR-2467-5p", "hsa-miR-1972", "hsa-miR-4686"	NA	NA	NA	0	0	0	0
"hsa-miR-95-5p", "hsa-miR-6802-5p", "hsa-miR-4272"	NA	NA	NA	0	0	0	0
"hsa-miR-4441", "hsa-miR-5096", "hsa-miR-4685-3p"	-0.27206	0.785576	1	-0.037325	-0.168161	0.0935114	0
"hsa-miR-155-3p", "hsa-miR-4658", "hsa-miR-3149"	NA	NA	NA	0	0	0	0
"hsa-miR-218-2-3p", "hsa-miR-6508-3p", "hsa-miR-1228-3p"	-1.57842	0.114469	1	-0.630341	-1.28751	0.0268258	2
"hsa-miR-548d-5p", "hsa-miR-6866-5p", "hsa-miR-4772-3p"	-0.76436	0.444653	1	-0.04755	-0.177406	0.0823056	0
"hsa-miR-184", "hsa-miR-548ar-5p", "hsa-miR-1304-3p"	-0.446106	0.655521	1	-0.044317	-0.230587	0.141953	0
"hsa-miR-1225-3p", "hsa-miR-6735-3p", "hsa-miR-216a-3p"	-0.82155	0.411333	1	-0.0262596	-0.205956	0.153437	1
"hsa-miR-6789-5p", "hsa-miR-4276", "hsa-miR-5696"	NA	NA	NA	0	0	0	0
"hsa-miR-877-5p", "hsa-miR-3133", "hsa-miR-8068"	1.72194	0.0850798	1	0.457579	-0.316824	1.23198	2
"hsa-miR-202-5p", "hsa-miR-2909", "hsa-miR-6859-5p"	-1.15143	0.249555	1	-0.0275352	-0.156953	0.101882	0
"hsa-miR-3150a-5p", "hsa-miR-7844-5p", "hsa-miR-1323"	-0.506393	0.612581	1	-0.000669346	-0.130255	0.128917	0
"hsa-miR-518f-5p", "hsa-miR-7112-3p", "hsa-miR-329-5p"	-0.596626	0.550757	1	-0.127246	-0.741928	0.487436	2
"hsa-miR-6744-3p", "hsa-miR-1233-5p", "hsa-miR-548g-3p"	NA	NA	NA	0	0	0	0
"hsa-miR-298", "hsa-miR-4497", "hsa-miR-5011-3p"	NA	NA	NA	0	0	0	0
"hsa-miR-378j", "hsa-miR-4673", "hsa-miR-556-3p"	NA	NA	NA	0	0	0	0
"hsa-miR-4316", "hsa-miR-548a-5p", "hsa-miR-196b-5p"	-0.473041	0.636184	1	-0.0425026	-0.229232	0.144227	2
"hsa-miR-412-5p", "hsa-miR-218-1-3p", "hsa-miR-5690"	-0.848697	0.39605	1	-0.0709248	-0.74882	0.606971	0
"hsa-miR-4707-5p", "hsa-miR-6087", "hsa-miR-4712-3p"	0.689975	0.49021	1	0.074679	-0.112316	0.261674	0
"hsa-miR-4804-3p", "hsa-miR-6757-3p", "hsa-miR-3915"	0.840864	0.400424	1	0.0156794	-0.113855	0.145214	0
"hsa-miR-25-3p", "hsa-miR-345-5p", "hsa-miR-1913"	0.382223	0.702296	1	0.197684	-0.729672	1.12504	3
"hsa-miR-3591-5p", "hsa-miR-4427", "hsa-miR-708-5p"	-0.786216	0.431741	1	-0.21103	-0.830549	0.408488	2
"hsa-miR-4507", "hsa-miR-6841-3p", "hsa-miR-4478"	NA	NA	NA	0	0	0	0
"hsa-miR-6069", "hsa-miR-657", "hsa-miR-452-3p"	NA	NA	NA	0	0	0	0
"hsa-miR-105-5p", "hsa-miR-3136-3p", "hsa-miR-4484"	NA	NA	NA	0	0	0	0
"hsa-miR-3679-5p", "hsa-miR-374c-5p", "hsa-miR-4739"	-0.174765	0.861265	1	0.00332049	-0.784955	0.791596	1
"hsa-miR-3674", "hsa-miR-6813-3p", "hsa-miR-126-5p"	1.51721	0.129213	1	0.1216	-0.0678284	0.311028	0
"hsa-miR-3140-3p", "hsa-miR-6792-3p", "hsa-miR-4466"	0.64432	0.519368	1	0.0106336	-0.119327	0.140594	0
"hsa-miR-3130-5p", "hsa-miR-338-5p", "hsa-miR-4518"	1.14727	0.251272	1	0.262144	-0.509557	1.03384	2
"hsa-miR-6886-3p", "hsa-miR-6085", "hsa-miR-34a-3p"	3.88514e-17	1	1	9.89232e-19	-0.0499045	0.0499045	0
"hsa-miR-4791", "hsa-miR-513b-5p", "hsa-miR-6805-5p"	NA	NA	NA	0	0	0	0
"hsa-miR-3972", "hsa-miR-1915-3p", "hsa-miR-4636"	NA	NA	NA	0	0	0	0
"hsa-miR-6874-5p", "hsa-miR-7109-3p", "hsa-miR-29a-5p"	-0.725508	0.46814	1	-0.166865	-0.875549	0.54182	1
"hsa-miR-1909-5p", "hsa-miR-4721", "hsa-miR-3142"	NA	NA	NA	0	0	0	0
"hsa-miR-4718", "hsa-miR-203b-3p", "hsa-miR-517a-3p"	NA	NA	NA	0	0	0	0
"hsa-miR-4257", "hsa-miR-4459", "hsa-miR-6891-5p"	NA	NA	NA	0	0	0	0
"hsa-miR-3190-3p", "hsa-miR-1-5p", "hsa-miR-3653-3p"	-1.05671	0.290643	1	-0.0556609	-0.185528	0.0742059	0
"hsa-miR-520g-3p", "hsa-miR-7641", "hsa-miR-6792-5p"	0.133712	0.89363	1	-0.0293628	-0.215477	0.156752	0
"hsa-miR-548x-3p", "hsa-miR-3945", "hsa-miR-5187-5p"	NA	NA	NA	0	0	0	0
"hsa-miR-3133", "hsa-miR-8064", "hsa-miR-329-3p"	2.50179	0.0123566	1	0.35864	-0.330405	1.04769	1
"hsa-miR-5087", "hsa-miR-3191-5p", "hsa-miR-6085"	0.561524	0.57444	1	0.0250128	-0.104582	0.154607	0
"hsa-miR-4329", "hsa-miR-6875-5p", "hsa-miR-4740-3p"	NA	NA	NA	0	0	0	0
"hsa-miR-6729-3p", "hsa-miR-3196", "hsa-miR-6786-5p"	NA	NA	NA	0	0	0	0
"hsa-miR-4312", "hsa-miR-4689", "hsa-miR-611"	NA	NA	NA	0	0	0	0
"hsa-miR-548aj-5p", "hsa-miR-340-3p", "hsa-miR-891a-5p"	-0.180706	0.856599	1	-0.0938214	-0.831313	0.64367	3
"hsa-miR-6515-3p", "hsa-miR-520c-3p", "hsa-miR-4700-5p"	-0.536243	0.591791	1	-0.0198086	-0.0991705	0.0595533	0
"hsa-miR-4738-5p", "hsa-miR-4270", "hsa-miR-3184-3p"	NA	NA	NA	0	0	0	0
"hsa-miR-510-3p", "hsa-miR-711", "hsa-miR-1298-5p"	-0.296273	0.767022	1	-0.0273956	-0.650432	0.595641	0
"hsa-miR-3937", "hsa-miR-3194-3p", "hsa-miR-500a-3p"	-0.874589	0.381798	1	-0.0765417	-0.263293	0.110209	0
"hsa-miR-889-5p", "hsa-miR-4495", "hsa-miR-1273g-5p"	NA	NA	NA	0	0	0	0
"hsa-miR-4727-3p", "hsa-miR-6785-5p", "hsa-miR-7155-5p"	-1.24515	0.213076	1	-0.0223961	-0.072513	0.0277207	0
"hsa-miR-4637", "hsa-miR-1295b-3p", "hsa-miR-3161"	-0.172977	0.86267	1	-0.00288946	-0.0529483	0.0471694	0
"hsa-miR-6894-3p", "hsa-miR-365b-3p", "hsa-miR-6126"	1.60718	0.108016	1	0.058901	-0.0707923	0.188594	0
"hsa-miR-6870-5p", "hsa-miR-3912-3p", "hsa-miR-6846-5p"	NA	NA	NA	0	0	0	0
"hsa-miR-105-3p", "hsa-miR-6786-5p", "hsa-miR-3157-3p"	-0.841079	0.400304	1	-0.0203631	-0.149733	0.109007	0
"hsa-miR-3911", "hsa-miR-3150a-5p", "hsa-miR-4292"	-0.506393	0.612581	1	-0.000669346	-0.130255	0.128917	0
"hsa-miR-633", "hsa-miR-3927-3p", "hsa-miR-586"	NA	NA	NA	0	0	0	0
"hsa-miR-6810-5p", "hsa-miR-3646", "hsa-miR-564"	NA	NA	NA	0	0	0	0
"hsa-miR-548c-5p", "hsa-miR-6866-3p", "hsa-miR-6507-3p"	-1.62285	0.104622	1	-0.0336364	-0.163106	0.0958331	0
"hsa-miR-8065", "hsa-miR-1273d", "hsa-miR-1304-5p"	1.5233	0.127683	1	0.048757	-0.0808577	0.178372	0
"hsa-miR-20a-3p", "hsa-miR-4306", "hsa-miR-1278"	-0.926155	0.354366	1	-0.0376007	-0.137978	0.0627767	0
"hsa-let-7b-5p", "hsa-miR-523-5p", "hsa-miR-142-3p"	1.57354	0.115593	1	0.715271	-0.283966	1.71451	7
"hsa-miR-4761-5p", "hsa-miR-1276", "hsa-miR-4677-5p"	-2.16842	0.0301271	1	-0.0606856	-0.190331	0.0689594	0
"hsa-miR-6833-3p", "hsa-miR-1269b", "hsa-miR-6860"	0.244105	0.80715	1	0.0168779	-0.113322	0.147078	1
"hsa-miR-3688-5p", "hsa-miR-548f-3p", "hsa-miR-552-5p"	1.31271	0.18928	1	0.0317901	-0.0976886	0.161269	0
"hsa-miR-548ar-3p", "hsa-miR-6834-3p", "hsa-miR-4698"	NA	NA	NA	0	0	0	0
"hsa-miR-6715a-3p", "hsa-miR-3618", "hsa-miR-1282"	NA	NA	NA	0	0	0	0
"hsa-miR-379-3p", "hsa-miR-5010-3p", "hsa-miR-4432"	-1.54817	0.121581	1	-0.271486	-0.961388	0.418415	0
"hsa-miR-675-5p", "hsa-miR-3911", "hsa-miR-4469"	NA	NA	NA	0	0	0	0
"hsa-miR-4700-3p", "hsa-miR-4474-5p", "hsa-miR-1303"	1.20386	0.228644	1	0.0368971	-0.0928101	0.166604	0
"hsa-miR-5697", "hsa-miR-647", "hsa-miR-211-5p"	1.54129	0.123246	1	1.81507	0.490067	3.14007	7
"hsa-miR-144-3p", "hsa-miR-5694", "hsa-miR-5196-3p"	-1.90053	0.0573633	1	-0.519917	-1.2431	0.203267	2
"hsa-miR-6887-5p", "hsa-miR-520a-3p", "hsa-miR-3194-3p"	1.25785	0.208446	1	0.063251	-0.0666664	0.193168	0
"hsa-miR-4276", "hsa-miR-7159-3p", "hsa-miR-384"	NA	NA	NA	0	0	0	0
"hsa-miR-4433b-3p", "hsa-miR-6730-5p", "hsa-miR-206"	0.357144	0.720984	1	0.0212773	-0.108221	0.150775	0
"hsa-miR-770-5p", "hsa-miR-662", "hsa-miR-337-3p"	0.403061	0.686904	1	0.125562	-0.589941	0.841065	3
"hsa-miR-4780", "hsa-miR-4764-3p", "hsa-miR-5707"	NA	NA	NA	0	0	0	0
"hsa-miR-1247-5p", "hsa-miR-4649-3p", "hsa-miR-6862-3p"	1.28863	0.197526	1	0.293701	-0.393345	0.980747	0
"hsa-miR-643", "hsa-miR-3591-3p", "hsa-miR-4507"	-1.13519	0.256294	1	-0.0284864	-0.157913	0.10094	0
"hsa-miR-4753-3p", "hsa-miR-664b-3p", "hsa-miR-30e-3p"	1.58563	0.112823	1	0.644152	-0.319944	1.60825	6
"hsa-miR-3974", "hsa-miR-1249-5p", "hsa-miR-181c-3p"	-0.162593	0.870839	1	-0.00848227	-0.77999	0.763026	2
"hsa-miR-1206", "hsa-miR-1252-3p", "hsa-miR-4510"	0.246839	0.805033	1	0.0395043	-0.0913569	0.170365	0
"hsa-miR-6731-3p", "hsa-miR-6783-5p", "hsa-miR-4712-3p"	-0.174211	0.8617	1	-0.0304062	-0.161163	0.10035	0
"hsa-miR-4253", "hsa-miR-758-3p", "hsa-miR-519e-3p"	0.580882	0.56132	1	0.179321	-0.541938	0.900581	0
"hsa-miR-1911-5p", "hsa-miR-6871-3p", "hsa-miR-4665-5p"	-0.0192917	0.984608	1	0.00529531	-0.180796	0.191386	0
"hsa-miR-6768-5p", "hsa-miR-3180-3p", "hsa-miR-449c-3p"	0.508621	0.611018	1	-0.000726803	-0.130263	0.12881	0
"hsa-miR-5009-5p", "hsa-miR-580-3p", "hsa-miR-888-3p"	-1.01498	0.310115	1	-0.0664035	-0.196857	0.0640495	1
"hsa-miR-877-5p", "hsa-miR-32-3p", "hsa-miR-7706"	1.21834	0.223093	1	0.382175	-0.393444	1.15779	4
"hsa-miR-503-5p", "hsa-miR-154-5p", "hsa-miR-4483"	0.627167	0.53055	1	0.125853	-0.568822	0.820528	0
"hsa-miR-5692c", "hsa-miR-1247-5p", "hsa-miR-5009-5p"	0.648325	0.516775	1	0.209163	-0.478391	0.896717	1
"hsa-miR-28-5p", "hsa-miR-4799-5p", "hsa-miR-4313"	-0.0698635	0.944302	1	-0.0335667	-0.226618	0.159484	2
"hsa-let-7c-5p", "hsa-miR-6864-3p", "hsa-miR-6820-3p"	1.74803	0.0804595	1	0.726169	-0.259382	1.71172	6
"hsa-miR-6884-5p", "hsa-miR-548n", "hsa-miR-3137"	0.519962	0.60309	1	0.00122222	-0.128224	0.130669	0
"hsa-miR-143-5p", "hsa-miR-628-3p", "hsa-miR-4704-3p"	1.15135	0.249589	1	0.108609	-0.21786	0.435078	0
"hsa-miR-26a-1-3p", "hsa-miR-1224-3p", "hsa-miR-6858-3p"	0.752932	0.451491	1	0.195984	-0.505776	0.897744	2
"hsa-miR-124-3p", "hsa-miR-4518", "hsa-miR-4479"	0.63613	0.524692	1	0.201316	-0.58488	0.987511	4
"hsa-miR-6880-3p", "hsa-miR-454-3p", "hsa-miR-4716-5p"	-1.5091	0.131274	1	-0.121681	-0.253174	0.0098129	2
"hsa-miR-514a-5p", "hsa-miR-1908-3p", "hsa-miR-6777-3p"	1.04106	0.297847	1	0.0168817	-0.112884	0.146647	0
"hsa-miR-4508", "hsa-miR-548t-3p", "hsa-miR-103a-3p"	1.39432	0.163221	1	0.310186	0.100515	0.519858	2
"hsa-miR-138-2-3p", "hsa-miR-2355-5p", "hsa-miR-3144-5p"	1.87209	0.0611945	1	0.3693	-0.20504	0.94364	1
"hsa-miR-4678", "hsa-miR-6837-3p", "hsa-miR-520g-5p"	0.3995	0.689525	1	0.0195603	-0.109916	0.149036	0
"hsa-miR-500a-5p", "hsa-miR-4701-5p", "hsa-miR-1179"	0.05269	0.957979	1	-0.0101128	-0.139692	0.119467	0
"hsa-miR-367-5p", "hsa-miR-152-5p", "hsa-miR-1305"	-0.721809	0.470412	1	-0.124708	-0.681633	0.432218	0
"hsa-miR-16-1-3p", "hsa-miR-548n", "hsa-miR-3529-3p"	-0.345273	0.729889	1	-0.0421305	-0.504039	0.419778	0
"hsa-miR-4453", "hsa-miR-3614-3p", "hsa-miR-210-3p"	-0.951942	0.341127	1	-0.30492	-1.09092	0.481084	4
"hsa-miR-646", "hsa-miR-1908-3p", "hsa-miR-221-3p"	0.518891	0.603837	1	0.121904	-0.666558	0.910365	5
"hsa-miR-6750-5p", "hsa-miR-3064-5p", "hsa-miR-875-3p"	1.4156	0.156893	1	0.142136	-0.187164	0.471436	0
"hsa-miR-1295a", "hsa-miR-323b-5p", "hsa-miR-1288-3p"	-0.0716279	0.942898	1	-0.00986675	-0.139625	0.119892	0
"hsa-miR-1255b-5p", "hsa-miR-4799-5p", "hsa-miR-6502-5p"	0.118686	0.905524	1	0.00312842	-0.126664	0.132921	0
"hsa-miR-1908-3p", "hsa-miR-3173-3p", "hsa-miR-6767-5p"	-0.827282	0.408077	1	-0.0490745	-0.179007	0.0808581	0
"hsa-miR-6857-3p", "hsa-miR-6762-3p", "hsa-miR-582-5p"	-1.75834	0.078689	1	-0.343679	-1.04805	0.360693	2
"hsa-miR-3611", "hsa-miR-6835-3p", "hsa-miR-4792"	-0.729957	0.465417	1	-0.0581122	-0.195104	0.0788793	0
"hsa-miR-4699-5p", "hsa-miR-6816-5p", "hsa-miR-6888-3p"	NA	NA	NA	0	0	0	0
"hsa-miR-6749-3p", "hsa-miR-6762-5p", "hsa-miR-552-3p"	-0.868676	0.385024	1	-0.00973491	-0.13919	0.11972	0
"hsa-miR-411-5p", "hsa-miR-571", "hsa-miR-302a-3p"	2.01288	0.0441269	1	0.761843	0.04937	1.47432	3
"hsa-miR-4782-3p", "hsa-miR-4446-3p", "hsa-miR-6502-3p"	-0.559199	0.576026	1	-0.0302085	-0.15974	0.0993233	0
"hsa-miR-1304-5p", "hsa-miR-6851-3p", "hsa-miR-6747-3p"	0.435812	0.662973	1	0.0253786	-0.104249	0.155006	0
"hsa-miR-4498", "hsa-miR-4479", "hsa-miR-598-3p"	0.374341	0.708151	1	0.140109	-0.569552	0.84977	0
"hsa-miR-100-3p", "hsa-miR-518b", "hsa-miR-548at-5p"	0.494302	0.621093	1	0.0799122	-0.513967	0.673791	0
"hsa-miR-4746-3p", "hsa-let-7f-5p", "hsa-miR-4483"	0.889492	0.373739	1	0.336184	-0.620912	1.29328	4
"hsa-miR-6755-3p", "hsa-miR-3927-5p", "hsa-miR-3152-3p"	NA	NA	NA	0	0	0	0
"hsa-miR-6516-5p", "hsa-miR-99b-3p", "hsa-miR-3656"	0.105958	0.915616	1	-5.62319e-05	-0.729713	0.729601	1
"hsa-miR-4439", "hsa-miR-548ag", "hsa-miR-6780b-5p"	NA	NA	NA	0	0	0	0
"hsa-miR-3914", "hsa-miR-4267", "hsa-miR-3923"	NA	NA	NA	0	0	0	0
"hsa-miR-618", "hsa-miR-4684-3p", "hsa-miR-4671-5p"	1.34956	0.177158	1	0.0525177	-0.0772076	0.182243	0
"hsa-miR-621", "hsa-miR-590-3p", "hsa-miR-122-5p"	0.84757	0.396677	1	0.110319	-0.422437	0.643075	1
"hsa-miR-3115", "hsa-miR-4719", "hsa-miR-4700-3p"	NA	NA	NA	0	0	0	0
"hsa-miR-4803", "hsa-miR-506-3p", "hsa-miR-4472"	NA	NA	NA	0	0	0	0
"hsa-miR-525-5p", "hsa-miR-570-5p", "hsa-miR-2277-3p"	NA	NA	NA	0	0	0	0
"hsa-miR-4313", "hsa-miR-1260b", "hsa-miR-6082"	0.424419	0.67126	1	0.00694567	-0.178759	0.192651	0
"hsa-miR-221-3p", "hsa-miR-296-3p", "hsa-miR-509-3p"	-1.25792	0.20842	1	-0.445843	-1.23607	0.344388	4
