# Supplementary material for: A microRNA signature that correlates with cognition and is a target against cognitive decline
Source: EMBO Mol Med. 2021 Oct 11;13(11):e13659. doi: 10.15252/emmm.202013659 (PMC8573587; doi:10.15252/emmm.202013659)
Supplement: Supplementary file 17 — Dataset EV15 [file EMMM-13-e13659-s004.xlsx]

## Sheet: Sheet1
Dataset EV15: GO analysis for aging MEblue module and AD MElightgreen module
Meblue_aging_module						Melightgreen_AD module
term	fishersumP	bonferroniadjP				term	fishersumP	bonferroniadjP
actin filament organization	1.90853e-10	3.43535e-09				cell-cell adhesion via plasma-membrane adhesion molecules	0.00138651	0.0180247
cell-cell adhesion via plasma-membrane adhesion molecules	0.000250326	0.00450587				cellular amino acid metabolic process	0.00695711	0.0904424
central nervous system neuron differentiation	1.99459e-13	3.59026e-12				chemical synaptic transmission, postsynaptic	0.000474201	0.00616461
cognition	1.66919e-16	3.00454e-15				gamma-aminobutyric acid transport	1.55306e-08	2.01898e-07
cyclic nucleotide metabolic process	0.000306763	0.00552173				locomotory behavior	0.00733947	0.0954131
developmental growth involved in morphogenesis	0.000170384	0.00306691				mitochondrial RNA metabolic process	0.0209482	0.272326
digestive system development	3.66893e-16	6.60407e-15				neuromuscular process	0.00859179	0.111693
establishment of planar polarity involved in neural tube closure	5.26563e-13	9.47813e-12				neuron death	0.000105574	0.00137247
establishment or maintenance of cell polarity	0.00107024	0.0192644				positive regulation of neuron projection development	0.000470503	0.00611654
histone H4 acetylation	0.00134384	0.0241891				regulation of cellular amine metabolic process	0.000372957	0.00484843
locomotory behavior	0.000118149	0.00212668				regulation of neurotransmitter levels	3.99981e-08	5.19975e-07
positive regulation of neuron differentiation	1.8246e-24	3.28429e-23				synapse organization	1.12541e-13	1.46303e-12
regulation of insulin secretion involved in cellular response to glucose stimulus	5.42397e-05	0.000976315				tricarboxylic acid cycle	4.58621e-07	5.96208e-06
regulation of ion transmembrane transport	1.2019e-58	2.16341e-57
regulation of ion transmembrane transporter activity	1.6069e-15	2.89241e-14
regulation of membrane potential	6.31992e-13	1.13759e-11
small GTPase mediated signal transduction	4.90896e-36	8.83613e-35
synapse organization	4.21945e-34	7.59501e-33
