# Supplementary material for: A microRNA signature that correlates with cognition and is a target against cognitive decline
Source: EMBO Mol Med. 2021 Oct 11;13(11):e13659. doi: 10.15252/emmm.202013659 (PMC8573587; doi:10.15252/emmm.202013659)
Supplement: Supplementary file 18 — Dataset EV16 [file EMMM-13-e13659-s003.xlsx]

## Sheet: Sheet1
Dataset EV16: genes predicted to have microRNA binding sites at 3'UTR for miR-146a, miR-148a, miR-181a
miRNA	mRNA	Genesymbol	binding_site	binding_probability
mmu-miR-146a-5p	NM_001310485	Trps1	87038726	0.846154
mmu-miR-146a-5p	NM_001310515	Mbnl3	65306598	1
mmu-miR-146a-5p	NM_001310533	Ankrd39	13861403	0.923077
mmu-miR-146a-5p	NM_001310585	Mob4	865889	0.923077
mmu-miR-146a-5p	NM_001310587	Mef2d	39534013	0.923077
mmu-miR-146a-5p	NM_001310593	Mef2d	39293989	0.923077
mmu-miR-146a-5p	NM_001310601	Bod1l	94309447	0.923077
mmu-miR-146a-5p	NM_001310604	Lgi2	37233745	0.923077
mmu-miR-146a-5p	NM_001310609	Cpsf6	45564585	0.846154
mmu-miR-146a-5p	NM_001310609	Cpsf6	53765399	0.923077
mmu-miR-146a-5p	NM_001310612	Lias	15131539	0.807692
mmu-miR-146a-5p	NM_001310614	Dmrtc1b	892914	1
mmu-miR-146a-5p	NM_001310624	Pikfyve	96639701	0.846154
mmu-miR-146a-5p	NM_001310626	Apbb2	32423263	0.833333
mmu-miR-146a-5p	NM_001310634	Map2	94859503	0.923077
mmu-miR-146a-5p	NM_001310636	Ociad2	14641485	0.923077
mmu-miR-146a-5p	NM_001310653	Gnrhr	10241054	0.846154
mmu-miR-146a-5p	NM_001310656	Rassf6	17811798	0.846154
mmu-miR-146a-5p	NM_001310658	Vwc2l	26322657	0.846154
mmu-miR-146a-5p	NM_001310669	Septin11	19071931	0.846154
mmu-miR-146a-5p	NM_001310672	Lrch3	56085630	0.846154
mmu-miR-146a-5p	NM_001310673	Lrch3	54585480	0.846154
mmu-miR-146a-5p	NM_001310674	Lrch3	59645986	0.846154
mmu-miR-146a-5p	NM_001310706	Rgs3	25272550	0.884615
mmu-miR-146a-5p	NM_001310713	Agfg1	71397160	0.846154
mmu-miR-146a-5p	NM_001310721	Cep57	17821804	0.923077
mmu-miR-146a-5p	NM_001310728	Mre11a	45124540	0.846154
mmu-miR-146a-5p	NM_001310759	Zfp653	19161936	1
mmu-miR-146a-5p	NM_001310773	Gin1	15661606	0.846154
mmu-miR-146a-5p	NM_001310773	Gin1	16401658	0.923077
mmu-miR-146a-5p	NM_001310839	Rnf214	35093541	0.923077
mmu-miR-146a-5p	NM_001310840	Rnf214	32283260	0.923077
mmu-miR-146a-5p	NM_001310841	Cadm1	20852114	0.846154
mmu-miR-146a-5p	NM_001310841	Cadm1	27972820	0.807692
mmu-miR-146a-5p	NM_001311061	Ing3	30373068	0.846154
mmu-miR-146a-5p	NM_001311070	Smad2	78667892	1
mmu-miR-146a-5p	NM_001311070	Smad2	38103839	0.846154
mmu-miR-146a-5p	NM_001311088	Pml	35903643	0.846154
mmu-miR-146a-5p	NM_001311089	Lypd1	47964840	0.846154
mmu-miR-146a-5p	NM_001311090	Lypd1	48264870	0.923077
mmu-miR-146a-5p	NM_001311092	Celf6	14321454	0.846154
mmu-miR-146a-5p	NM_001311093	Tmem209	30953113	0.923077
mmu-miR-146a-5p	NM_001311094	Rassf5	29612996	0.846154
mmu-miR-146a-5p	NM_001311097	Sema6a	44554471	0.923077
mmu-miR-146a-5p	NM_001311100	Luc7l2	34673486	0.923077
mmu-miR-146a-5p	NM_001311117	Larp4b	24162444	0.923077
mmu-miR-146a-5p	NM_001311123	Trpc1	31573179	0.923077
mmu-miR-146a-5p	NM_001311130	Xrn1	52765296	0.923077
mmu-miR-146a-5p	NM_001311136	Klhl12	29132949	0.923077
mmu-miR-146a-5p	NM_001311142	Dzip1l	30933112	0.923077
mmu-miR-146a-5p	NM_001311142	Dzip1l	37133731	1
mmu-miR-146a-5p	NM_001311144	1110051M20Rik	25892606	0.871795
mmu-miR-146a-5p	NM_001311165	Edem3	64096432	0.923077
mmu-miR-146a-5p	NM_001311166	Edem3	63976420	0.923077
mmu-miR-146a-5p	NM_001312884	Cryba4	711727	0.846154
mmu-miR-146a-5p	NM_001313701	Pkp1	41344155	0.923077
mmu-miR-146a-5p	NM_001313731	Rassf5	31433178	0.846154
mmu-miR-146a-5p	NM_001313731	Rassf5	14161463	0.923077
mmu-miR-146a-5p	NM_001313742	Hdac8	10021021	0.846154
mmu-miR-146a-5p	NM_001313765	Shroom4	78997923	0.923077
mmu-miR-146a-5p	NM_001313890	Il7	25802599	0.923077
mmu-miR-146a-5p	NM_001313920	Hif1a	27702793	0.923077
mmu-miR-146a-5p	NM_001313920	Hif1a	31933207	0.846154
mmu-miR-146a-5p	NM_001313961	Rhoa	19221946	0.846154
mmu-miR-146a-5p	NM_001313961	Rhoa	13431384	1
mmu-miR-146a-5p	NM_001315488	Igf2	33093328	0.923077
mmu-miR-146a-5p	NM_001315489	Igf2	12121231	0.923077
mmu-miR-146a-5p	NM_001315503	Adcyap1	26392660	0.846154
mmu-miR-146a-5p	NM_001316310	Bdnf	20572078	0.923077
mmu-miR-146a-5p	NM_001316365	Etv4	21192140	0.846154
mmu-miR-146a-5p	NM_001316366	Etv4	21012122	0.846154
mmu-miR-146a-5p	NM_001316370	P4ha1	17511786	1
mmu-miR-146a-5p	NM_001316371	P4ha1	19912026	1
mmu-miR-146a-5p	NM_001316695	Ica1l	437461	0.884615
mmu-miR-146a-5p	NM_001316751	Prpf3	26982717	1
mmu-miR-146a-5p	NM_001317124	Hrh1	32393259	1
mmu-miR-146a-5p	NM_001317173	Ago1	48014820	0.923077
mmu-miR-146a-5p	NM_001317173	Ago1	55165535	1
mmu-miR-146a-5p	NM_001317352	Kif12	20772098	0.923077
mmu-miR-146a-5p	NM_001317391	Large1	41674185	0.846154
mmu-miR-146a-5p	NM_001317723	Ttpa	28882913	0.846154
mmu-miR-146a-5p	NM_001318102	Mapk10	62546273	0.846154
mmu-miR-146a-5p	NM_001320077	Mmp12	28312848	1
mmu-miR-146a-5p	NM_001324486	Il10ra	32953338	0.923077
mmu-miR-146a-5p	NM_001326566	Zfp354a	23102325	0.923077
mmu-miR-146a-5p	NM_001326602	Wdyhv1	567591	0.923077
mmu-miR-146a-5p	NM_001326702	Igsf9b	50185039	0.846154
mmu-miR-146a-5p	NM_001327821	Creb5	27422762	1
mmu-miR-146a-5p	NM_001327821	Creb5	23682391	1
mmu-miR-146a-5p	NM_001327860	Magohb	872893	0.923077
mmu-miR-146a-5p	NM_001327939	Ank2	1332513350	0.884615
mmu-miR-146a-5p	NM_001329528	Gpx1	771791	0.846154
mmu-miR-146a-5p	NM_001330318	Fmo1	860900	0.846154
mmu-miR-146a-5p	NM_001330366	Kcnj8	16831708	1
mmu-miR-146a-5p	NM_001330649	C1d	21642210	0.846154
mmu-miR-146a-5p	NM_001330702	Rps6ka5	43804402	0.846154
mmu-miR-146a-5p	NM_001330756	Smim8	588610	0.846154
mmu-miR-146a-5p	NM_001330757	Smim8	534555	0.846154
mmu-miR-146a-5p	NM_001331107	Akt1	22602275	0.846154
mmu-miR-146a-5p	NM_001331139	Tcf7l2	28882906	0.846154
mmu-miR-146a-5p	NM_001331161	Hyal1	20862122	0.846154
mmu-miR-146a-5p	NM_001346518	Elapor1	33933437	0.846154
mmu-miR-146a-5p	NM_001346522	Radx	27972815	1
mmu-miR-146a-5p	NM_001346583	Lin54	30993122	0.923077
mmu-miR-146a-5p	NM_001346635	Camk2d	50945113	0.846154
mmu-miR-146a-5p	NM_001346636	Camk2d	50945113	0.846154
mmu-miR-146a-5p	NM_001346640	Grm7	32063222	0.846154
mmu-miR-146a-5p	NM_001346670	Abr	38403858	0.846154
mmu-miR-146a-5p	NM_001346680	Scn2a	78097822	1
mmu-miR-146a-5p	NM_001346701	Acot3	15601581	0.846154
mmu-miR-146a-5p	NM_001346704	Phf21a	64146436	0.846154
mmu-miR-146a-5p	NM_001346740	Rcor3	34063435	0.846154
mmu-miR-146a-5p	NM_001346740	Rcor3	26572688	0.846154
mmu-miR-146a-5p	NM_001346759	Ccdc85a	48494878	0.846154
mmu-miR-146a-5p	NM_001346962	Nrxn1	29272948	0.923077
mmu-miR-146a-5p	NM_001347067	Fam171a1	30763122	0.923077
mmu-miR-146a-5p	NM_001347075	Xpnpep3	20552081	0.846154
mmu-miR-146a-5p	NM_001347077	Agfg1	71607181	0.846154
mmu-miR-146a-5p	NM_001347082	Poldip3	20152065	0.923077
mmu-miR-146a-5p	NM_001347087	Tmem209	29082926	0.923077
mmu-miR-146a-5p	NM_001347088	Fbln1	22852312	0.846154
mmu-miR-146a-5p	NM_001347102	Slc4a8	89539002	0.846154
mmu-miR-146a-5p	NM_001347104	Dgki	88938911	0.923077
mmu-miR-146a-5p	NM_001347104	Dgki	42844304	0.923077
mmu-miR-146a-5p	NM_001347127	Fam155a	31733192	0.923077
mmu-miR-146a-5p	NM_001347128	Mpzl1	15361579	0.923077
mmu-miR-146a-5p	NM_001347142	Zfp746	31793200	1
mmu-miR-146a-5p	NM_001347149	Elavl2	28492867	1
mmu-miR-146a-5p	NM_001347156	Kitl	10711104	1
mmu-miR-146a-5p	NM_001347159	Acot11	42024229	0.846154
mmu-miR-146a-5p	NM_001347160	Czib	611629	0.846154
mmu-miR-146a-5p	NM_001347161	Cers6	66946714	0.846154
mmu-miR-146a-5p	NM_001347162	Srl	17711810	0.846154
mmu-miR-146a-5p	NM_001347170	Hmga2	36773697	0.846154
mmu-miR-146a-5p	NM_001347171	Mbd6	41804199	0.923077
mmu-miR-146a-5p	NM_001347189	Bicc1	31333153	0.871795
mmu-miR-146a-5p	NM_001347189	Bicc1	36043625	1
mmu-miR-146a-5p	NM_001347189	Bicc1	37483771	1
mmu-miR-146a-5p	NM_001347195	Rgs7	23012322	0.923077
mmu-miR-146a-5p	NM_001347231	Kcmf1	30703089	0.807692
mmu-miR-146a-5p	NM_001347258	Ifnar2	25982617	0.846154
mmu-miR-146a-5p	NM_001347316	Fbxo25	19031927	0.884615
mmu-miR-146a-5p	NM_001347328	Slc4a1ap	24062426	0.923077
mmu-miR-146a-5p	NM_001347342	Nr2c2	51235142	1
mmu-miR-146a-5p	NM_001347342	Nr2c2	60236038	1
mmu-miR-146a-5p	NM_001347342	Nr2c2	34103433	0.846154
mmu-miR-146a-5p	NM_001347346	H2-K1	12231252	1
mmu-miR-146a-5p	NM_001347347	Vwa7	39253945	0.846154
mmu-miR-146a-5p	NM_001347349	Ldb2	14031425	0.846154
mmu-miR-146a-5p	NM_001347355	Klhl5	20802099	1
mmu-miR-146a-5p	NM_001347366	Pde7b	39793996	0.923077
mmu-miR-146a-5p	NM_001347366	Pde7b	27952825	0.846154
mmu-miR-146a-5p	NM_001347367	Adgrl3	96349652	0.846154
mmu-miR-146a-5p	NM_001347367	Adgrl3	85938629	0.846154
mmu-miR-146a-5p	NM_001347368	Adgrl3	95769594	0.846154
mmu-miR-146a-5p	NM_001347368	Adgrl3	85358571	0.846154
mmu-miR-146a-5p	NM_001347369	Adgrl3	95559573	0.846154
mmu-miR-146a-5p	NM_001347369	Adgrl3	85148550	0.846154
mmu-miR-146a-5p	NM_001347371	Adgrl3	93209338	0.846154
mmu-miR-146a-5p	NM_001347371	Adgrl3	82798315	0.846154
mmu-miR-146a-5p	NM_001347379	Etv1	35823601	0.923077
mmu-miR-146a-5p	NM_001347382	H2-T22	16661681	0.923077
mmu-miR-146a-5p	NM_001347382	H2-T22	16981716	0.897436
mmu-miR-146a-5p	NM_001347390	Pus1	12521265	0.846154
mmu-miR-146a-5p	NM_001347402	Nfya	13731400	0.923077
mmu-miR-146a-5p	NM_001347403	St6gal2	22092229	0.923077
mmu-miR-146a-5p	NM_001347403	St6gal2	39653994	0.923077
mmu-miR-146a-5p	NM_001347410	Arhgap28	49324951	0.846154
mmu-miR-146a-5p	NM_001347419	Nrxn1	29362957	0.846154
mmu-miR-146a-5p	NM_001347421	Ylpm1	62916316	0.846154
mmu-miR-146a-5p	NM_001347434	Mfap5	12581315	0.923077
mmu-miR-146a-5p	NM_001347441	Vldlr	49664987	0.846154
mmu-miR-146a-5p	NM_001347441	Vldlr	42134234	0.923077
mmu-miR-146a-5p	NM_001347445	Med13l	79748006	0.846154
mmu-miR-146a-5p	NM_001347447	Ndufb8	980998	0.846154
mmu-miR-146a-5p	NM_001347459	Ablim1	38613897	0.846154
mmu-miR-146a-5p	NM_001347467	L3mbtl3	41664191	0.923077
mmu-miR-146a-5p	NM_001347468	Clip1	48274845	0.846154
mmu-miR-146a-5p	NM_001347475	Clec1a	18321853	1
mmu-miR-146a-5p	NM_001347475	Clec1a	12061231	1
mmu-miR-146a-5p	NM_001347486	Adgrd1	47614782	0.846154
mmu-miR-146a-5p	NM_001347491	Zscan26	23632384	0.923077
mmu-miR-146a-5p	NM_001347493	Hfe	22452278	0.846154
mmu-miR-146a-5p	NM_001347493	Hfe	11121131	0.923077
mmu-miR-146a-5p	NM_001347495	Zfp354a	23942409	0.923077
mmu-miR-146a-5p	NM_001347503	Ccser2	25212542	0.923077
mmu-miR-146a-5p	NM_001347503	Ccser2	42794301	0.942308
mmu-miR-146a-5p	NM_001347508	Irf4	28642884	0.923077
mmu-miR-146a-5p	NM_001347514	Fancc	27702798	0.923077
mmu-miR-146a-5p	NM_001347514	Fancc	30383059	0.846154
mmu-miR-146a-5p	NM_001347533	Zfp655	13901407	1
mmu-miR-146a-5p	NM_001347535	Nkd2	25882607	1
mmu-miR-146a-5p	NM_001347540	1110038F14Rik	10121035	0.91453
mmu-miR-146a-5p	NM_001347543	Shisal1	30943112	0.846154
mmu-miR-146a-5p	NM_001347559	Zfp541	42464262	0.846154
mmu-miR-146a-5p	NM_001347593	Ptprg	40094038	0.923077
mmu-miR-146a-5p	NM_001347596	Dock9	1121611246	0.846154
mmu-miR-146a-5p	NM_001347609	Msx3	17211741	0.923077
mmu-miR-146a-5p	NM_001347615	Pcyt2	14681482	1
mmu-miR-146a-5p	NM_001347621	Bahcc1	1016210184	0.923077
mmu-miR-146a-5p	NM_001347624	Stard4	23722393	0.846154
mmu-miR-146a-5p	NM_001347626	Hmbox1	18851916	0.846154
mmu-miR-146a-5p	NM_001347629	Eef1akmt2	596624	1
mmu-miR-146a-5p	NM_001347630	Fam53b	40614079	0.838462
mmu-miR-146a-5p	NM_001347636	Exoc7	24342458	0.846154
mmu-miR-146a-5p	NM_001347645	Mrpl58	13821404	0.846154
mmu-miR-146a-5p	NM_001347645	Mrpl58	17131728	0.846154
mmu-miR-146a-5p	NM_001348104	Gnb4	51415161	0.94359
mmu-miR-146a-5p	NM_001348196	Trmt10a	32643284	0.923077
mmu-miR-146a-5p	NM_001348207	Ksr1	44874510	0.846154
mmu-miR-146a-5p	NM_001348260	Ankrd49	12251248	0.846154
mmu-miR-146a-5p	NM_001348274	Dok7	19872011	0.923077
mmu-miR-146a-5p	NM_001348276	Dok7	15551579	0.923077
mmu-miR-146a-5p	NM_001348292	Ddx11	34383472	0.923077
mmu-miR-146a-5p	NM_001351947	Olfm4	18551876	0.846154
mmu-miR-146a-5p	NM_001352887	2610001J05Rik	29332966	0.846154
mmu-miR-146a-5p	NM_001354493	A730046J19Rik	35743617	0.846154
mmu-miR-146a-5p	NM_001355011	Cnih1	665692	0.923077
mmu-miR-146a-5p	NM_001355045	Rcn3	12761299	0.846154
mmu-miR-146a-5p	NM_001355065	Ctnnd1	48144835	1
mmu-miR-146a-5p	NM_001355066	Ctnnd1	50115046	1
mmu-miR-146a-5p	NM_001355067	Ctnnd1	46594694	1
mmu-miR-146a-5p	NM_001355071	Macir	18291846	1
mmu-miR-146a-5p	NM_001355072	Macir	26772694	0.846154
mmu-miR-146a-5p	NM_001355122	Paqr8	23382361	1
mmu-miR-146a-5p	NM_001355123	Kif16b	51605178	0.923077
mmu-miR-146a-5p	NM_001355136	Odf2	35813611	0.846154
mmu-miR-146a-5p	NM_001355136	Odf2	32343261	0.820513
mmu-miR-146a-5p	NM_001355162	Inpp5a	17221742	0.846154
mmu-miR-146a-5p	NM_001355180	Dnajc6	31053125	0.923077
mmu-miR-146a-5p	NM_001355214	Ppcs	655699	1
mmu-miR-146a-5p	NM_001355231	Psd4	39494001	0.807692
mmu-miR-146a-5p	NM_001355232	Psd4	36853737	0.807692
mmu-miR-146a-5p	NM_001355293	Mapkbp1	60976118	0.815385
mmu-miR-146a-5p	NM_001355377	Fsd1l	16621711	0.923077
mmu-miR-146a-5p	NM_001355426	Blcap	869908	0.923077
mmu-miR-146a-5p	NM_001355480	Slc12a5	55785603	0.846154
mmu-miR-146a-5p	NM_001355481	Slc12a5	55635588	0.846154
mmu-miR-146a-5p	NM_001355494	Ube2j1	31593201	0.846154
mmu-miR-146a-5p	NM_001355502	Ctnnd2	52405258	0.846154
mmu-miR-146a-5p	NM_001355507	Fbxo3	43534397	0.846154
mmu-miR-146a-5p	NM_001355634	Itpripl1	33423365	0.846154
mmu-miR-146a-5p	NM_001355634	Itpripl1	19151966	0.846154
mmu-miR-146a-5p	NM_001355637	Acbd5	18211851	0.923077
mmu-miR-146a-5p	NM_001355638	Acbd5	18181848	0.923077
mmu-miR-146a-5p	NM_001355639	Acbd5	16911721	0.923077
mmu-miR-146a-5p	NM_001355655	Prokr1	32323254	0.846154
mmu-miR-146a-5p	NM_001355678	Tlcd4	15081528	0.923077
mmu-miR-146a-5p	NM_001355680	Il7r	30893115	0.846154
mmu-miR-146a-5p	NM_001355692	Adipor2	25682588	0.846154
mmu-miR-146a-5p	NM_001355693	Phf24	27552783	0.846154
mmu-miR-146a-5p	NM_001355695	Phf24	25922620	0.846154
mmu-miR-146a-5p	NM_001356281	Lrrc19	33783435	0.923077
mmu-miR-146a-5p	NM_001356281	Lrrc19	22992317	1
mmu-miR-146a-5p	NM_001356290	Taf8	10131044	0.846154
mmu-miR-146a-5p	NM_001356299	Kctd20	26752690	0.807692
mmu-miR-146a-5p	NM_001356300	Kctd20	28542869	0.807692
mmu-miR-146a-5p	NM_001356306	Lmo3	32073228	0.846154
mmu-miR-146a-5p	NM_001356324	Mpp2	31383158	0.846154
mmu-miR-146a-5p	NM_001356354	Tmem268	24882509	0.846154
mmu-miR-146a-5p	NM_001356397	Nyap2	32393257	0.923077
mmu-miR-146a-5p	NM_001356441	Gapvd1	58525876	0.923077
mmu-miR-146a-5p	NM_001356458	Limd2	17551789	0.923077
mmu-miR-146a-5p	NM_001356458	Limd2	30513066	0.846154
mmu-miR-146a-5p	NM_001356459	Limd2	15001534	0.923077
mmu-miR-146a-5p	NM_001356459	Limd2	27962811	0.923077
mmu-miR-146a-5p	NM_001356477	Cnot8	12861311	0.846154
mmu-miR-146a-5p	NM_001356515	Sult4a1	16331653	1
mmu-miR-146a-5p	NM_001356573	Phf21b	21902228	1
mmu-miR-146a-5p	NM_001356620	Ssh3	23782420	0.923077
mmu-miR-146a-5p	NM_001356949	Dpysl5	753785	1
mmu-miR-146a-5p	NM_001357015	Asphd2	23082325	0.892308
mmu-miR-146a-5p	NM_001357018	Acox3	26952743	0.846154
mmu-miR-146a-5p	NM_001357061	Mgrn1	22802299	0.923077
mmu-miR-146a-5p	NM_001357062	Mgrn1	23912410	0.923077
mmu-miR-146a-5p	NM_001357091	Cd19	22352258	0.846154
mmu-miR-146a-5p	NM_001357115	Mapk1	29162948	0.923077
mmu-miR-146a-5p	NM_001357115	Mapk1	38803901	0.923077
mmu-miR-146a-5p	NM_001357137	Mettl4	30643081	1
mmu-miR-146a-5p	NM_001357159	Fabp12	17691792	0.846154
mmu-miR-146a-5p	NM_001357160	Fabp12	18271850	0.923077
mmu-miR-146a-5p	NM_001357161	Fabp12	19581981	0.923077
mmu-miR-146a-5p	NM_001357166	Tatdn3	10601087	1
mmu-miR-146a-5p	NM_001357168	Stxbp2	29222954	0.923077
mmu-miR-146a-5p	NM_001357183	Klf8	46314682	0.923077
mmu-miR-146a-5p	NM_001357192	Nfyc	18531875	0.897436
mmu-miR-146a-5p	NM_001357204	Dcaf8	35913604	1
mmu-miR-146a-5p	NM_001357204	Dcaf8	36683688	0.923077
mmu-miR-146a-5p	NM_001357217	Ttll7	45214537	1
mmu-miR-146a-5p	NM_001357217	Ttll7	56285655	0.846154
mmu-miR-146a-5p	NM_001357242	Brox	14941515	1
mmu-miR-146a-5p	NM_001357243	Pafah1b2	38383857	0.923077
mmu-miR-146a-5p	NM_001357248	Smim1	969986	0.923077
mmu-miR-146a-5p	NM_001357265	Stag1	44404467	0.846154
mmu-miR-146a-5p	NM_001357292	Rnf170	10501068	0.846154
mmu-miR-146a-5p	NM_001357365	Pak1	31233155	1
mmu-miR-146a-5p	NM_001357365	Pak1	24022424	1
mmu-miR-146a-5p	NM_001357423	Mbd1	22782293	0.846154
mmu-miR-146a-5p	NM_001357428	Ildr2	69616986	0.846154
mmu-miR-146a-5p	NM_001357428	Ildr2	51655190	0.846154
mmu-miR-146a-5p	NM_001357429	Ildr2	67576782	0.846154
mmu-miR-146a-5p	NM_001357429	Ildr2	49614986	0.846154
mmu-miR-146a-5p	NM_001357430	Ildr2	70817106	0.846154
mmu-miR-146a-5p	NM_001357430	Ildr2	52855310	0.846154
mmu-miR-146a-5p	NM_001357431	Ildr2	68146839	0.846154
mmu-miR-146a-5p	NM_001357431	Ildr2	50185043	0.846154
mmu-miR-146a-5p	NM_001357432	Ildr2	64416466	0.846154
mmu-miR-146a-5p	NM_001357432	Ildr2	46454670	0.846154
mmu-miR-146a-5p	NM_001357448	Zfp24	38063824	0.846154
mmu-miR-146a-5p	NM_001357448	Zfp24	33333360	0.807692
mmu-miR-146a-5p	NM_001357456	Fam53c	35713613	0.846154
mmu-miR-146a-5p	NM_001357526	Pif1	26632685	1
mmu-miR-146a-5p	NM_001357527	Pif1	26352657	1
mmu-miR-146a-5p	NM_001357554	Sap130	35073530	0.846154
mmu-miR-146a-5p	NM_001357565	Slc36a4	37603791	0.846154
mmu-miR-146a-5p	NM_001357617	Gramd1b	38043823	0.846154
mmu-miR-146a-5p	NM_001357619	Gramd1b	72307249	0.846154
mmu-miR-146a-5p	NM_001357635	Olfm2	17691790	0.846154
mmu-miR-146a-5p	NM_001357639	Olfm2	15371558	0.923077
mmu-miR-146a-5p	NM_001357657	Tbcel	25522600	0.846154
mmu-miR-146a-5p	NM_001357659	Mief1	44944506	0.846154
mmu-miR-146a-5p	NM_001357686	Gramd2	32973339	0.846154
mmu-miR-146a-5p	NM_001357690	Ebag9	15891625	0.861538
mmu-miR-146a-5p	NM_001357691	Ebag9	19141950	0.861538
mmu-miR-146a-5p	NM_001357698	Aplp2	33173370	0.923077
mmu-miR-146a-5p	NM_001357698	Aplp2	26712690	0.846154
mmu-miR-146a-5p	NM_001357711	Tdrkh	34913511	0.923077
mmu-miR-146a-5p	NM_001357712	Tdrkh	36573677	0.923077
mmu-miR-146a-5p	NM_001357761	6030458C11Rik	25272556	1
mmu-miR-146a-5p	NM_001357796	Slc9a3r2	14321448	0.923077
mmu-miR-146a-5p	NM_001357810	P2ry10	15661591	0.846154
mmu-miR-146a-5p	NM_001357872	Trip4	32803304	0.923077
mmu-miR-146a-5p	NM_001357881	Arpp19	21042125	0.846154
mmu-miR-146a-5p	NM_001357881	Arpp19	23562380	1
mmu-miR-146a-5p	NM_001357901	Mtmr4	40374079	1
mmu-miR-146a-5p	NM_001357916	Ppcdc	576597	0.846154
mmu-miR-146a-5p	NM_001357918	Ppcdc	408424	0.846154
mmu-miR-146a-5p	NM_001357952	Usp47	53425377	1
mmu-miR-146a-5p	NM_001357963	Lysmd4	721796	0.846154
mmu-miR-146a-5p	NM_001357964	Lysmd4	11301205	0.846154
mmu-miR-146a-5p	NM_001357996	Enpp4	36413679	0.846154
mmu-miR-146a-5p	NM_001357998	Nedd4	52925315	0.923077
mmu-miR-146a-5p	NM_001358035	Cap1	17201769	0.923077
mmu-miR-146a-5p	NM_001358068	Zfp641	28742892	0.948718
mmu-miR-146a-5p	NM_001358081	Cdip1	13401364	0.846154
mmu-miR-146a-5p	NM_001358082	Cdip1	14211445	0.846154
mmu-miR-146a-5p	NM_001358101	Tmem45a2	18551876	0.923077
mmu-miR-146a-5p	NM_001358217	Fbxo40	26152641	1
mmu-miR-146a-5p	NM_001358217	Fbxo40	29212954	0.923077
mmu-miR-146a-5p	NM_001358238	Nrip1	57685791	1
mmu-miR-146a-5p	NM_001358366	Mid2	57945813	1
mmu-miR-146a-5p	NM_001358367	Mid2	58845903	1
mmu-miR-146a-5p	NM_001358563	Stx7	18011822	0.923077
mmu-miR-146a-5p	NM_001358619	Smarca1	48864905	0.846154
mmu-miR-146a-5p	NM_001358626	Tor1aip2	32093239	0.846154
mmu-miR-146a-5p	NM_001358728	Tmem164	45304560	0.923077
mmu-miR-146a-5p	NM_001358747	Gpr174	29582978	1
mmu-miR-146a-5p	NM_001358782	Hivep2	92859327	0.846154
mmu-miR-146a-5p	NM_001358783	Hivep2	94929534	0.846154
mmu-miR-146a-5p	NM_001358816	Zfp7	27982820	0.923077
mmu-miR-146a-5p	NM_001358909	Kifc2	33073349	0.846154
mmu-miR-146a-5p	NM_001358965	Srgn	14281466	0.923077
mmu-miR-146a-5p	NM_001358993	Zfp1	16201668	1
mmu-miR-146a-5p	NM_001359057	Gpr12	20152030	0.807692
mmu-miR-146a-5p	NM_001359104	Reps2	50265055	0.923077
mmu-miR-146a-5p	NM_001359133	Cdkn2aip	27512777	1
mmu-miR-146a-5p	NM_001359159	Entpd4b	28622880	0.923077
mmu-miR-146a-5p	NM_001359167	Zfyve1	33723407	0.846154
mmu-miR-146a-5p	NM_001359221	Clip1	48064824	0.846154
mmu-miR-146a-5p	NM_001359254	L3mbtl3	42414266	0.923077
mmu-miR-146a-5p	NM_001359273	Unc5b	35943614	1
mmu-miR-146a-5p	NM_001359273	Unc5b	32363254	0.846154
mmu-miR-146a-5p	NM_001359465	Tmem108	26012648	0.846154
mmu-miR-146a-5p	NM_001359486	Bri3bp	53085327	1
mmu-miR-146a-5p	NM_001359491	Gtf3c6	861886	0.923077
mmu-miR-146a-5p	NM_001359505	Mtus2	30363056	0.846154
mmu-miR-146a-5p	NM_001359511	Mtus2	28632883	0.846154
mmu-miR-146a-5p	NM_001359608	Slc16a5	807827	0.923077
mmu-miR-146a-5p	NM_001359609	Slc16a5	789809	0.923077
mmu-miR-146a-5p	NM_001359637	Sbno2	12191237	0.846154
mmu-miR-146a-5p	NM_001359638	Nlrp3	37033742	0.846154
mmu-miR-146a-5p	NM_001359761	Tmcc3	18641890	0.846154
mmu-miR-146a-5p	NM_001359761	Tmcc3	49685006	0.846154
mmu-miR-146a-5p	NM_001359829	Adgrl3	91769194	0.846154
mmu-miR-146a-5p	NM_001359829	Adgrl3	81358171	0.846154
mmu-miR-146a-5p	NM_001359853	Hps4	32443283	0.846154
mmu-miR-146a-5p	NM_001359854	Pbrm1	70557104	1
mmu-miR-146a-5p	NM_001359856	Pbrm1	68546903	1
mmu-miR-146a-5p	NM_001359871	Lcorl	41504173	0.846154
mmu-miR-146a-5p	NM_001359873	Lcorl	700718	0.846154
mmu-miR-146a-5p	NM_001359875	Zc3h13	60266050	0.846154
mmu-miR-146a-5p	NM_001359875	Zc3h13	59806002	0.846154
mmu-miR-146a-5p	NM_001359883	Oxsm	19071963	0.846154
mmu-miR-146a-5p	NM_001359920	Cadps	49274963	0.923077
mmu-miR-146a-5p	NM_001359971	Hnrnpa3	21822212	0.846154
mmu-miR-146a-5p	NM_001359978	Sbno1	81758193	1
mmu-miR-146a-5p	NM_001359979	Sbno1	81728190	1
mmu-miR-146a-5p	NM_001359997	Ripk1	36693694	0.846154
mmu-miR-146a-5p	NM_001360045	Hlcs	29362955	1
mmu-miR-146a-5p	NM_001360093	Exoc2	31163138	1
mmu-miR-146a-5p	NM_001360117	Rnase6	23592385	1
mmu-miR-146a-5p	NM_001360143	Cdkl4	23392384	0.846154
mmu-miR-146a-5p	NM_001360144	Cdkl4	24432488	0.923077
mmu-miR-146a-5p	NM_001360211	Fdft1	13821401	0.878205
mmu-miR-146a-5p	NM_001360216	Ubtfl1	17021720	0.923077
mmu-miR-146a-5p	NM_001360254	Mrps12	504526	0.846154
mmu-miR-146a-5p	NM_001360306	Klhl18	27402775	1
mmu-miR-146a-5p	NM_001360345	Mxi1	14851508	1
mmu-miR-146a-5p	NM_001360347	Mxi1	13491372	1
mmu-miR-146a-5p	NM_001360383	Fbxo16	22572288	0.846154
mmu-miR-146a-5p	NM_001360464	Ppp4c	12921316	0.846154
mmu-miR-146a-5p	NM_001360536	Ocln	38083831	1
mmu-miR-146a-5p	NM_001360537	Ocln	37803803	1
mmu-miR-146a-5p	NM_001360539	Ocln	30183041	1
mmu-miR-146a-5p	NM_001360577	Zfand6	16301650	0.846154
mmu-miR-146a-5p	NM_001360579	Zfand6	13101330	0.923077
mmu-miR-146a-5p	NM_001360581	Zfand6	14961516	0.923077
mmu-miR-146a-5p	NM_001360615	Acer3	14881512	0.948718
mmu-miR-146a-5p	NM_001360710	Pdcd2l	915943	0.923077
mmu-miR-146a-5p	NM_001360724	Slc25a22	22392253	0.807692
mmu-miR-146a-5p	NM_001360818	Kctd15	16221658	1
mmu-miR-146a-5p	NM_001360820	Kctd15	15441580	1
mmu-miR-146a-5p	NM_001360827	Prox1	51135127	1
mmu-miR-146a-5p	NM_001360847	Rnf2	15331579	0.846154
mmu-miR-146a-5p	NM_001360912	Zfp553	27662808	0.846154
mmu-miR-146a-5p	NM_001360913	Fmo2	33683398	0.846154
mmu-miR-146a-5p	NM_001360978	Tmem178b	1003910062	0.846154
mmu-miR-146a-5p	NM_001360984	Zfp474	20422085	1
mmu-miR-146a-5p	NM_001361053	Zfp532	62626280	0.923077
mmu-miR-146a-5p	NM_001361073	Arhgap26	37333761	0.923077
mmu-miR-146a-5p	NM_001361075	Ube4a	23522388	0.846154
mmu-miR-146a-5p	NM_001361085	Srek1	20162036	1
mmu-miR-146a-5p	NM_001361085	Srek1	29102936	0.833333
mmu-miR-146a-5p	NM_001361099	Celf6	14351457	0.846154
mmu-miR-146a-5p	NM_001361112	Rnf214	35883620	0.923077
mmu-miR-146a-5p	NM_001361144	Cbln2	18631882	0.923077
mmu-miR-146a-5p	NM_001361147	Pfn4	12631282	0.815385
mmu-miR-146a-5p	NM_001361307	Mgst1	627649	0.846154
mmu-miR-146a-5p	NM_001361386	Fam171a1	29813027	0.923077
mmu-miR-146a-5p	NM_001361462	Mrpl58	13221344	0.846154
mmu-miR-146a-5p	NM_001361462	Mrpl58	16531668	0.846154
mmu-miR-146a-5p	NM_001361536	Tent2	32913309	0.846154
mmu-miR-146a-5p	NM_001361641	Cenpo	11941233	0.846154
mmu-miR-146a-5p	NM_001361688	Dgkb	28702921	0.923077
mmu-miR-146a-5p	NM_001361688	Dgkb	55895613	0.884615
mmu-miR-146a-5p	NM_001361704	Tmem63c	35773605	1
mmu-miR-146a-5p	NM_001361987	Fbln5	51675217	0.846154
mmu-miR-146a-5p	NM_001362045	Tigd3	16261645	0.846154
mmu-miR-146a-5p	NM_001362066	Tprkb	18601899	0.846154
mmu-miR-146a-5p	NM_001362078	Stambp	23072323	0.961538
mmu-miR-146a-5p	NM_001362078	Stambp	20832102	0.846154
mmu-miR-146a-5p	NM_001362080	Stambp	17381754	0.961538
mmu-miR-146a-5p	NM_001362097	B230307C23Rik	10751098	1
mmu-miR-146a-5p	NM_001362169	Fam168a	28732894	0.923077
mmu-miR-146a-5p	NM_001362170	Fam168a	28462867	0.923077
mmu-miR-146a-5p	NM_001362189	Zfp668	77747799	0.923077
mmu-miR-146a-5p	NM_001362190	Zfp668	80908115	0.923077
mmu-miR-146a-5p	NM_001362191	Zfp668	72687293	0.923077
mmu-miR-146a-5p	NM_001362196	Zfp629	32833306	0.923077
mmu-miR-146a-5p	NM_001362196	Zfp629	51935227	0.846154
mmu-miR-146a-5p	NM_001362197	Zfp629	33613384	0.923077
mmu-miR-146a-5p	NM_001362197	Zfp629	52715305	0.846154
mmu-miR-146a-5p	NM_001362415	Klhl3	60276046	0.923077
mmu-miR-146a-5p	NM_001362490	Trpm3	1014110167	0.846154
mmu-miR-146a-5p	NM_001362496	Trpm3	1014310169	0.846154
mmu-miR-146a-5p	NM_001362500	Trpm3	1002410050	0.846154
mmu-miR-146a-5p	NM_001362506	Trpm3	1001510041	0.846154
mmu-miR-146a-5p	NM_001362507	Trpm3	1002110047	0.846154
mmu-miR-146a-5p	NM_001362545	Ubtf	38253847	0.923077
mmu-miR-146a-5p	NM_001362548	Ubtf	37723794	0.846154
mmu-miR-146a-5p	NM_001362571	Ebf1	30593075	0.846154
mmu-miR-146a-5p	NM_001362707	Sephs1	50885109	0.923077
mmu-miR-146a-5p	NM_001362707	Sephs1	36283648	1
mmu-miR-146a-5p	NM_001362707	Sephs1	35073559	0.807692
mmu-miR-146a-5p	NM_001362832	Phf21a	64116433	0.846154
mmu-miR-146a-5p	NM_001362858	Gosr2	966992	0.923077
mmu-miR-146a-5p	NM_001362868	Rhot1	37673799	1
mmu-miR-146a-5p	NM_001362870	Rhot1	35893621	1
mmu-miR-146a-5p	NM_001362901	Glod4	20212046	0.846154
mmu-miR-146a-5p	NM_001362901	Glod4	23542369	0.923077
mmu-miR-146a-5p	NM_001362904	Dclre1c	13191355	0.807692
mmu-miR-146a-5p	NM_001362905	Slc25a25	26032634	0.923077
mmu-miR-146a-5p	NM_001362959	Dhdds	18381855	0.923077
mmu-miR-146a-5p	NM_001362960	Dhdds	18411858	0.923077
mmu-miR-146a-5p	NM_001362961	Dhdds	19641981	0.846154
mmu-miR-146a-5p	NM_001362962	Dhdds	16961713	0.923077
mmu-miR-146a-5p	NM_001363023	Tshz2	45844603	1
mmu-miR-146a-5p	NM_001363116	Ddx39a	17081767	0.820513
mmu-miR-146a-5p	NM_001363195	Msi2	25602609	0.923077
mmu-miR-146a-5p	NM_001363348	Stim2	42504267	0.923077
mmu-miR-146a-5p	NM_001363417	Arhgap10	26492665	0.846154
mmu-miR-146a-5p	NM_001363418	Arhgap10	25622578	0.846154
mmu-miR-146a-5p	NM_001363449	Zfp655	14761493	1
mmu-miR-146a-5p	NM_001363452	Zfp655	15011534	1
mmu-miR-146a-5p	NM_001364034	Tnpo2	37023745	0.846154
mmu-miR-146a-5p	NM_001364098	Zfp286	21012147	0.923077
mmu-miR-146a-5p	NM_001364137	Nlgn2	52745295	1
mmu-miR-146a-5p	NM_001364186	Chtf8	18721916	0.846154
mmu-miR-146a-5p	NM_001364306	Gstz1	11241151	0.923077
mmu-miR-146a-5p	NM_001364421	Nrg1	26322651	0.969231
mmu-miR-146a-5p	NM_001364432	Cyria	44834517	0.923077
mmu-miR-146a-5p	NM_001364513	Mrpl3	21752195	0.923077
mmu-miR-146a-5p	NM_001364577	Tmcc1	32413263	0.923077
mmu-miR-146a-5p	NM_001364577	Tmcc1	18731896	0.846154
mmu-miR-146a-5p	NM_001364846	Prickle1	34763518	0.846154
mmu-miR-146a-5p	NM_001364889	Cyp1b1	19171950	0.923077
mmu-miR-146a-5p	NM_001364892	Tmem229b	31743196	0.846154
mmu-miR-146a-5p	NM_001364933	Gm20517	796820	0.846154
mmu-miR-146a-5p	NM_001364956	Htr4	29983020	0.846154
mmu-miR-146a-5p	NM_001364994	Tshz1	43094326	0.884615
mmu-miR-146a-5p	NM_001364996	Ppargc1b	63386359	0.846154
mmu-miR-146a-5p	NM_001365070	Actr1a	25612584	1
mmu-miR-146a-5p	NM_001365112	Slitrk4	49955016	1
mmu-miR-146a-5p	NM_001368179	Rprd2	75467567	0.923077
mmu-miR-146a-5p	NM_001368222	Larp1b	32783295	1
mmu-miR-146a-5p	NM_001368274	1700019D03Rik	29753033	0.846154
mmu-miR-146a-5p	NM_001368276	1700019D03Rik	30343092	0.923077
mmu-miR-146a-5p	NM_001368277	1700019D03Rik	29443002	0.923077
mmu-miR-146a-5p	NM_001368278	1700019D03Rik	30473105	0.846154
mmu-miR-146a-5p	NM_001368280	1700019D03Rik	30223080	0.923077
mmu-miR-146a-5p	NM_001368281	1700019D03Rik	30103042	0.846154
mmu-miR-146a-5p	NM_001368281	1700019D03Rik	28872945	0.923077
mmu-miR-146a-5p	NM_001368304	Glce	25572577	0.923077
mmu-miR-146a-5p	NM_001368351	Atxn1l	44594494	1
mmu-miR-146a-5p	NM_001368423	Mdga1	72247248	0.846154
mmu-miR-146a-5p	NM_001368428	Tatdn1	18761889	0.865385
mmu-miR-146a-5p	NM_001368662	Fgf22	847922	0.923077
mmu-miR-146a-5p	NM_001368686	Tmem170b	32813300	0.846154
mmu-miR-146a-5p	NM_001368691	Pcgf5	34703491	0.974359
mmu-miR-146a-5p	NM_001368691	Pcgf5	14361467	1
mmu-miR-146a-5p	NM_001368692	Pcgf5	34893510	0.974359
mmu-miR-146a-5p	NM_001368692	Pcgf5	14551486	1
mmu-miR-146a-5p	NM_001368693	Pcgf5	34103431	0.974359
mmu-miR-146a-5p	NM_001368693	Pcgf5	13761407	1
mmu-miR-146a-5p	NM_001368706	Cecr2	89668982	0.923077
mmu-miR-146a-5p	NM_001368706	Cecr2	60046025	0.846154
mmu-miR-146a-5p	NM_001368746	Pax2	31673184	0.846154
mmu-miR-146a-5p	NM_001368755	Helz	67466772	1
mmu-miR-146a-5p	NM_001368763	Rnf19b	24372454	0.846154
mmu-miR-146a-5p	NM_001368784	Septin3	37913811	0.923077
mmu-miR-146a-5p	NM_001368785	Septin3	33703390	0.923077
mmu-miR-146a-5p	NM_001368800	Epb41l1	76147643	0.846154
mmu-miR-146a-5p	NM_001368831	Piwil4	28632887	0.846154
mmu-miR-146a-5p	NM_001368831	Piwil4	29202944	0.923077
mmu-miR-146a-5p	NM_001368836	Piwil4	16911715	0.846154
mmu-miR-146a-5p	NM_001368844	D430041D05Rik	57815804	1
mmu-miR-146a-5p	NM_001368844	D430041D05Rik	68916917	0.923077
mmu-miR-146a-5p	NM_001368844	D430041D05Rik	1011110132	1
mmu-miR-146a-5p	NM_001368846	Prdm10	37473783	1
mmu-miR-146a-5p	NM_001368850	Agfg1	72327253	0.846154
mmu-miR-146a-5p	NM_001368858	Grtp1	11871207	0.923077
mmu-miR-146a-5p	NM_001368863	Limch1	39743996	0.846154
mmu-miR-146a-5p	NM_001368878	Sytl2	77457777	0.923077
mmu-miR-146a-5p	NM_001368881	Vsig10l	31743235	0.807692
mmu-miR-146a-5p	NM_001369060	Odf2	34523482	0.846154
mmu-miR-146a-5p	NM_001369060	Odf2	31053132	0.820513
mmu-miR-146a-5p	NM_001369083	Bnc2	89268945	0.923077
mmu-miR-146a-5p	NM_001369205	Smim40	677716	1
mmu-miR-146a-5p	NM_001369218	Smim41	878909	0.846154
mmu-miR-146a-5p	NM_001369218	Smim41	812855	0.923077
mmu-miR-146a-5p	NM_001369243	Chd5	73977438	0.923077
mmu-miR-146a-5p	NM_001369260	Tmem245	30243067	0.923077
mmu-miR-146a-5p	NM_001369357	Taf4b	51875204	0.846154
mmu-miR-146a-5p	NM_001370764	Klhl33	45954620	0.923077
mmu-miR-146a-5p	NM_001370764	Klhl33	38263848	0.846154
mmu-miR-146a-5p	NM_001370767	Lcor	78187841	1
mmu-miR-146a-5p	NM_001370767	Lcor	1035510375	0.923077
mmu-miR-146a-5p	NM_001370789	Chm	28832917	0.846154
mmu-miR-146a-5p	NM_001370833	Gm3250	827848	0.923077
mmu-miR-146a-5p	NM_001370850	Wdr49	29692986	0.923077
mmu-miR-146a-5p	NM_001370859	Percc1	25062522	0.846154
mmu-miR-146a-5p	NM_001370919	Gm17266	33233343	0.923077
mmu-miR-146a-5p	NM_001370971	Lzts1	38863906	1
mmu-miR-146a-5p	NM_001370992	Ccdc170	48834906	0.923077
mmu-miR-146a-5p	NM_001371018	Prpf40a	38373860	0.846154
mmu-miR-146a-5p	NM_001371018	Prpf40a	68306849	0.876923
mmu-miR-146a-5p	NM_001371035	Ly6g5b	39844047	0.923077
mmu-miR-146a-5p	NM_001371039	Kctd16	1693516959	0.846154
mmu-miR-146a-5p	NM_001371039	Kctd16	1087310919	1
mmu-miR-146a-5p	NM_001371041	Kctd16	1633416358	0.846154
mmu-miR-146a-5p	NM_001371041	Kctd16	1027210318	1
mmu-miR-146a-5p	NM_001371053	Nfix	31033123	0.923077
mmu-miR-146a-5p	NM_001371053	Nfix	25202550	0.846154
mmu-miR-146a-5p	NM_001371065	Terf2	20972143	0.884615
mmu-miR-146a-5p	NM_001371109	Srsy	14821529	1
mmu-miR-146a-5p	NM_007384	Asic2	27562779	0.846154
mmu-miR-146a-5p	NM_007386	Aco1	36543674	0.846154
mmu-miR-146a-5p	NM_007389	Chrna1	26832705	0.923077
mmu-miR-146a-5p	NM_007399	Adam10	31373167	0.923077
mmu-miR-146a-5p	NM_007400	Adam12	40624086	0.923077
mmu-miR-146a-5p	NM_007402	Adam7	30803097	0.846154
mmu-miR-146a-5p	NM_007406	Adcy7	43544373	0.846154
mmu-miR-146a-5p	NM_007424	Acan	70247043	0.923077
mmu-miR-146a-5p	NM_007429	Agtr2	26422671	0.923077
mmu-miR-146a-5p	NM_007442	Alx4	41774195	0.923077
mmu-miR-146a-5p	NM_007473	Aqp7	19361958	1
mmu-miR-146a-5p	NM_007477	Arf2	16141642	1
mmu-miR-146a-5p	NM_007478	Arf3	18331895	1
mmu-miR-146a-5p	NM_007478	Arf3	26632681	0.923077
mmu-miR-146a-5p	NM_007479	Arf4	12951327	0.923077
mmu-miR-146a-5p	NM_007481	Arf6	11791203	0.846154
mmu-miR-146a-5p	NM_007485	Rhod	32723291	0.846154
mmu-miR-146a-5p	NM_007487	Arl4a	25312568	0.923077
mmu-miR-146a-5p	NM_007498	Atf3	10861108	0.923077
mmu-miR-146a-5p	NM_007513	Slc7a1	60086035	0.923077
mmu-miR-146a-5p	NM_007513	Slc7a1	25122529	0.923077
mmu-miR-146a-5p	NM_007516	Hnrnpd	45644591	0.846154
mmu-miR-146a-5p	NM_007525	Bard1	39693997	0.846154
mmu-miR-146a-5p	NM_007532	Bcat1	38683883	1
mmu-miR-146a-5p	NM_007538	Opn1sw	21042132	0.923077
mmu-miR-146a-5p	NM_007540	Bdnf	24092430	0.923077
mmu-miR-146a-5p	NM_007545	Hrk	13091346	0.923077
mmu-miR-146a-5p	NM_007560	Bmpr1b	19431965	1
mmu-miR-146a-5p	NM_007561	Bmpr2	52585290	1
mmu-miR-146a-5p	NM_007561	Bmpr2	50265048	1
mmu-miR-146a-5p	NM_007561	Bmpr2	61156135	1
mmu-miR-146a-5p	NM_007567	Bsn	1451114533	1
mmu-miR-146a-5p	NM_007569	Btg1	11961257	0.846154
mmu-miR-146a-5p	NM_007577	C5ar1	20792101	0.923077
mmu-miR-146a-5p	NM_007577	C5ar1	24342454	0.923077
mmu-miR-146a-5p	NM_007592	Car8	24082441	0.923077
mmu-miR-146a-5p	NM_007592	Car8	31253141	0.923077
mmu-miR-146a-5p	NM_007595	Camk2b	35773592	0.923077
mmu-miR-146a-5p	NM_007598	Cap1	17011750	1
mmu-miR-146a-5p	NM_007602	Capn5	23662414	0.923077
mmu-miR-146a-5p	NM_007603	Capn6	31733193	0.846154
mmu-miR-146a-5p	NM_007609	Casp4	13111343	0.846154
mmu-miR-146a-5p	NM_007610	Casp2	33443369	0.846154
mmu-miR-146a-5p	NM_007615	Ctnnd1	51475182	1
mmu-miR-146a-5p	NM_007619	Cbl	43844410	0.961538
mmu-miR-146a-5p	NM_007625	Cbx4	27442767	0.923077
mmu-miR-146a-5p	NM_007626	Cbx5	12681289	1
mmu-miR-146a-5p	NM_007626	Cbx5	31433164	0.923077
mmu-miR-146a-5p	NM_007641	Ms4a1	26382656	0.923077
mmu-miR-146a-5p	NM_007642	Cd28	13611381	0.846154
mmu-miR-146a-5p	NM_007653	Cd63	842861	0.846154
mmu-miR-146a-5p	NM_007658	Cdc25a	31523174	0.923077
mmu-miR-146a-5p	NM_007659	Cdk1	34113429	0.884615
mmu-miR-146a-5p	NM_007666	Cdh6	69356957	0.846154
mmu-miR-146a-5p	NM_007668	Cdk5	17581794	1
mmu-miR-146a-5p	NM_007676	Psg16	18891936	0.846154
mmu-miR-146a-5p	NM_007691	Chek1	25922614	0.923077
mmu-miR-146a-5p	NM_007697	Chl1	77047726	0.961538
mmu-miR-146a-5p	NM_007706	Socs2	15311564	0.923077
mmu-miR-146a-5p	NM_007712	Clk2	21522184	0.923077
mmu-miR-146a-5p	NM_007734	Col4a3	59555977	0.846154
mmu-miR-146a-5p	NM_007734	Col4a3	80518071	1
mmu-miR-146a-5p	NM_007782	Csf3r	35043523	0.923077
mmu-miR-146a-5p	NM_007788	Csnk2a1	25302576	0.846154
mmu-miR-146a-5p	NM_007795	Ctf1	10871139	0.923077
mmu-miR-146a-5p	NM_007798	Ctsb	16031621	0.923077
mmu-miR-146a-5p	NM_007810	Cyp19a1	25282544	0.923077
mmu-miR-146a-5p	NM_007818	Cyp3a11	18301847	0.923077
mmu-miR-146a-5p	NM_007819	Cyp3a13	26122644	0.846154
mmu-miR-146a-5p	NM_007831	Dcc	84008427	0.846154
mmu-miR-146a-5p	NM_007862	Dlg1	44034448	0.846154
mmu-miR-146a-5p	NM_007869	Dnajc1	46054625	0.846154
mmu-miR-146a-5p	NM_007869	Dnajc1	45264547	0.923077
mmu-miR-146a-5p	NM_007872	Dnmt3a	89528980	1
mmu-miR-146a-5p	NM_007880	Arid3a	44964532	0.923077
mmu-miR-146a-5p	NM_007880	Arid3a	32003224	1
mmu-miR-146a-5p	NM_007896	Mapre1	66026657	0.846154
mmu-miR-146a-5p	NM_007896	Mapre1	23202354	1
mmu-miR-146a-5p	NM_007897	Ebf1	30803096	0.846154
mmu-miR-146a-5p	NM_007905	Phc1	32173234	0.807692
mmu-miR-146a-5p	NM_007906	Eef1a2	24432465	1
mmu-miR-146a-5p	NM_007908	Eef2k	35753591	0.923077
mmu-miR-146a-5p	NM_007913	Egr1	22902308	0.923077
mmu-miR-146a-5p	NM_007913	Egr1	30433062	0.923077
mmu-miR-146a-5p	NM_007914	Ehf	26172640	1
mmu-miR-146a-5p	NM_007916	Ddx19a	23302347	0.846154
mmu-miR-146a-5p	NM_007923	Elk4	18681907	0.846154
mmu-miR-146a-5p	NM_007924	Ell	29252949	0.923077
mmu-miR-146a-5p	NM_007936	Epha4	34843504	0.846154
mmu-miR-146a-5p	NM_007937	Epha5	61566193	1
mmu-miR-146a-5p	NM_007952	Pdia3	19261981	0.846154
mmu-miR-146a-5p	NM_007960	Etv1	36363655	0.923077
mmu-miR-146a-5p	NM_007961	Etv6	28612882	0.846154
mmu-miR-146a-5p	NM_007962	Mpzl2	30723095	1
mmu-miR-146a-5p	NM_007964	Evi5	40554105	0.846154
mmu-miR-146a-5p	NM_007981	Acsl1	35053526	0.923077
mmu-miR-146a-5p	NM_007985	Fancc	26712699	0.923077
mmu-miR-146a-5p	NM_007985	Fancc	29392960	0.846154
mmu-miR-146a-5p	NM_007998	Fech	14111430	0.846154
mmu-miR-146a-5p	NM_008003	Fgf15	15081547	0.807692
mmu-miR-146a-5p	NM_008010	Fgfr3	29482987	0.846154
mmu-miR-146a-5p	NM_008021	Foxm1	35863604	0.846154
mmu-miR-146a-5p	NM_008037	Fosl2	32733327	0.923077
mmu-miR-146a-5p	NM_008047	Fstl1	32483267	0.846154
mmu-miR-146a-5p	NM_008051	Fut1	13301354	0.923077
mmu-miR-146a-5p	NM_008053	Fxr1	19211938	0.923077
mmu-miR-146a-5p	NM_008058	Fzd8	30423064	0.846154
mmu-miR-146a-5p	NM_008061	G6pc	19331951	0.923077
mmu-miR-146a-5p	NM_008069	Gabrb1	29382980	0.948718
mmu-miR-146a-5p	NM_008069	Gabrb1	1324913269	0.923077
mmu-miR-146a-5p	NM_008071	Gabrb3	47684788	1
mmu-miR-146a-5p	NM_008071	Gabrb3	34743490	0.923077
mmu-miR-146a-5p	NM_008073	Gabrg2	35213541	1
mmu-miR-146a-5p	NM_008079	Galc	32203234	0.846154
mmu-miR-146a-5p	NM_008098	Mtpn	15081526	0.923077
mmu-miR-146a-5p	NM_008109	Gdf5	18911931	0.846154
mmu-miR-146a-5p	NM_008110	Gdf9	16831703	0.846154
mmu-miR-146a-5p	NM_008125	Gjb2	19331980	0.892308
mmu-miR-146a-5p	NM_008130	Gli3	75857608	0.846154
mmu-miR-146a-5p	NM_008137	Gna14	28212844	0.923077
mmu-miR-146a-5p	NM_008137	Gna14	27712806	0.846154
mmu-miR-146a-5p	NM_008139	Gnaq	51905218	0.846154
mmu-miR-146a-5p	NM_008151	Gpr12	18061821	0.948718
mmu-miR-146a-5p	NM_008154	Gpr3	13501374	1
mmu-miR-146a-5p	NM_008158	Gpr27	17671786	1
mmu-miR-146a-5p	NM_008159	Gpr33	12191236	1
mmu-miR-146a-5p	NM_008160	Gpx1	875895	0.846154
mmu-miR-146a-5p	NM_008165	Gria1	35303551	1
mmu-miR-146a-5p	NM_008165	Gria1	39904011	1
mmu-miR-146a-5p	NM_008167	Grid2	55925640	0.961538
mmu-miR-146a-5p	NM_008170	Grin2a	90739097	0.923077
mmu-miR-146a-5p	NM_008170	Grin2a	1066410685	0.846154
mmu-miR-146a-5p	NM_008171	Grin2b	69526969	0.923077
mmu-miR-146a-5p	NM_008171	Grin2b	53905410	0.871795
mmu-miR-146a-5p	NM_008176	Cxcl1	523544	0.923077
mmu-miR-146a-5p	NM_008183	Gstm2	9701015	0.884615
mmu-miR-146a-5p	NM_008192	Gucy2e	69386967	0.923077
mmu-miR-146a-5p	NM_008197	H1f0	18001823	0.846154
mmu-miR-146a-5p	NM_008211	H3f3b	13831405	1
mmu-miR-146a-5p	NM_008234	Hells	28352857	0.923077
mmu-miR-146a-5p	NM_008234	Hells	28602900	0.923077
mmu-miR-146a-5p	NM_008240	Foxj1	16381656	0.923077
mmu-miR-146a-5p	NM_008246	Mfsd14a	17041724	0.846154
mmu-miR-146a-5p	NM_008246	Mfsd14a	17961835	0.846154
mmu-miR-146a-5p	NM_008255	Hmgcr	28142855	0.897436
mmu-miR-146a-5p	NM_008258	Jpt1	12991317	1
mmu-miR-146a-5p	NM_008261	Hnf4a	25222541	0.846154
mmu-miR-146a-5p	NM_008285	Hrh1	34183438	1
mmu-miR-146a-5p	NM_008287	Rida	846872	0.846154
mmu-miR-146a-5p	NM_008291	Hsd17b3	11721191	0.846154
mmu-miR-146a-5p	NM_008308	Htr1a	19902015	0.846154
mmu-miR-146a-5p	NM_008313	Htr4	31053127	0.846154
mmu-miR-146a-5p	NM_008339	Cd79b	924975	0.923077
mmu-miR-146a-5p	NM_008348	Il10ra	33013344	0.923077
mmu-miR-146a-5p	NM_008364	Il1rap	43254348	1
mmu-miR-146a-5p	NM_008367	Il2ra	26392661	0.923077
mmu-miR-146a-5p	NM_008370	Il5ra	25162538	1
mmu-miR-146a-5p	NM_008372	Il7r	31063132	0.846154
mmu-miR-146a-5p	NM_008374	Il9r	29993044	0.846154
mmu-miR-146a-5p	NM_008392	Acod1	20072027	0.923077
mmu-miR-146a-5p	NM_008392	Acod1	22612279	0.923077
mmu-miR-146a-5p	NM_008402	Itgav	43224349	0.846154
mmu-miR-146a-5p	NM_008410	Itm2b	16361673	1
mmu-miR-146a-5p	NM_008415	Jrk	27622784	0.923077
mmu-miR-146a-5p	NM_008417	Kcna2	24132435	0.923077
mmu-miR-146a-5p	NM_008417	Kcna2	80538088	1
mmu-miR-146a-5p	NM_008417	Kcna2	28812921	0.923077
mmu-miR-146a-5p	NM_008417	Kcna2	37343752	1
mmu-miR-146a-5p	NM_008421	Kcnc1	38543900	0.846154
mmu-miR-146a-5p	NM_008434	Kcnq1	22962345	0.923077
mmu-miR-146a-5p	NM_008440	Kif1a	63606386	0.910256
mmu-miR-146a-5p	NM_008442	Kif2a	39854005	1
mmu-miR-146a-5p	NM_008442	Kif2a	35383564	0.923077
mmu-miR-146a-5p	NM_008443	Kif3a	31113139	0.846154
mmu-miR-146a-5p	NM_008444	Kif3b	40274047	1
mmu-miR-146a-5p	NM_008444	Kif3b	41174140	1
mmu-miR-146a-5p	NM_008445	Kif3c	64616480	0.846154
mmu-miR-146a-5p	NM_008453	Klf3	49444971	0.923077
mmu-miR-146a-5p	NM_008485	Lamc2	47594779	0.923077
mmu-miR-146a-5p	NM_008485	Lamc2	43604413	0.923077
mmu-miR-146a-5p	NM_008494	Lfng	17501791	0.923077
mmu-miR-146a-5p	NM_008498	Lhx1	30463066	0.923077
mmu-miR-146a-5p	NM_008505	Lmo2	877914	0.923077
mmu-miR-146a-5p	NM_008506	Mycl	19061951	1
mmu-miR-146a-5p	NM_008525	Alad	22212241	0.846154
mmu-miR-146a-5p	NM_008537	Amacr	21812206	0.846154
mmu-miR-146a-5p	NM_008540	Smad4	37073739	0.923077
mmu-miR-146a-5p	NM_008540	Smad4	54055427	0.923077
mmu-miR-146a-5p	NM_008548	Man1a	38533871	1
mmu-miR-146a-5p	NM_008551	Mapkapk2	23222345	0.961538
mmu-miR-146a-5p	NM_008553	Ascl1	17371795	0.846154
mmu-miR-146a-5p	NM_008569	Anapc1	61906221	0.923077
mmu-miR-146a-5p	NM_008575	Mdm4	35633583	0.846154
mmu-miR-146a-5p	NM_008583	Men1	24082436	0.923077
mmu-miR-146a-5p	NM_008585	Mep1a	23192368	0.923077
mmu-miR-146a-5p	NM_008591	Met	45534574	0.846154
mmu-miR-146a-5p	NM_008605	Mmp12	29893006	1
mmu-miR-146a-5p	NM_008609	Mmp15	38223839	0.923077
mmu-miR-146a-5p	NM_008619	Mov10	33023322	0.846154
mmu-miR-146a-5p	NM_008632	Map2	52645282	0.923077
mmu-miR-146a-5p	NM_008634	Map1b	1085310867	0.846154
mmu-miR-146a-5p	NM_008652	Mybl2	30903116	0.846154
mmu-miR-146a-5p	NM_008665	Myt1	40804102	0.923077
mmu-miR-146a-5p	NM_008665	Myt1	53655382	0.846154
mmu-miR-146a-5p	NM_008667	Nab1	25602590	1
mmu-miR-146a-5p	NM_008667	Nab1	36093633	0.846154
mmu-miR-146a-5p	NM_008670	Naip1	47824803	0.846154
mmu-miR-146a-5p	NM_008672	Nap1l4	20452066	0.942308
mmu-miR-146a-5p	NM_008679	Ncoa3	62936319	0.846154
mmu-miR-146a-5p	NM_008680	Enah	55965634	1
mmu-miR-146a-5p	NM_008688	Nfic	57675807	0.846154
mmu-miR-146a-5p	NM_008692	Nfyc	18131835	0.820513
mmu-miR-146a-5p	NM_008696	Map4k4	49604980	0.846154
mmu-miR-146a-5p	NM_008704	Nme1	869887	0.846154
mmu-miR-146a-5p	NM_008708	Nmt2	44164437	0.846154
mmu-miR-146a-5p	NM_008728	Npr3	24592489	0.846154
mmu-miR-146a-5p	NM_008729	Ctnnd2	53155333	0.846154
mmu-miR-146a-5p	NM_008732	Slc11a2	25072521	0.846154
mmu-miR-146a-5p	NM_008739	Nsd1	87608782	0.846154
mmu-miR-146a-5p	NM_008739	Nsd1	1155711602	0.846154
mmu-miR-146a-5p	NM_008739	Nsd1	1253712560	0.846154
mmu-miR-146a-5p	NM_008739	Nsd1	1197712000	0.846154
mmu-miR-146a-5p	NM_008748	Dusp8	31093133	0.923077
mmu-miR-146a-5p	NM_008757	Odf1	10551074	0.846154
mmu-miR-146a-5p	NM_008764	Tnfrsf11b	25782601	0.846154
mmu-miR-146a-5p	NM_008775	Pafah1b2	38443863	0.923077
mmu-miR-146a-5p	NM_008777	Pah	18211862	0.846154
mmu-miR-146a-5p	NM_008778	Pak3	31653181	0.846154
mmu-miR-146a-5p	NM_008795	Cdk18	28342858	0.846154
mmu-miR-146a-5p	NM_008795	Cdk18	20822102	0.948718
mmu-miR-146a-5p	NM_008798	Pdcd1	17581778	1
mmu-miR-146a-5p	NM_008802	Pde7a	38113835	0.923077
mmu-miR-146a-5p	NM_008812	Padi2	32893341	0.923077
mmu-miR-146a-5p	NM_008813	Enpp1	46294650	1
mmu-miR-146a-5p	NM_008813	Enpp1	51015124	0.846154
mmu-miR-146a-5p	NM_008815	Etv4	21162137	0.846154
mmu-miR-146a-5p	NM_008825	Pfkfb2	34503473	0.846154
mmu-miR-146a-5p	NM_008825	Pfkfb2	49584982	1
mmu-miR-146a-5p	NM_008825	Pfkfb2	40634090	0.846154
mmu-miR-146a-5p	NM_008827	Pgf	10041026	1
mmu-miR-146a-5p	NM_008831	Phb	15421586	0.923077
mmu-miR-146a-5p	NM_008857	Prkci	30283094	0.846154
mmu-miR-146a-5p	NM_008858	Prkd1	35383560	0.846154
mmu-miR-146a-5p	NM_008861	Pkd2	32413280	0.846154
mmu-miR-146a-5p	NM_008862	Pkia	11421179	0.923077
mmu-miR-146a-5p	NM_008862	Pkia	779802	0.923077
mmu-miR-146a-5p	NM_008881	Plxna1	77807802	0.923077
mmu-miR-146a-5p	NM_008882	Plxna2	77807804	0.846154
mmu-miR-146a-5p	NM_008884	Pml	34573510	0.846154
mmu-miR-146a-5p	NM_008889	Ppp1r14b	785804	0.846154
mmu-miR-146a-5p	NM_008901	Pou3f4	24002418	0.923077
mmu-miR-146a-5p	NM_008905	Ppfibp2	33103344	1
mmu-miR-146a-5p	NM_008910	Ppm1a	20742094	0.892308
mmu-miR-146a-5p	NM_008924	Prkar2a	44224452	0.923077
mmu-miR-146a-5p	NM_008937	Prox1	53115334	0.884615
mmu-miR-146a-5p	NM_008960	Pten	37123737	0.846154
mmu-miR-146a-5p	NM_008960	Pten	79647986	0.923077
mmu-miR-146a-5p	NM_008971	Twf1	20372073	0.846154
mmu-miR-146a-5p	NM_008974	Ptp4a2	13061343	0.923077
mmu-miR-146a-5p	NM_008981	Ptprg	69366965	0.923077
mmu-miR-146a-5p	NM_008985	Ptprn	32323247	0.923077
mmu-miR-146a-5p	NM_008989	Pura	27642787	1
mmu-miR-146a-5p	NM_009000	Rab24	10741089	0.846154
mmu-miR-146a-5p	NM_009005	Rab7	19792016	0.846154
mmu-miR-146a-5p	NM_009011	Rad23b	34673487	0.846154
mmu-miR-146a-5p	NM_009019	Rag1	61816203	1
mmu-miR-146a-5p	NM_009027	Rasgrf2	71007126	0.846154
mmu-miR-146a-5p	NM_009027	Rasgrf2	43764425	1
mmu-miR-146a-5p	NM_009030	Rbbp4	40134032	0.846154
mmu-miR-146a-5p	NM_009035	Rbpj	46064632	0.923077
mmu-miR-146a-5p	NM_009035	Rbpj	17761801	0.923077
mmu-miR-146a-5p	NM_009040	Rdh16	11891205	1
mmu-miR-146a-5p	NM_009044	Rel	26732696	1
mmu-miR-146a-5p	NM_009046	Relb	21352183	0.846154
mmu-miR-146a-5p	NM_009062	Rgs4	19822005	0.923077
mmu-miR-146a-5p	NM_009068	Ripk1	34053430	0.846154
mmu-miR-146a-5p	NM_009072	Rock2	76707691	0.846154
mmu-miR-146a-5p	NM_009097	Rps6ka1	24332455	0.846154
mmu-miR-146a-5p	NM_009103	Rrm1	33623380	0.846154
mmu-miR-146a-5p	NM_009104	Rrm2	19271941	0.846154
mmu-miR-146a-5p	NM_009119	Sap18	18321852	0.815385
mmu-miR-146a-5p	NM_009143	Sdf2	10201069	1
mmu-miR-146a-5p	NM_009149	Glg1	43844420	0.923077
mmu-miR-146a-5p	NM_009149	Glg1	72897311	0.923077
mmu-miR-146a-5p	NM_009149	Glg1	70407061	1
mmu-miR-146a-5p	NM_009153	Sema3b	26322682	0.923077
mmu-miR-146a-5p	NM_009157	Map2k4	15561581	0.923077
mmu-miR-146a-5p	NM_009158	Mapk10	62596278	0.846154
mmu-miR-146a-5p	NM_009167	Shc3	75477570	1
mmu-miR-146a-5p	NM_009170	Shh	18301854	0.846154
mmu-miR-146a-5p	NM_009177	St3gal1	26612680	0.846154
mmu-miR-146a-5p	NM_009182	St8sia3	32193258	0.846154
mmu-miR-146a-5p	NM_009196	Slc16a1	26702688	0.923077
mmu-miR-146a-5p	NM_009206	Slc4a1ap	23192339	0.923077
mmu-miR-146a-5p	NM_009209	Slc6a2	21372155	0.923077
mmu-miR-146a-5p	NM_009212	Ighmbp2	42744296	0.923077
mmu-miR-146a-5p	NM_009233	Sox1	35713591	0.846154
mmu-miR-146a-5p	NM_009242	Sparc	21462171	0.830769
mmu-miR-146a-5p	NM_009261	Strbp	24012424	0.884615
mmu-miR-146a-5p	NM_009261	Strbp	97689787	0.846154
mmu-miR-146a-5p	NM_009275	Srprb	23522392	0.923077
mmu-miR-146a-5p	NM_009282	Stag1	43674394	0.846154
mmu-miR-146a-5p	NM_009285	Stc1	20092042	0.923077
mmu-miR-146a-5p	NM_009288	Stk10	44954521	0.923077
mmu-miR-146a-5p	NM_009306	Syt1	46544670	1
mmu-miR-146a-5p	NM_009308	Syt4	25412563	0.846154
mmu-miR-146a-5p	NM_009316	Map3k7	26322654	0.846154
mmu-miR-146a-5p	NM_009322	Tbr1	37763798	0.846154
mmu-miR-146a-5p	NM_009323	Tbx15	26602692	0.820513
mmu-miR-146a-5p	NM_009329	Zfp354a	21372152	0.923077
mmu-miR-146a-5p	NM_009330	Hnf1b	21432159	0.969231
mmu-miR-146a-5p	NM_009333	Tcf7l2	28662884	0.846154
mmu-miR-146a-5p	NM_009334	Tfap2b	48674884	0.846154
mmu-miR-146a-5p	NM_009334	Tfap2b	46244647	0.846154
mmu-miR-146a-5p	NM_009335	Tfap2c	26992726	1
mmu-miR-146a-5p	NM_009338	Acat2	16961728	0.846154
mmu-miR-146a-5p	NM_009346	Tead1	62756298	0.846154
mmu-miR-146a-5p	NM_009353	Terf2	20912137	0.884615
mmu-miR-146a-5p	NM_009357	Tex261	11181143	0.923077
mmu-miR-146a-5p	NM_009359	Tex9	18581878	1
mmu-miR-146a-5p	NM_009359	Tex9	29062926	1
mmu-miR-146a-5p	NM_009360	Tfam	33463360	0.846154
mmu-miR-146a-5p	NM_009371	Tgfbr2	25322552	0.846154
mmu-miR-146a-5p	NM_009397	Tnfaip3	36583692	0.846154
mmu-miR-146a-5p	NM_009399	Tnfrsf11a	36973720	0.923077
mmu-miR-146a-5p	NM_009403	Tnfsf8	17531771	0.923077
mmu-miR-146a-5p	NM_009408	Top1	31193164	1
mmu-miR-146a-5p	NM_009424	Traf6	24662487	1
mmu-miR-146a-5p	NM_009424	Traf6	25252551	1
mmu-miR-146a-5p	NM_009424	Traf6	33423363	0.923077
mmu-miR-146a-5p	NM_009424	Traf6	58595887	0.923077
mmu-miR-146a-5p	NM_009425	Tnfsf10	23122332	0.871795
mmu-miR-146a-5p	NM_009428	Trpc5	33393392	0.846154
mmu-miR-146a-5p	NM_009452	Tnfsf4	11931213	0.923077
mmu-miR-146a-5p	NM_009458	Ube2b	20502077	0.846154
mmu-miR-146a-5p	NM_009461	Ubr1	61096134	0.923077
mmu-miR-146a-5p	NM_009471	Umps	30093034	0.846154
mmu-miR-146a-5p	NM_009472	Unc5c	58145829	0.846154
mmu-miR-146a-5p	NM_009479	Uros	12731288	0.846154
mmu-miR-146a-5p	NM_009481	Usp9x	88438861	1
mmu-miR-146a-5p	NM_009493	Vmn2r42	32453268	0.923077
mmu-miR-146a-5p	NM_009498	Vamp3	20042025	0.846154
mmu-miR-146a-5p	NM_009500	Vav2	37533780	0.923077
mmu-miR-146a-5p	NM_009504	Vdr	29062929	0.846154
mmu-miR-146a-5p	NM_009524	Wnt5a	35233548	0.923077
mmu-miR-146a-5p	NM_009542	Zfp101	21622199	0.923077
mmu-miR-146a-5p	NM_009546	Trim25	36423665	0.846154
mmu-miR-146a-5p	NM_009551	Zfand5	53595382	1
mmu-miR-146a-5p	NM_009551	Zfand5	63336364	0.923077
mmu-miR-146a-5p	NM_009557	Zfp46	32463324	0.923077
mmu-miR-146a-5p	NM_009566	Zfp92	18861907	0.807692
mmu-miR-146a-5p	NM_009575	Zic3	36323657	0.846154
mmu-miR-146a-5p	NM_009579	Slc30a1	40944112	0.923077
mmu-miR-146a-5p	NM_009592	Abcb7	48504891	1
mmu-miR-146a-5p	NM_009602	Chrnb2	17611779	1
mmu-miR-146a-5p	NM_009624	Adcy9	49525014	1
mmu-miR-146a-5p	NM_009625	Adcyap1	29122933	0.846154
mmu-miR-146a-5p	NM_009633	Adra2b	35603611	0.846154
mmu-miR-146a-5p	NM_009634	Adsl	21992211	0.846154
mmu-miR-146a-5p	NM_009640	Angpt1	26142653	0.846154
mmu-miR-146a-5p	NM_009649	Pakap	51235143	0.923077
mmu-miR-146a-5p	NM_009656	Aldh2	21862207	0.923077
mmu-miR-146a-5p	NM_009656	Aldh2	24312463	0.923077
mmu-miR-146a-5p	NM_009667	Ampd3	29452965	0.846154
mmu-miR-146a-5p	NM_009670	Ank3	59996020	0.846154
mmu-miR-146a-5p	NM_009672	Anp32a	17811800	0.923077
mmu-miR-146a-5p	NM_009675	Aoc3	28662878	0.826923
mmu-miR-146a-5p	NM_009677	Ap1g1	63206339	0.923077
mmu-miR-146a-5p	NM_009677	Ap1g1	37963811	1
mmu-miR-146a-5p	NM_009682	Ap3s2	26362657	0.846154
mmu-miR-146a-5p	NM_009684	Apaf1	47964816	0.846154
mmu-miR-146a-5p	NM_009686	Apbb2	33143335	0.833333
mmu-miR-146a-5p	NM_009691	Aplp2	31133166	0.923077
mmu-miR-146a-5p	NM_009697	Nr2f2	40774104	0.846154
mmu-miR-146a-5p	NM_009700	Aqp4	27482766	0.846154
mmu-miR-146a-5p	NM_009714	Asgr1	11911211	0.923077
mmu-miR-146a-5p	NM_009721	Atp1b1	25052523	0.923077
mmu-miR-146a-5p	NM_009721	Atp1b1	19581977	0.807692
mmu-miR-146a-5p	NM_009727	Atp8a1	76687690	0.846154
mmu-miR-146a-5p	NM_009727	Atp8a1	51355152	0.923077
mmu-miR-146a-5p	NM_009736	Bag1	12401302	0.846154
mmu-miR-146a-5p	NM_009741	Bcl2	42484267	0.923077
mmu-miR-146a-5p	NM_009743	Bcl2l1	11361154	1
mmu-miR-146a-5p	NM_009753	Bicd1	43694405	0.846154
mmu-miR-146a-5p	NM_009758	Bmpr1a	38593910	1
mmu-miR-146a-5p	NM_009763	Bst1	21362158	0.846154
mmu-miR-146a-5p	NM_009779	C3ar1	18011824	0.923077
mmu-miR-146a-5p	NM_009793	Camk4	80978120	0.846154
mmu-miR-146a-5p	NM_009797	Capza1	15571577	1
mmu-miR-146a-5p	NM_009802	Car6	10661085	0.858974
mmu-miR-146a-5p	NM_009813	Casq1	16221638	0.923077
mmu-miR-146a-5p	NM_009820	Runx2	47454774	0.923077
mmu-miR-146a-5p	NM_009821	Runx1	57595780	0.865385
mmu-miR-146a-5p	NM_009822	Runx1t1	42044224	0.923077
mmu-miR-146a-5p	NM_009823	Cbfa2t2	39023959	0.923077
mmu-miR-146a-5p	NM_009824	Cbfa2t3	58945917	0.923077
mmu-miR-146a-5p	NM_009824	Cbfa2t3	60346055	0.846154
mmu-miR-146a-5p	NM_009829	Ccnd2	44584483	0.923077
mmu-miR-146a-5p	NM_009844	Cd19	22382261	0.846154
mmu-miR-146a-5p	NM_009852	Cd6	25492574	0.846154
mmu-miR-146a-5p	NM_009857	Cd8a	15561586	0.923077
mmu-miR-146a-5p	NM_009859	Septin7	18541873	0.923077
mmu-miR-146a-5p	NM_009863	Cdc7	28102837	0.846154
mmu-miR-146a-5p	NM_009873	Cdk6	83748396	0.923077
mmu-miR-146a-5p	NM_009873	Cdk6	62286245	1
mmu-miR-146a-5p	NM_009886	Celsr1	1098511005	0.923077
mmu-miR-146a-5p	NM_009886	Celsr1	98519879	0.846154
mmu-miR-146a-5p	NM_009910	Cxcr3	15281547	0.846154
mmu-miR-146a-5p	NM_009919	Cnih1	617644	0.923077
mmu-miR-146a-5p	NM_009937	Colq	15351562	0.923077
mmu-miR-146a-5p	NM_009939	Cops2	16261643	1
mmu-miR-146a-5p	NM_009946	Cplx2	42834303	0.846154
mmu-miR-146a-5p	NM_009951	Igf2bp1	60496070	0.846154
mmu-miR-146a-5p	NM_009952	Creb1	77267744	1
mmu-miR-146a-5p	NM_009953	Crhr2	24072428	0.923077
mmu-miR-146a-5p	NM_009972	Csn2	939966	1
mmu-miR-146a-5p	NM_009975	Csnk2b	881913	0.923077
mmu-miR-146a-5p	NM_009981	Pcyt1a	46544708	1
mmu-miR-146a-5p	NM_009982	Ctsc	50585079	0.846154
mmu-miR-146a-5p	NM_009984	Ctsl	13351355	0.846154
mmu-miR-146a-5p	NM_009987	Cx3cr1	17571797	0.837607
mmu-miR-146a-5p	NM_009993	Cyp1a2	17021720	0.846154
mmu-miR-146a-5p	NM_009994	Cyp1b1	37263759	0.923077
mmu-miR-146a-5p	NM_010004	Cyp2c40	17051726	0.923077
mmu-miR-146a-5p	NM_010008	Cyp2j6	29462963	1
mmu-miR-146a-5p	NM_010015	Dad1	13811410	0.807692
mmu-miR-146a-5p	NM_010021	Dazl	16611684	0.923077
mmu-miR-146a-5p	NM_010026	Asap1	52695313	0.846154
mmu-miR-146a-5p	NM_010043	Des	27602801	1
mmu-miR-146a-5p	NM_010054	Dlx2	18861915	0.846154
mmu-miR-146a-5p	NM_010063	Dync1i1	23982448	0.923077
mmu-miR-146a-5p	NM_010079	Dsg1a	34723491	0.846154
mmu-miR-146a-5p	NM_010107	Efna1	13231356	0.846154
mmu-miR-146a-5p	NM_010111	Efnb2	30923110	0.923077
mmu-miR-146a-5p	NM_010118	Egr2	20762097	0.923077
mmu-miR-146a-5p	NM_010125	Elf5	13101329	0.846154
mmu-miR-146a-5p	NM_010128	Emp1	10671106	0.846154
mmu-miR-146a-5p	NM_010135	Enah	56415679	0.923077
mmu-miR-146a-5p	NM_010141	Epha7	43164348	1
mmu-miR-146a-5p	NM_010142	Ephb2	1033610352	0.807692
mmu-miR-146a-5p	NM_010155	Erf	24322453	0.846154
mmu-miR-146a-5p	NM_010166	Eya3	25842603	0.846154
mmu-miR-146a-5p	NM_010170	F2rl2	22322247	0.923077
mmu-miR-146a-5p	NM_010177	Fasl	12191238	0.846154
mmu-miR-146a-5p	NM_010181	Fbn2	99639985	1
mmu-miR-146a-5p	NM_010191	Fdft1	21232142	1
mmu-miR-146a-5p	NM_010193	Fem1b	26612684	0.923077
mmu-miR-146a-5p	NM_010195	Lgr5	34203440	0.923077
mmu-miR-146a-5p	NM_010196	Fga	26892726	0.923077
mmu-miR-146a-5p	NM_010199	Fgf12	24052425	0.846154
mmu-miR-146a-5p	NM_010201	Fgf14	15001519	0.923077
mmu-miR-146a-5p	NM_010201	Fgf14	12111230	0.846154
mmu-miR-146a-5p	NM_010204	Fgf6	672693	0.846154
mmu-miR-146a-5p	NM_010220	Fkbp5	32723312	0.846154
mmu-miR-146a-5p	NM_010221	Fkbp10	19692016	1
mmu-miR-146a-5p	NM_010233	Fn1	77947815	0.876923
mmu-miR-146a-5p	NM_010238	Brd2	43854411	0.884615
mmu-miR-146a-5p	NM_010264	Nr6a1	35653586	0.846154
mmu-miR-146a-5p	NM_010266	Gda	30293057	0.923077
mmu-miR-146a-5p	NM_010267	Gdap1	29052925	0.948718
mmu-miR-146a-5p	NM_010267	Gdap1	17981818	0.923077
mmu-miR-146a-5p	NM_010270	Mrps33	943965	1
mmu-miR-146a-5p	NM_010272	Gdf11	22642290	0.923077
mmu-miR-146a-5p	NM_010275	Gdnf	32703291	0.923077
mmu-miR-146a-5p	NM_010277	Gfap	19051929	0.846154
mmu-miR-146a-5p	NM_010282	Ggps1	19461962	1
mmu-miR-146a-5p	NM_010282	Ggps1	13401367	0.846154
mmu-miR-146a-5p	NM_010288	Gja1	14691489	0.923077
mmu-miR-146a-5p	NM_010307	Gnal	34473483	0.846154
mmu-miR-146a-5p	NM_010308	Gnao1	19962027	0.846154
mmu-miR-146a-5p	NM_010315	Gng2	11421159	0.846154
mmu-miR-146a-5p	NM_010318	Gng5	450482	0.826923
mmu-miR-146a-5p	NM_010326	Gp1ba	32303250	0.846154
mmu-miR-146a-5p	NM_010349	Grik2	64976514	0.923077
mmu-miR-146a-5p	NM_010349	Grik2	69666991	0.923077
mmu-miR-146a-5p	NM_010363	Gstz1	12041231	0.923077
mmu-miR-146a-5p	NM_010378	H2-Aa	9991037	0.846154
mmu-miR-146a-5p	NM_010380	H2-D1	11591188	1
mmu-miR-146a-5p	NM_010391	H2-Q10	11051134	1
mmu-miR-146a-5p	NM_010394	H2-Q7	11661195	1
mmu-miR-146a-5p	NM_010415	Hbegf	22652281	0.846154
mmu-miR-146a-5p	NM_010415	Hbegf	19751997	0.846154
mmu-miR-146a-5p	NM_010419	Hes5	801818	0.846154
mmu-miR-146a-5p	NM_010420	Hesx1	9661008	0.846154
mmu-miR-146a-5p	NM_010424	Hfe	25092542	1
mmu-miR-146a-5p	NM_010431	Hif1a	30953118	0.923077
mmu-miR-146a-5p	NM_010431	Hif1a	35183532	0.846154
mmu-miR-146a-5p	NM_010437	Hivep2	92039245	0.846154
mmu-miR-146a-5p	NM_010441	Hmga2	35773597	0.846154
mmu-miR-146a-5p	NM_010446	Foxa2	15991621	0.846154
mmu-miR-146a-5p	NM_010458	Hoxb3	25972618	0.923077
mmu-miR-146a-5p	NM_010460	Hoxb7	906929	0.923077
mmu-miR-146a-5p	NM_010465	Hoxc6	15381559	0.923077
mmu-miR-146a-5p	NM_010470	Hp1bp3	35463566	0.846154
mmu-miR-146a-5p	NM_010472	Agfg1	72267247	0.846154
mmu-miR-146a-5p	NM_010482	Htr1b	21682191	0.923077
mmu-miR-146a-5p	NM_010484	Slc6a4	21872207	1
mmu-miR-146a-5p	NM_010486	Elavl2	23562374	1
mmu-miR-146a-5p	NM_010496	Id2	812889	1
mmu-miR-146a-5p	NM_010498	Ids	22002242	1
mmu-miR-146a-5p	NM_010508	Ifnar1	44994529	0.923077
mmu-miR-146a-5p	NM_010509	Ifnar2	27262745	0.846154
mmu-miR-146a-5p	NM_010513	Igf1r	59345955	1
mmu-miR-146a-5p	NM_010514	Igf2	37093728	0.923077
mmu-miR-146a-5p	NM_010517	Igfbp4	13011317	1
mmu-miR-146a-5p	NM_010546	Ikbkb	24272455	1
mmu-miR-146a-5p	NM_010571	Irs3	19922012	0.961538
mmu-miR-146a-5p	NM_010576	Itga4	75097546	0.923077
mmu-miR-146a-5p	NM_010577	Itga5	39954012	0.923077
mmu-miR-146a-5p	NM_010578	Itgb1	29592982	0.846154
mmu-miR-146a-5p	NM_010579	Eif6	14121432	0.846154
mmu-miR-146a-5p	NM_010587	Itsn1	72847308	0.846154
mmu-miR-146a-5p	NM_010587	Itsn1	77307758	0.846154
mmu-miR-146a-5p	NM_010590	Ajuba	24102426	0.846154
mmu-miR-146a-5p	NM_010591	Jun	30413060	0.923077
mmu-miR-146a-5p	NM_010611	Kcnq2	29272949	0.846154
mmu-miR-146a-5p	NM_010616	Kif12	20742095	0.923077
mmu-miR-146a-5p	NM_010626	Kif7	43284348	0.903846
mmu-miR-146a-5p	NM_010630	Kifc2	31583200	0.846154
mmu-miR-146a-5p	NM_010633	Uhmk1	67696788	0.846154
mmu-miR-146a-5p	NM_010636	Klf12	14381481	0.923077
mmu-miR-146a-5p	NM_010673	Krtap6-2	566586	0.846154
mmu-miR-146a-5p	NM_010683	Lamc1	68716891	1
mmu-miR-146a-5p	NM_010687	Large1	40744092	0.846154
mmu-miR-146a-5p	NM_010690	Lats1	67606783	0.923077
mmu-miR-146a-5p	NM_010698	Ldb2	14091431	0.846154
mmu-miR-146a-5p	NM_010714	Lhx9	33193351	1
mmu-miR-146a-5p	NM_010714	Lhx9	37503775	0.846154
mmu-miR-146a-5p	NM_010749	M6pr	21712186	1
mmu-miR-146a-5p	NM_010754	Smad2	82408266	1
mmu-miR-146a-5p	NM_010754	Smad2	41844213	0.846154
mmu-miR-146a-5p	NM_010756	Mafg	15521594	1
mmu-miR-146a-5p	NM_010763	Man1a2	28972919	0.846154
mmu-miR-146a-5p	NM_010771	Matr3	40104033	0.846154
mmu-miR-146a-5p	NM_010787	Mea1	748769	1
mmu-miR-146a-5p	NM_010788	Mecp2	97529773	0.923077
mmu-miR-146a-5p	NM_010789	Meis1	21992218	0.807692
mmu-miR-146a-5p	NM_010817	Psmd7	13911415	0.884615
mmu-miR-146a-5p	NM_010818	Cd200	21612179	0.846154
mmu-miR-146a-5p	NM_010819	Clec4d	11611197	0.948718
mmu-miR-146a-5p	NM_010825	Meis2	26452668	0.807692
mmu-miR-146a-5p	NM_010825	Meis2	32903311	0.923077
mmu-miR-146a-5p	NM_010827	Msc	15031547	0.846154
mmu-miR-146a-5p	NM_010831	Sik1	41614202	0.923077
mmu-miR-146a-5p	NM_010833	Msn	27022725	0.884615
mmu-miR-146a-5p	NM_010836	Msx3	16531673	0.923077
mmu-miR-146a-5p	NM_010847	Mxi1	14001423	1
mmu-miR-146a-5p	NM_010864	Myo5a	92339276	0.961538
mmu-miR-146a-5p	NM_010880	Ncl	25492572	0.987179
mmu-miR-146a-5p	NM_010883	Ndp	14561473	0.846154
mmu-miR-146a-5p	NM_010890	Nedd4	44174440	0.923077
mmu-miR-146a-5p	NM_010898	Nf2	28862907	0.884615
mmu-miR-146a-5p	NM_010898	Nf2	45694591	0.923077
mmu-miR-146a-5p	NM_010899	Nfatc2	38883926	0.923077
mmu-miR-146a-5p	NM_010906	Nfix	28322852	0.846154
mmu-miR-146a-5p	NM_010906	Nfix	22622279	0.923077
mmu-miR-146a-5p	NM_010911	Nfs1	16311648	1
mmu-miR-146a-5p	NM_010913	Nfya	15861613	0.846154
mmu-miR-146a-5p	NM_010921	Nkx3-1	26402673	0.923077
mmu-miR-146a-5p	NM_010938	Nrf1	25962617	1
mmu-miR-146a-5p	NM_010950	Numbl	21582187	1
mmu-miR-146a-5p	NM_010952	Oaz2	11281158	0.923077
mmu-miR-146a-5p	NM_010954	Ncam2	36433672	0.923077
mmu-miR-146a-5p	NM_010954	Ncam2	25162540	0.846154
mmu-miR-146a-5p	NM_011020	Hspa4l	31843202	1
mmu-miR-146a-5p	NM_011021	Otp	24872508	0.846154
mmu-miR-146a-5p	NM_011030	P4ha1	19912026	1
mmu-miR-146a-5p	NM_011035	Pak1	28922924	1
mmu-miR-146a-5p	NM_011035	Pak1	21712193	1
mmu-miR-146a-5p	NM_011037	Pax2	31013118	0.846154
mmu-miR-146a-5p	NM_011044	Pck1	22612281	0.923077
mmu-miR-146a-5p	NM_011055	Pde3b	37143741	0.923077
mmu-miR-146a-5p	NM_011056	Pde4d	25962623	0.923077
mmu-miR-146a-5p	NM_011060	Padi3	24162438	0.923077
mmu-miR-146a-5p	NM_011060	Padi3	26942714	0.846154
mmu-miR-146a-5p	NM_011074	Cdk14	16521671	1
mmu-miR-146a-5p	NM_011081	Piga	17921814	0.846154
mmu-miR-146a-5p	NM_011086	Pikfyve	95289566	0.846154
mmu-miR-146a-5p	NM_011100	Prkacb	24842519	0.846154
mmu-miR-146a-5p	NM_011101	Prkca	76607677	0.923077
mmu-miR-146a-5p	NM_011137	Pou2f1	38643907	0.846154
mmu-miR-146a-5p	NM_011137	Pou2f1	1264412666	0.846154
mmu-miR-146a-5p	NM_011157	Srgn	12421280	0.923077
mmu-miR-146a-5p	NM_011162	Mapk8ip1	27182748	0.923077
mmu-miR-146a-5p	NM_011163	Eif2ak2	41144136	0.846154
mmu-miR-146a-5p	NM_011169	Prlr	53045346	1
mmu-miR-146a-5p	NM_011169	Prlr	92949318	0.846154
mmu-miR-146a-5p	NM_011197	Ptgfrn	33253353	0.923077
mmu-miR-146a-5p	NM_011207	Ptpn3	45724588	1
mmu-miR-146a-5p	NM_011207	Ptpn3	60046026	0.897436
mmu-miR-146a-5p	NM_011218	Ptprs	64636492	0.846154
mmu-miR-146a-5p	NM_011221	Purb	53945414	0.846154
mmu-miR-146a-5p	NM_011221	Purb	56755695	0.846154
mmu-miR-146a-5p	NM_011235	Rad51d	66396666	0.846154
mmu-miR-146a-5p	NM_011253	Rbmy	15701587	0.846154
mmu-miR-146a-5p	NM_011262	Dpf2	17891828	0.846154
mmu-miR-146a-5p	NM_011262	Dpf2	14651487	0.892308
mmu-miR-146a-5p	NM_011266	Rfxank	32783300	0.807692
mmu-miR-146a-5p	NM_011269	Rhag	18671888	0.923077
mmu-miR-146a-5p	NM_011273	Xpr1	66906724	0.923077
mmu-miR-146a-5p	NM_011277	Rnf2	13491395	1
mmu-miR-146a-5p	NM_011278	Rnf4	17251746	0.846154
mmu-miR-146a-5p	NM_011283	Rp1	73847405	1
mmu-miR-146a-5p	NM_011305	Rxra	48904906	0.923077
mmu-miR-146a-5p	NM_011306	Rxrb	20982134	0.846154
mmu-miR-146a-5p	NM_011325	Scnn1b	21412180	0.807692
mmu-miR-146a-5p	NM_011339	Cxcl15	580603	0.923077
mmu-miR-146a-5p	NM_011339	Cxcl15	12821304	0.923077
mmu-miR-146a-5p	NM_011345	Sele	25652585	0.923077
mmu-miR-146a-5p	NM_011366	Sorbs3	25722589	0.923077
mmu-miR-146a-5p	NM_011370	Cyfip1	41614185	0.846154
mmu-miR-146a-5p	NM_011372	St6galnac3	11361152	0.923077
mmu-miR-146a-5p	NM_011382	Six4	50805130	1
mmu-miR-146a-5p	NM_011386	Skil	30703098	0.846154
mmu-miR-146a-5p	NM_011388	Slc10a2	37423773	1
mmu-miR-146a-5p	NM_011404	Slc7a5	22092229	0.846154
mmu-miR-146a-5p	NM_011406	Slc8a1	1374413791	0.923077
mmu-miR-146a-5p	NM_011406	Slc8a1	1095110994	0.846154
mmu-miR-146a-5p	NM_011406	Slc8a1	1075010776	0.923077
mmu-miR-146a-5p	NM_011446	Sox7	17081729	0.846154
mmu-miR-146a-5p	NM_011462	Spin1	16161635	0.820513
mmu-miR-146a-5p	NM_011485	Star	31423157	0.923077
mmu-miR-146a-5p	NM_011486	Stat3	38383879	1
mmu-miR-146a-5p	NM_011490	Stau1	32933320	1
mmu-miR-146a-5p	NM_011490	Stau1	28042829	0.923077
mmu-miR-146a-5p	NM_011503	Stxbp2	29192951	0.923077
mmu-miR-146a-5p	NM_011508	Eif1	9751008	0.923077
mmu-miR-146a-5p	NM_011513	Med22	25152534	1
mmu-miR-146a-5p	NM_011522	Syngr3	17541772	0.923077
mmu-miR-146a-5p	NM_011527	Tal1	35613582	1
mmu-miR-146a-5p	NM_011535	Tbx3	43914411	0.846154
mmu-miR-146a-5p	NM_011537	Tbx5	29002927	1
mmu-miR-146a-5p	NM_011561	Tdg	31703191	0.923077
mmu-miR-146a-5p	NM_011561	Tdg	24322456	0.846154
mmu-miR-146a-5p	NM_011580	Thbs1	54995521	0.846154
mmu-miR-146a-5p	NM_011585	Tia1	31013122	1
mmu-miR-146a-5p	NM_011585	Tia1	30063022	0.807692
mmu-miR-146a-5p	NM_011586	Myo18a	67036749	0.846154
mmu-miR-146a-5p	NM_011610	Tnfrsf1b	15391562	1
mmu-miR-146a-5p	NM_011610	Tnfrsf1b	34283446	0.846154
mmu-miR-146a-5p	NM_011612	Tnfrsf9	13131337	1
mmu-miR-146a-5p	NM_011627	Tpbg	20872108	0.846154
mmu-miR-146a-5p	NM_011629	Nr2c1	22902310	0.923077
mmu-miR-146a-5p	NM_011630	Nr2c2	50225041	1
mmu-miR-146a-5p	NM_011630	Nr2c2	59225937	1
mmu-miR-146a-5p	NM_011630	Nr2c2	33093332	0.846154
mmu-miR-146a-5p	NM_011638	Tfrc	43184363	0.923077
mmu-miR-146a-5p	NM_011643	Trpc1	32593281	0.923077
mmu-miR-146a-5p	NM_011647	Tsc2	55675584	0.884615
mmu-miR-146a-5p	NM_011656	Tuft1	14461467	0.923077
mmu-miR-146a-5p	NM_011657	Tulp3	23022318	0.871795
mmu-miR-146a-5p	NM_011660	Txn1	801815	0.923077
mmu-miR-146a-5p	NM_011699	Lin7c	10521071	0.923077
mmu-miR-146a-5p	NM_011699	Lin7c	16171634	0.846154
mmu-miR-146a-5p	NM_011721	Wrn	59926012	0.897436
mmu-miR-146a-5p	NM_011723	Xdh	41644196	1
mmu-miR-146a-5p	NM_011737	Map3k19	61956235	0.846154
mmu-miR-146a-5p	NM_011737	Map3k19	61756208	0.923077
mmu-miR-146a-5p	NM_011738	Ywhah	11161146	0.923077
mmu-miR-146a-5p	NM_011742	Zfp1	15611609	1
mmu-miR-146a-5p	NM_011743	Zfp106	59155942	0.846154
mmu-miR-146a-5p	NM_011756	Zfp36	14411479	0.846154
mmu-miR-146a-5p	NM_011759	Zfp41	30703132	0.846154
mmu-miR-146a-5p	NM_011762	Zfp59	29342950	0.923077
mmu-miR-146a-5p	NM_011770	Ikzf2	67696791	0.923077
mmu-miR-146a-5p	NM_011770	Ikzf2	69837011	0.923077
mmu-miR-146a-5p	NM_011770	Ikzf2	79167936	0.846154
mmu-miR-146a-5p	NM_011771	Ikzf3	38183840	1
mmu-miR-146a-5p	NM_011771	Ikzf3	30583081	0.846154
mmu-miR-146a-5p	NM_011774	Slc30a4	19351961	0.923077
mmu-miR-146a-5p	NM_011774	Slc30a4	18171833	0.846154
mmu-miR-146a-5p	NM_011782	Adamts5	64026420	1
mmu-miR-146a-5p	NM_011785	Akt3	21312154	0.846154
mmu-miR-146a-5p	NM_011793	Banf1	700743	0.858974
mmu-miR-146a-5p	NM_011801	Cfdp1	24822505	0.923077
mmu-miR-146a-5p	NM_011805	Dido1	38823914	0.846154
mmu-miR-146a-5p	NM_011807	Dlg2	37943823	0.923077
mmu-miR-146a-5p	NM_011812	Fbln5	53015351	0.846154
mmu-miR-146a-5p	NM_011816	G3bp2	19761995	1
mmu-miR-146a-5p	NM_011816	G3bp2	39503969	0.876923
mmu-miR-146a-5p	NM_011838	Lynx1	17441771	1
mmu-miR-146a-5p	NM_011844	Mgll	13931431	0.846154
mmu-miR-146a-5p	NM_011845	Mid2	56025621	1
mmu-miR-146a-5p	NM_011862	Pacsin2	17221773	0.846154
mmu-miR-146a-5p	NM_011865	Pcbp1	15761597	0.923077
mmu-miR-146a-5p	NM_011880	Rgs7	22202241	0.923077
mmu-miR-146a-5p	NM_011885	Mrps12	522544	0.923077
mmu-miR-146a-5p	NM_011889	Septin3	21532173	0.923077
mmu-miR-146a-5p	NM_011891	Sgcd	71527169	0.846154
mmu-miR-146a-5p	NM_011899	Srp54a	29092924	0.923077
mmu-miR-146a-5p	NM_011908	Ubl3	15361556	0.923077
mmu-miR-146a-5p	NM_011916	Xrn1	52885308	0.923077
mmu-miR-146a-5p	NM_011929	Clcn6	44814513	0.871795
mmu-miR-146a-5p	NM_011931	Cop1	58965921	1
mmu-miR-146a-5p	NM_011934	Esrrb	35873609	0.846154
mmu-miR-146a-5p	NM_011934	Esrrb	23612380	0.923077
mmu-miR-146a-5p	NM_011934	Esrrb	39573972	1
mmu-miR-146a-5p	NM_011935	Esrrg	34933514	0.846154
mmu-miR-146a-5p	NM_011936	Fto	25232562	0.923077
mmu-miR-146a-5p	NM_011941	Mapkbp1	60796100	0.815385
mmu-miR-146a-5p	NM_011945	Map3k1	51505172	0.846154
mmu-miR-146a-5p	NM_011946	Map3k2	95159538	1
mmu-miR-146a-5p	NM_011947	Map3k3	44544471	0.923077
mmu-miR-146a-5p	NM_011949	Mapk1	29212953	0.923077
mmu-miR-146a-5p	NM_011949	Mapk1	38853906	0.923077
mmu-miR-146a-5p	NM_011951	Mapk14	26022627	0.923077
mmu-miR-146a-5p	NM_011983	Homer2	99269942	1
mmu-miR-146a-5p	NM_011987	Pla2g10	678702	0.923077
mmu-miR-146a-5p	NM_011990	Slc7a11	84158436	0.846154
mmu-miR-146a-5p	NM_011990	Slc7a11	89738997	0.923077
mmu-miR-146a-5p	NM_012000	Cln8	23522378	0.846154
mmu-miR-146a-5p	NM_012009	Sh2d1b1	23792408	1
mmu-miR-146a-5p	NM_012026	Arhgef28	61526196	0.923077
mmu-miR-146a-5p	NM_012047	Brd7	37053734	1
mmu-miR-146a-5p	NM_012047	Brd7	29282952	1
mmu-miR-146a-5p	NM_012051	Etv3	38863911	0.892308
mmu-miR-146a-5p	NM_012061	Cadps	49755011	0.876923
mmu-miR-146a-5p	NM_013454	Abca1	77907811	0.846154
mmu-miR-146a-5p	NM_013458	Add2	74327454	1
mmu-miR-146a-5p	NM_013468	Ankrd1	15321550	0.846154
mmu-miR-146a-5p	NM_013476	Ar	98819931	1
mmu-miR-146a-5p	NM_013500	Hapln1	13761399	1
mmu-miR-146a-5p	NM_013510	Epb41l1	57165745	0.846154
mmu-miR-146a-5p	NM_013518	Fgf9	19932013	1
mmu-miR-146a-5p	NM_013526	Gdf6	29102926	0.923077
mmu-miR-146a-5p	NM_013531	Gnb4	48944914	0.969231
mmu-miR-146a-5p	NM_013540	Gria2	36953714	0.923077
mmu-miR-146a-5p	NM_013565	Itga3	42174236	0.923077
mmu-miR-146a-5p	NM_013569	Kcnh2	38393856	1
mmu-miR-146a-5p	NM_013594	Mbd1	21102125	0.846154
mmu-miR-146a-5p	NM_013598	Kitl	11551188	1
mmu-miR-146a-5p	NM_013612	Slc11a1	20872127	0.846154
mmu-miR-146a-5p	NM_013632	Pnp	28012827	0.846154
mmu-miR-146a-5p	NM_013646	Rora	69106931	0.892308
mmu-miR-146a-5p	NM_013658	Sema4a	26602682	0.871795
mmu-miR-146a-5p	NM_013660	Sema4d	34183443	0.846154
mmu-miR-146a-5p	NM_013671	Sod2	22202236	1
mmu-miR-146a-5p	NM_013672	Sp1	54015436	0.846154
mmu-miR-146a-5p	NM_013672	Sp1	44064423	0.884615
mmu-miR-146a-5p	NM_013674	Irf4	28672887	0.923077
mmu-miR-146a-5p	NM_013696	Trhr	21422158	0.923077
mmu-miR-146a-5p	NM_013697	Ttr	640663	0.871795
mmu-miR-146a-5p	NM_013703	Vldlr	52315252	0.846154
mmu-miR-146a-5p	NM_013703	Vldlr	44784499	0.923077
mmu-miR-146a-5p	NM_013710	Fgd2	24122452	1
mmu-miR-146a-5p	NM_013718	Trappc3	703725	0.923077
mmu-miR-146a-5p	NM_013720	Mga	95639578	1
mmu-miR-146a-5p	NM_013723	Podxl	35963615	0.846154
mmu-miR-146a-5p	NM_013729	Mixl1	766803	0.923077
mmu-miR-146a-5p	NM_013730	Slamf1	11911213	1
mmu-miR-146a-5p	NM_013743	Pdk4	33073331	1
mmu-miR-146a-5p	NM_013746	Plekhb1	17451763	0.923077
mmu-miR-146a-5p	NM_013748	Clnk	14441516	1
mmu-miR-146a-5p	NM_013761	Srr	44404472	1
mmu-miR-146a-5p	NM_013763	Tbl2	19732013	1
mmu-miR-146a-5p	NM_013785	Ip6k1	39423956	0.846154
mmu-miR-146a-5p	NM_013799	Ate1	37253743	0.923077
mmu-miR-146a-5p	NM_013818	Gtpbp1	20412065	0.846154
mmu-miR-146a-5p	NM_013830	Prpf4b	56655677	0.923077
mmu-miR-146a-5p	NM_013835	Ro60	57865807	0.846154
mmu-miR-146a-5p	NM_013836	Tcf20	69907013	0.923077
mmu-miR-146a-5p	NM_013844	Zfp68	30353052	0.923077
mmu-miR-146a-5p	NM_013848	Ermap	24902512	0.846154
mmu-miR-146a-5p	NM_013848	Ermap	21122131	0.923077
mmu-miR-146a-5p	NM_013855	Abca3	59695992	0.846154
mmu-miR-146a-5p	NM_013860	Limd1	28592880	0.846154
mmu-miR-146a-5p	NM_013873	Sult4a1	15041524	1
mmu-miR-146a-5p	NM_013875	Pde7b	40054022	0.846154
mmu-miR-146a-5p	NM_013875	Pde7b	28212851	0.923077
mmu-miR-146a-5p	NM_013890	Fbxw2	19822004	0.846154
mmu-miR-146a-5p	NM_013903	Mmp20	29022926	0.923077
mmu-miR-146a-5p	NM_013905	Heyl	16671712	0.969231
mmu-miR-146a-5p	NM_013905	Heyl	19181933	0.846154
mmu-miR-146a-5p	NM_013910	Kdm2b	33743417	1
mmu-miR-146a-5p	NM_013912	Apln	827850	0.923077
mmu-miR-146a-5p	NM_013921	Prss30	12731296	0.846154
mmu-miR-146a-5p	NM_013922	Zfp354c	48844905	1
mmu-miR-146a-5p	NM_013924	Abt1	13661388	1
mmu-miR-146a-5p	NM_015734	Col5a1	71977235	1
mmu-miR-146a-5p	NM_015736	Galnt3	24472469	0.846154
mmu-miR-146a-5p	NM_015743	Nr4a3	53325357	0.846154
mmu-miR-146a-5p	NM_015760	Nox4	25192541	0.846154
mmu-miR-146a-5p	NM_015767	Ttpa	30993124	0.846154
mmu-miR-146a-5p	NM_015768	Prok2	10541084	1
mmu-miR-146a-5p	NM_015774	Ero1a	31793204	0.884615
mmu-miR-146a-5p	NM_015776	Mfap5	12941351	0.923077
mmu-miR-146a-5p	NM_015781	Nap1l1	14781498	0.846154
mmu-miR-146a-5p	NM_015782	Snrpa	11751254	0.846154
mmu-miR-146a-5p	NM_015789	Dkkl1	863895	0.846154
mmu-miR-146a-5p	NM_015795	Fbxo16	22212252	0.846154
mmu-miR-146a-5p	NM_015800	Crim1	42434264	0.923077
mmu-miR-146a-5p	NM_015804	Atp11a	53545379	0.846154
mmu-miR-146a-5p	NM_015806	Mapk6	30943113	0.846154
mmu-miR-146a-5p	NM_015812	Rgs6	34803512	0.846154
mmu-miR-146a-5p	NM_015824	Orc3	54435484	0.846154
mmu-miR-146a-5p	NM_016670	Pknox1	18801904	0.846154
mmu-miR-146a-5p	NM_016676	Rab10	21302145	0.923077
mmu-miR-146a-5p	NM_016682	Uba2	23672385	0.846154
mmu-miR-146a-5p	NM_016695	Mpp2	18911911	0.846154
mmu-miR-146a-5p	NM_016695	Mpp2	31413161	0.846154
mmu-miR-146a-5p	NM_016696	Gpc1	25422575	0.846154
mmu-miR-146a-5p	NM_016700	Mapk8	49664987	1
mmu-miR-146a-5p	NM_016703	Preb	50695091	0.903846
mmu-miR-146a-5p	NM_016705	Kif21a	56815699	0.846154
mmu-miR-146a-5p	NM_016716	Cul3	37293763	0.923077
mmu-miR-146a-5p	NM_016717	Scly	21492171	1
mmu-miR-146a-5p	NM_016722	Galns	22812317	0.923077
mmu-miR-146a-5p	NM_016756	Cdk2	18481895	0.846154
mmu-miR-146a-5p	NM_016769	Smad3	35273548	1
mmu-miR-146a-5p	NM_016775	Dnajc5	24822508	1
mmu-miR-146a-5p	NM_016780	Itgb3	43784403	1
mmu-miR-146a-5p	NM_016797	Stx7	20912112	0.923077
mmu-miR-146a-5p	NM_016802	Rhoa	20362060	0.846154
mmu-miR-146a-5p	NM_016802	Rhoa	14571498	1
mmu-miR-146a-5p	NM_016805	Hnrnpu	44974520	0.846154
mmu-miR-146a-5p	NM_016810	Gosr1	40284058	0.846154
mmu-miR-146a-5p	NM_016812	Banp	41634181	0.846154
mmu-miR-146a-5p	NM_016851	Irf6	26642705	0.846154
mmu-miR-146a-5p	NM_016857	Exoc7	24732497	0.846154
mmu-miR-146a-5p	NM_016859	Bysl	37823804	0.846154
mmu-miR-146a-5p	NM_016860	Actr1a	26232646	1
mmu-miR-146a-5p	NM_016862	Vti1a	26332668	0.846154
mmu-miR-146a-5p	NM_016862	Vti1a	40664083	0.846154
mmu-miR-146a-5p	NM_016868	Hif3a	22892334	0.923077
mmu-miR-146a-5p	NM_016868	Hif3a	56045626	0.846154
mmu-miR-146a-5p	NM_016872	Vamp5	14111438	1
mmu-miR-146a-5p	NM_016884	Hnrnpc	14461467	0.846154
mmu-miR-146a-5p	NM_016885	Emcn	12381283	0.846154
mmu-miR-146a-5p	NM_016886	Gria3	39563985	0.923077
mmu-miR-146a-5p	NM_016900	Cav2	22282245	0.846154
mmu-miR-146a-5p	NM_016911	Srpx	15451564	0.846154
mmu-miR-146a-5p	NM_016916	Blcap	841880	0.923077
mmu-miR-146a-5p	NM_016918	Nudt5	12321249	0.923077
mmu-miR-146a-5p	NM_016924	Rwdd2b	13111331	0.923077
mmu-miR-146a-5p	NM_016928	Tlr5	32253243	0.846154
mmu-miR-146a-5p	NM_017372	Lyz2	764784	0.884615
mmu-miR-146a-5p	NM_017376	Tef	17251747	1
mmu-miR-146a-5p	NM_017376	Tef	28072856	0.846154
mmu-miR-146a-5p	NM_017378	Pcdh12	52135232	0.807692
mmu-miR-146a-5p	NM_017391	Slc5a3	63746400	0.846154
mmu-miR-146a-5p	NM_017396	Cyp3a41a	17191762	0.846154
mmu-miR-146a-5p	NM_017475	Rragc	17151738	1
mmu-miR-146a-5p	NM_017480	Icos	10801102	0.846154
mmu-miR-146a-5p	NM_018732	Scn3a	78737896	0.846154
mmu-miR-146a-5p	NM_018736	Mre11a	45934621	0.846154
mmu-miR-146a-5p	NM_018738	Igtp	17211750	0.846154
mmu-miR-146a-5p	NM_018743	Gpat4	29542970	0.846154
mmu-miR-146a-5p	NM_018744	Sema6a	46184634	0.923077
mmu-miR-146a-5p	NM_018745	Azin1	33173339	0.846154
mmu-miR-146a-5p	NM_018750	Rassf5	32403275	0.846154
mmu-miR-146a-5p	NM_018753	Ywhab	22612281	0.923077
mmu-miR-146a-5p	NM_018757	Nme6	866883	0.923077
mmu-miR-146a-5p	NM_018761	Ctnnal1	22952314	0.923077
mmu-miR-146a-5p	NM_018763	Chst2	33463379	0.923077
mmu-miR-146a-5p	NM_018765	Wbp4	32783313	0.846154
mmu-miR-146a-5p	NM_018770	Cadm1	18161845	0.846154
mmu-miR-146a-5p	NM_018770	Cadm1	25282551	0.807692
mmu-miR-146a-5p	NM_018771	Gipc1	14101442	1
mmu-miR-146a-5p	NM_018782	Calcrl	24892511	0.846154
mmu-miR-146a-5p	NM_018782	Calcrl	26432658	1
mmu-miR-146a-5p	NM_018785	Prpf40a	69566975	0.923077
mmu-miR-146a-5p	NM_018793	Tyk2	43684383	1
mmu-miR-146a-5p	NM_018801	Syt7	40064035	0.923077
mmu-miR-146a-5p	NM_018805	Hs3st3b1	45704592	0.846154
mmu-miR-146a-5p	NM_018805	Hs3st3b1	42864306	0.846154
mmu-miR-146a-5p	NM_018808	Dnajb1	27162737	0.807692
mmu-miR-146a-5p	NM_018811	Abhd2	21572176	0.846154
mmu-miR-146a-5p	NM_018814	Pcnx	76437664	1
mmu-miR-146a-5p	NM_018814	Pcnx	82308245	1
mmu-miR-146a-5p	NM_018818	Chm	30003034	0.923077
mmu-miR-146a-5p	NM_018821	Socs6	49474967	0.846154
mmu-miR-146a-5p	NM_018823	Nfat5	63286352	1
mmu-miR-146a-5p	NM_018823	Nfat5	94039430	0.846154
mmu-miR-146a-5p	NM_018863	Pdyn	10601089	0.820513
mmu-miR-146a-5p	NM_018871	Ywhag	16431672	1
mmu-miR-146a-5p	NM_018873	Srcin1	59846014	0.923077
mmu-miR-146a-5p	NM_018873	Srcin1	66126629	0.923077
mmu-miR-146a-5p	NM_018873	Srcin1	45904628	0.846154
mmu-miR-146a-5p	NM_018881	Fmo2	32733303	0.846154
mmu-miR-146a-5p	NM_018882	Adgrg1	26432668	0.846154
mmu-miR-146a-5p	NM_018883	Camkk1	26912732	1
mmu-miR-146a-5p	NM_018884	Pdzrn3	39473976	0.923077
mmu-miR-146a-5p	NM_019402	Pabpn1	11471179	0.923077
mmu-miR-146a-5p	NM_019412	Prx	49775012	0.846154
mmu-miR-146a-5p	NM_019425	Gnpnat1	18771899	0.846154
mmu-miR-146a-5p	NM_019427	Epb41l4b	22372261	0.846154
mmu-miR-146a-5p	NM_019427	Epb41l4b	17341753	0.923077
mmu-miR-146a-5p	NM_019431	Cacng4	35623610	1
mmu-miR-146a-5p	NM_019445	Fmn2	56525692	0.846154
mmu-miR-146a-5p	NM_019459	Nphs1	55055531	0.846154
mmu-miR-146a-5p	NM_019464	Sh3glb1	30753093	0.923077
mmu-miR-146a-5p	NM_019477	Acsl4	23412363	1
mmu-miR-146a-5p	NM_019480	Ebag9	17481784	0.861538
mmu-miR-146a-5p	NM_019481	Slc13a1	21202147	0.923077
mmu-miR-146a-5p	NM_019505	Dgke	73167341	0.846154
mmu-miR-146a-5p	NM_019510	Trpc3	34463468	0.846154
mmu-miR-146a-5p	NM_019511	Ramp3	628673	1
mmu-miR-146a-5p	NM_019535	Sh3gl2	22772295	1
mmu-miR-146a-5p	NM_019553	Ddx21	34453515	0.846154
mmu-miR-146a-5p	NM_019573	Wwox	21862204	0.846154
mmu-miR-146a-5p	NM_019576	Thsd1	28412873	0.846154
mmu-miR-146a-5p	NM_019576	Thsd1	34683487	0.923077
mmu-miR-146a-5p	NM_019578	Extl1	33903411	0.923077
mmu-miR-146a-5p	NM_019586	Ube2j1	32793321	0.846154
mmu-miR-146a-5p	NM_019631	Tmem45a	25882631	0.846154
mmu-miR-146a-5p	NM_019632	Napb	21982220	0.923077
mmu-miR-146a-5p	NM_019632	Napb	24442468	0.846154
mmu-miR-146a-5p	NM_019632	Napb	24132433	0.846154
mmu-miR-146a-5p	NM_019643	Sinhcaf	17811802	0.846154
mmu-miR-146a-5p	NM_019645	Pkp1	41384159	0.923077
mmu-miR-146a-5p	NM_019647	Rpl21	16991748	1
mmu-miR-146a-5p	NM_019649	Clptm1	37683785	1
mmu-miR-146a-5p	NM_019650	Gosr2	11071133	0.923077
mmu-miR-146a-5p	NM_019657	Hsd17b12	14711491	0.846154
mmu-miR-146a-5p	NM_019662	Rrad	14081432	0.969231
mmu-miR-146a-5p	NM_019663	Pias1	22332253	0.923077
mmu-miR-146a-5p	NM_019664	Kcnj15	34923516	0.923077
mmu-miR-146a-5p	NM_019667	Stam2	27462766	0.923077
mmu-miR-146a-5p	NM_019671	Net1	25372554	1
mmu-miR-146a-5p	NM_019671	Net1	35733592	1
mmu-miR-146a-5p	NM_019683	Ankrd49	11661189	0.846154
mmu-miR-146a-5p	NM_019691	Gria4	43694403	0.884615
mmu-miR-146a-5p	NM_019699	Fads2	15841608	0.923077
mmu-miR-146a-5p	NM_019702	Hbs1l	24482492	0.923077
mmu-miR-146a-5p	NM_019705	Rbck1	21772201	0.846154
mmu-miR-146a-5p	NM_019707	Cdh13	34593480	1
mmu-miR-146a-5p	NM_019715	Kcmf1	31233142	0.846154
mmu-miR-146a-5p	NM_019740	Foxo3	24932512	0.923077
mmu-miR-146a-5p	NM_019743	Rybp	19772020	1
mmu-miR-146a-5p	NM_019747	Zfp113	56515673	0.923077
mmu-miR-146a-5p	NM_019747	Zfp113	51285165	0.846154
mmu-miR-146a-5p	NM_019759	Dpt	13431400	0.846154
mmu-miR-146a-5p	NM_019764	Amotl2	32413261	0.923077
mmu-miR-146a-5p	NM_019765	Clip1	50405058	0.846154
mmu-miR-146a-5p	NM_019766	Ptges3	17441769	1
mmu-miR-146a-5p	NM_019770	Tmed2	14861507	0.846154
mmu-miR-146a-5p	NM_019770	Tmed2	19371951	0.846154
mmu-miR-146a-5p	NM_019774	Akap8	32383258	0.820513
mmu-miR-146a-5p	NM_019785	Actr10	38773909	0.923077
mmu-miR-146a-5p	NM_019786	Tbk1	24132436	0.923077
mmu-miR-146a-5p	NM_019786	Tbk1	28112830	0.846154
mmu-miR-146a-5p	NM_019797	Trip4	37403764	0.923077
mmu-miR-146a-5p	NM_019806	Vapb	897922	1
mmu-miR-146a-5p	NM_019818	Timm22	11701206	1
mmu-miR-146a-5p	NM_019826	Ivd	14211453	0.923077
mmu-miR-146a-5p	NM_019866	Spib	15751618	0.923077
mmu-miR-146a-5p	NM_019866	Spib	846895	0.846154
mmu-miR-146a-5p	NM_019872	Dmrtb1	17731801	0.923077
mmu-miR-146a-5p	NM_019915	Art2b	10221044	0.923077
mmu-miR-146a-5p	NM_019920	Lamtor3	764779	0.923077
mmu-miR-146a-5p	NM_019927	Arih1	51695190	0.846154
mmu-miR-146a-5p	NM_019927	Arih1	29883004	0.846154
mmu-miR-146a-5p	NM_019933	Ptpn4	33423362	0.923077
mmu-miR-146a-5p	NM_019941	Zfp235	35943618	0.923077
mmu-miR-146a-5p	NM_019957	Dnase2b	14531471	0.846154
mmu-miR-146a-5p	NM_019958	Rgs17	67696816	0.923077
mmu-miR-146a-5p	NM_019958	Rgs17	32893311	0.923077
mmu-miR-146a-5p	NM_019959	C1qtnf1	19401962	0.846154
mmu-miR-146a-5p	NM_019963	Stat2	34213477	0.846154
mmu-miR-146a-5p	NM_019969	Plag1	32033245	0.910256
mmu-miR-146a-5p	NM_019972	Sort1	53735396	0.846154
mmu-miR-146a-5p	NM_019975	Hacl1	24202452	0.923077
mmu-miR-146a-5p	NM_019976	Psrc1	14731514	1
mmu-miR-146a-5p	NM_019987	Cilk1	49805001	1
mmu-miR-146a-5p	NM_020006	Cdc42ep4	22592280	0.923077
mmu-miR-146a-5p	NM_020010	Cyp51	35533578	0.846154
mmu-miR-146a-5p	NM_020028	Lpar2	26172633	0.846154
mmu-miR-146a-5p	NM_020052	Scube2	31083132	0.846154
mmu-miR-146a-5p	NM_020261	Psg23	16961721	0.846154
mmu-miR-146a-5p	NM_020273	Gmeb1	58885941	1
mmu-miR-146a-5p	NM_020276	Nsmf	20492063	0.884615
mmu-miR-146a-5p	NM_020282	Nqo2	13511398	1
mmu-miR-146a-5p	NM_020283	B3galt1	42854307	0.846154
mmu-miR-146a-5p	NM_020295	Lmbr1	41204140	0.846154
mmu-miR-146a-5p	NM_020333	Slc12a5	58875912	0.846154
mmu-miR-146a-5p	NM_020483	Sap30bp	17521770	0.846154
mmu-miR-146a-5p	NM_020505	Vav3	43514375	0.846154
mmu-miR-146a-5p	NM_020507	Tob2	32593300	0.846154
mmu-miR-146a-5p	NM_020510	Fzd2	31313155	1
mmu-miR-146a-5p	NM_020520	Slc25a20	16921714	1
mmu-miR-146a-5p	NM_020558	C1d	19562002	0.846154
mmu-miR-146a-5p	NM_020570	Xrcc2	21812230	0.923077
mmu-miR-146a-5p	NM_020580	Nelfcd	21552177	0.846154
mmu-miR-146a-5p	NM_020603	Wdr46	18941942	0.884615
mmu-miR-146a-5p	NM_020610	Nrip3	27482773	1
mmu-miR-146a-5p	NM_021302	Stk32c	16081630	0.923077
mmu-miR-146a-5p	NM_021312	Wdr12	24752507	0.846154
mmu-miR-146a-5p	NM_021323	Usp29	65116531	1
mmu-miR-146a-5p	NM_021324	Ttyh1	28922913	1
mmu-miR-146a-5p	NM_021326	Rbak	26832707	0.846154
mmu-miR-146a-5p	NM_021328	Bin3	13601381	0.923077
mmu-miR-146a-5p	NM_021330	Acp1	18251855	0.923077
mmu-miR-146a-5p	NM_021340	Rgr	30433068	0.837607
mmu-miR-146a-5p	NM_021350	Chml	21822205	0.846154
mmu-miR-146a-5p	NM_021356	Gab1	31473178	0.846154
mmu-miR-146a-5p	NM_021361	Nova1	35293549	1
mmu-miR-146a-5p	NM_021366	Klf13	57205740	0.923077
mmu-miR-146a-5p	NM_021367	Tslp	963998	0.846154
mmu-miR-146a-5p	NM_021369	Chrna6	23232346	0.846154
mmu-miR-146a-5p	NM_021372	Sertad2	41774196	0.923077
mmu-miR-146a-5p	NM_021381	Prokr1	31013123	0.846154
mmu-miR-146a-5p	NM_021384	Rsad2	13111326	1
mmu-miR-146a-5p	NM_021384	Rsad2	22902313	0.961538
mmu-miR-146a-5p	NM_021396	Pdcd1lg2	19581994	0.846154
mmu-miR-146a-5p	NM_021399	Bcl11b	34543475	0.923077
mmu-miR-146a-5p	NM_021409	Pard6b	16671691	0.846154
mmu-miR-146a-5p	NM_021411	Rab37	13701392	0.846154
mmu-miR-146a-5p	NM_021422	Dnaja4	14651490	0.846154
mmu-miR-146a-5p	NM_021423	Shank3	71427163	1
mmu-miR-146a-5p	NM_021424	Nectin1	26052641	0.923077
mmu-miR-146a-5p	NM_021424	Nectin1	29082940	0.923077
mmu-miR-146a-5p	NM_021429	Hs1bp3	18781900	0.846154
mmu-miR-146a-5p	NM_021446	Erg28	13671391	0.846154
mmu-miR-146a-5p	NM_021452	Kcnmb4	890914	0.846154
mmu-miR-146a-5p	NM_021458	Fzd3	1181411849	0.846154
mmu-miR-146a-5p	NM_021458	Fzd3	58355855	1
mmu-miR-146a-5p	NM_021458	Fzd3	30073029	0.846154
mmu-miR-146a-5p	NM_021460	Lipa	22022225	1
mmu-miR-146a-5p	NM_021462	Mknk2	18771902	0.846154
mmu-miR-146a-5p	NM_021469	Dysf	65316554	0.846154
mmu-miR-146a-5p	NM_021472	Rnase4	798834	0.846154
mmu-miR-146a-5p	NM_021478	Tulp1	17981815	0.923077
mmu-miR-146a-5p	NM_021506	Sh3rf1	31233146	0.846154
mmu-miR-146a-5p	NM_021522	Usp14	30273045	0.846154
mmu-miR-146a-5p	NM_021530	Slc4a8	91789227	0.846154
mmu-miR-146a-5p	NM_021536	Rhot1	35483580	1
mmu-miR-146a-5p	NM_021546	Necab3	15371557	0.923077
mmu-miR-146a-5p	NM_021548	Arpp19	22282249	0.846154
mmu-miR-146a-5p	NM_021548	Arpp19	24802504	1
mmu-miR-146a-5p	NM_021559	Zfp24	37553773	0.846154
mmu-miR-146a-5p	NM_021559	Zfp24	23562378	0.846154
mmu-miR-146a-5p	NM_021559	Zfp24	32823309	0.807692
mmu-miR-146a-5p	NM_021566	Jph2	29963021	0.846154
mmu-miR-146a-5p	NM_021606	Nek6	13891429	0.846154
mmu-miR-146a-5p	NM_021608	Dctn5	856883	0.923077
mmu-miR-146a-5p	NM_021793	Pgap6	32063228	0.846154
mmu-miR-146a-5p	NM_021878	Jarid2	55695588	0.923077
mmu-miR-146a-5p	NM_021879	Oca2	30083038	0.846154
mmu-miR-146a-5p	NM_021883	Tmod1	24632482	1
mmu-miR-146a-5p	NM_021883	Tmod1	13071329	0.892308
mmu-miR-146a-5p	NM_021897	Trp53inp1	15461583	0.846154
mmu-miR-146a-5p	NM_021901	Tlx1	14021424	0.846154
mmu-miR-146a-5p	NM_022015	Taf8	19321946	0.923077
mmu-miR-146a-5p	NM_022016	Impg1	32453272	0.846154
mmu-miR-146a-5p	NM_022022	Ube4b	54455470	0.923077
mmu-miR-146a-5p	NM_022024	Gmfg	11001139	0.923077
mmu-miR-146a-5p	NM_022030	Sv2a	31713203	0.961538
mmu-miR-146a-5p	NM_022305	B4galt1	26092631	0.923077
mmu-miR-146a-5p	NM_022311	Tcte2	396422	0.961538
mmu-miR-146a-5p	NM_022316	Smoc1	22072248	0.846154
mmu-miR-146a-5p	NM_022323	Moap1	19391957	0.846154
mmu-miR-146a-5p	NM_022323	Moap1	17131735	0.846154
mmu-miR-146a-5p	NM_022327	Ralb	14141434	0.846154
mmu-miR-146a-5p	NM_022329	Tor1aip2	22352255	0.923077
mmu-miR-146a-5p	NM_022332	St7	21442164	1
mmu-miR-146a-5p	NM_022408	Ess2	19912013	0.923077
mmu-miR-146a-5p	NM_022414	Ngb	13481372	0.846154
mmu-miR-146a-5p	NM_022420	Gprc5b	18651884	0.846154
mmu-miR-146a-5p	NM_022427	Gpr88	26992724	0.923077
mmu-miR-146a-5p	NM_022427	Gpr88	18041830	0.846154
mmu-miR-146a-5p	NM_022563	Ddr2	67556780	0.846154
mmu-miR-146a-5p	NM_022655	Ireb2	30703124	0.923077
mmu-miR-146a-5p	NM_022811	Polr1e	21582179	0.923077
mmu-miR-146a-5p	NM_022881	Rgs18	15781602	1
mmu-miR-146a-5p	NM_022887	Tsc1	52365254	0.923077
mmu-miR-146a-5p	NM_022985	Zfand6	15051525	0.923077
mmu-miR-146a-5p	NM_023041	Pex19	27032724	0.923077
mmu-miR-146a-5p	NM_023042	Recql	27042725	0.807692
mmu-miR-146a-5p	NM_023055	Slc9a3r2	14951511	0.923077
mmu-miR-146a-5p	NM_023066	Asph	41564188	0.974359
mmu-miR-146a-5p	NM_023120	Gnb1l	31453168	0.923077
mmu-miR-146a-5p	NM_023140	Glrx3	18061825	0.923077
mmu-miR-146a-5p	NM_023197	Knop1	23722399	0.846154
mmu-miR-146a-5p	NM_023200	Ppp1r7	22222244	0.846154
mmu-miR-146a-5p	NM_023214	Slc30a7	41694188	0.846154
mmu-miR-146a-5p	NM_023256	Krt20	18311852	0.923077
mmu-miR-146a-5p	NM_023258	Pycard	19711996	0.846154
mmu-miR-146a-5p	NM_023266	Zfp120	936988	0.846154
mmu-miR-146a-5p	NM_023266	Zfp120	10481072	0.884615
mmu-miR-146a-5p	NM_023281	Sdha	22822310	0.846154
mmu-miR-146a-5p	NM_023304	Fgf22	870945	0.923077
mmu-miR-146a-5p	NM_023341	Coq8a	30253050	0.846154
mmu-miR-146a-5p	NM_023348	Snap29	9631012	0.846154
mmu-miR-146a-5p	NM_023409	Npc2	30233043	0.846154
mmu-miR-146a-5p	NM_023418	Pgam1	17321768	0.923077
mmu-miR-146a-5p	NM_023431	Pwwp3a	26052626	0.846154
mmu-miR-146a-5p	NM_023449	Slc9a3r2	10651081	0.923077
mmu-miR-146a-5p	NM_023464	Ssna1	449473	0.846154
mmu-miR-146a-5p	NM_023500	Xk	46794710	0.846154
mmu-miR-146a-5p	NM_023502	Elf2	51445160	0.923077
mmu-miR-146a-5p	NM_023505	Glrx2	719748	0.923077
mmu-miR-146a-5p	NM_023516	Hilpda	877900	0.884615
mmu-miR-146a-5p	NM_023530	Pla2g12b	865893	0.846154
mmu-miR-146a-5p	NM_023530	Pla2g12b	10001021	1
mmu-miR-146a-5p	NM_023585	Ube2v2	732751	1
mmu-miR-146a-5p	NM_023585	Ube2v2	17871809	1
mmu-miR-146a-5p	NM_023622	Rgl3	24952515	0.923077
mmu-miR-146a-5p	NM_023626	Ing3	30263057	0.846154
mmu-miR-146a-5p	NM_023635	Rab27a	15961617	0.846154
mmu-miR-146a-5p	NM_023651	Pex13	21462195	1
mmu-miR-146a-5p	NM_023662	Pcm1	64396454	0.923077
mmu-miR-146a-5p	NM_023671	Clns1a	33403367	0.923077
mmu-miR-146a-5p	NM_023685	Zkscan3	24482462	0.846154
mmu-miR-146a-5p	NM_023689	Spock3	20602087	0.846154
mmu-miR-146a-5p	NM_023712	Spns1	26462667	1
mmu-miR-146a-5p	NM_023719	Txnip	26532676	0.923077
mmu-miR-146a-5p	NM_023735	Actr3	18701887	1
mmu-miR-146a-5p	NM_023750	Zfp84	45964620	0.897436
mmu-miR-146a-5p	NM_023755	Tfcp2l1	24682491	1
mmu-miR-146a-5p	NM_023755	Tfcp2l1	84198440	1
mmu-miR-146a-5p	NM_023755	Tfcp2l1	76157637	0.846154
mmu-miR-146a-5p	NM_023774	Magea13	14231473	1
mmu-miR-146a-5p	NM_023792	Pank1	60756094	0.923077
mmu-miR-146a-5p	NM_023813	Camk2d	49034922	0.846154
mmu-miR-146a-5p	NM_023814	Tbx18	31663189	0.846154
mmu-miR-146a-5p	NM_023824	Paqr4	12721291	0.980769
mmu-miR-146a-5p	NM_023824	Paqr4	23072328	0.846154
mmu-miR-146a-5p	NM_023854	Arfgap2	25982620	0.923077
mmu-miR-146a-5p	NM_023868	Ryr2	1576315780	0.923077
mmu-miR-146a-5p	NM_024181	Dnajc10	39403986	1
mmu-miR-146a-5p	NM_024186	Ssbp2	50925113	0.846154
mmu-miR-146a-5p	NM_024186	Ssbp2	44164458	0.846154
mmu-miR-146a-5p	NM_024198	Gpx7	10251047	0.846154
mmu-miR-146a-5p	NM_024215	Zfp593	522545	0.846154
mmu-miR-146a-5p	NM_024219	Hsbp1	413456	0.846154
mmu-miR-146a-5p	NM_024229	Pcyt2	15221536	1
mmu-miR-146a-5p	NM_024239	Stambp	16691685	0.961538
mmu-miR-146a-5p	NM_024241	Kif24	50585076	0.892308
mmu-miR-146a-5p	NM_024243	Fuca1	18501872	1
mmu-miR-146a-5p	NM_024272	Ssbp2	51825203	0.846154
mmu-miR-146a-5p	NM_024272	Ssbp2	45064548	0.846154
mmu-miR-146a-5p	NM_024282	Desi2	17361759	0.846154
mmu-miR-146a-5p	NM_024288	Rmnd5a	39443964	0.846154
mmu-miR-146a-5p	NM_024288	Rmnd5a	47284752	0.833333
mmu-miR-146a-5p	NM_024289	Osbpl5	29382954	0.923077
mmu-miR-146a-5p	NM_024413	Plekhf1	12241272	0.923077
mmu-miR-146a-5p	NM_024427	Tpm1	15231576	0.846154
mmu-miR-146a-5p	NM_024457	Rap1b	12771298	0.871795
mmu-miR-146a-5p	NM_024469	Bhlhe41	34313489	0.923077
mmu-miR-146a-5p	NM_024471	Lias	16281654	0.807692
mmu-miR-146a-5p	NM_024478	Grpel1	23672385	0.846154
mmu-miR-146a-5p	NM_024495	Car13	12451265	0.846154
mmu-miR-146a-5p	NM_024497	Slc43a1	22212243	0.846154
mmu-miR-146a-5p	NM_025275	Amz2	18131855	0.846154
mmu-miR-146a-5p	NM_025283	Mob4	928952	0.923077
mmu-miR-146a-5p	NM_025285	Stmn2	13511394	1
mmu-miR-146a-5p	NM_025298	Polr3e	25472569	0.923077
mmu-miR-146a-5p	NM_025301	Mrpl17	21082137	1
mmu-miR-146a-5p	NM_025305	Mrps7	14551482	0.846154
mmu-miR-146a-5p	NM_025314	Dtd1	812827	0.846154
mmu-miR-146a-5p	NM_025321	Sdhc	613633	0.846154
mmu-miR-146a-5p	NM_025335	Tmem167	522561	1
mmu-miR-146a-5p	NM_025345	Cep20	9721003	1
mmu-miR-146a-5p	NM_025374	Glo1	10531078	1
mmu-miR-146a-5p	NM_025381	Atp6v1f	483534	0.923077
mmu-miR-146a-5p	NM_025382	Maco1	37843798	0.846154
mmu-miR-146a-5p	NM_025408	Acer3	15991623	0.948718
mmu-miR-146a-5p	NM_025430	Mrpl35	30143058	0.846154
mmu-miR-146a-5p	NM_025430	Mrpl35	27322754	0.923077
mmu-miR-146a-5p	NM_025439	Tmem9	738761	0.923077
mmu-miR-146a-5p	NM_025478	Isoc1	11321153	0.846154
mmu-miR-146a-5p	NM_025489	Dnajc5b	724761	1
mmu-miR-146a-5p	NM_025500	Mrpl37	14601481	1
mmu-miR-146a-5p	NM_025503	1700029P11Rik	705752	0.846154
mmu-miR-146a-5p	NM_025518	Dus2	17151736	0.846154
mmu-miR-146a-5p	NM_025521	2310011J03Rik	11421181	0.846154
mmu-miR-146a-5p	NM_025534	Ccdc82	43964423	0.846154
mmu-miR-146a-5p	NM_025541	Asf1a	19131930	1
mmu-miR-146a-5p	NM_025545	Aptx	56165640	0.923077
mmu-miR-146a-5p	NM_025545	Aptx	47954818	0.923077
mmu-miR-146a-5p	NM_025545	Aptx	45084536	0.846154
mmu-miR-146a-5p	NM_025553	Mrpl11	13431370	0.923077
mmu-miR-146a-5p	NM_025558	Cyb5b	34743521	0.923077
mmu-miR-146a-5p	NM_025558	Cyb5b	20312046	0.846154
mmu-miR-146a-5p	NM_025563	Borcs7	606631	1
mmu-miR-146a-5p	NM_025563	Borcs7	19431963	0.846154
mmu-miR-146a-5p	NM_025564	Magohb	672693	0.923077
mmu-miR-146a-5p	NM_025565	Spc25	720742	0.846154
mmu-miR-146a-5p	NM_025565	Spc25	11241170	0.871795
mmu-miR-146a-5p	NM_025567	Cyc1	13871407	0.846154
mmu-miR-146a-5p	NM_025574	Pyurf	27902809	0.846154
mmu-miR-146a-5p	NM_025585	1700029F12Rik	10011019	1
mmu-miR-146a-5p	NM_025588	Exoc2	29903012	1
mmu-miR-146a-5p	NM_025590	Acot11	42484275	0.846154
mmu-miR-146a-5p	NM_025591	Fam136a	942986	0.846154
mmu-miR-146a-5p	NM_025594	Zmat2	14061421	0.923077
mmu-miR-146a-5p	NM_025610	Asrgl1	20842132	1
mmu-miR-146a-5p	NM_025613	Eid1	21972218	0.923077
mmu-miR-146a-5p	NM_025617	Tceanc2	42984322	0.846154
mmu-miR-146a-5p	NM_025630	Aggf1	25852608	0.846154
mmu-miR-146a-5p	NM_025641	Uqcrh	421465	1
mmu-miR-146a-5p	NM_025648	Farsa	16811701	0.846154
mmu-miR-146a-5p	NM_025666	Ubr7	14231445	0.923077
mmu-miR-146a-5p	NM_025670	Cdip1	13911415	0.846154
mmu-miR-146a-5p	NM_025679	Sike1	18671890	0.846154
mmu-miR-146a-5p	NM_025695	Smc6	41684192	1
mmu-miR-146a-5p	NM_025698	Tmed7	11831204	0.807692
mmu-miR-146a-5p	NM_025709	Gapvd1	57895813	0.923077
mmu-miR-146a-5p	NM_025716	Spryd4	647665	0.846154
mmu-miR-146a-5p	NM_025745	Erlec1	24662485	0.846154
mmu-miR-146a-5p	NM_025746	Ppp1r14bl	14731507	0.923077
mmu-miR-146a-5p	NM_025749	Zfp474	17921835	1
mmu-miR-146a-5p	NM_025757	Gid4	42894308	0.923077
mmu-miR-146a-5p	NM_025759	Speer4d	839861	0.846154
mmu-miR-146a-5p	NM_025762	4933434E20Rik	13841405	0.846154
mmu-miR-146a-5p	NM_025762	4933434E20Rik	16231640	0.923077
mmu-miR-146a-5p	NM_025768	Grtp1	11361156	0.923077
mmu-miR-146a-5p	NM_025771	Cntnap2	9841011	0.846154
mmu-miR-146a-5p	NM_025773	Ube2w	11261142	0.923077
mmu-miR-146a-5p	NM_025783	Chmp3	19591997	0.923077
mmu-miR-146a-5p	NM_025785	Fbxo25	18791903	0.884615
mmu-miR-146a-5p	NM_025799	Fuca2	35773597	0.846154
mmu-miR-146a-5p	NM_025808	Lztr1	29252949	0.846154
mmu-miR-146a-5p	NM_025809	Clec14a	43544376	0.923077
mmu-miR-146a-5p	NM_025813	Mfsd1	22702290	0.923077
mmu-miR-146a-5p	NM_025818	Ncbp3	22712300	0.923077
mmu-miR-146a-5p	NM_025820	Crnkl1	23692408	0.820513
mmu-miR-146a-5p	NM_025823	Pcyox1	29242947	0.923077
mmu-miR-146a-5p	NM_025829	Eif4e3	19101947	0.923077
mmu-miR-146a-5p	NM_025830	Wwp2	46224664	0.923077
mmu-miR-146a-5p	NM_025843	Ndufb7	487507	0.846154
mmu-miR-146a-5p	NM_025855	Echdc1	23442363	0.846154
mmu-miR-146a-5p	NM_025857	Aagab	15361586	0.846154
mmu-miR-146a-5p	NM_025862	Acad8	21612198	0.846154
mmu-miR-146a-5p	NM_025872	Golt1b	966989	0.923077
mmu-miR-146a-5p	NM_025875	Rbm8a	825854	0.846154
mmu-miR-146a-5p	NM_025887	Rab5a	11431163	0.846154
mmu-miR-146a-5p	NM_025888	Kctd20	28482863	0.807692
mmu-miR-146a-5p	NM_025904	Yae1d1	23022327	1
mmu-miR-146a-5p	NM_025912	Fam210b	23672388	0.923077
mmu-miR-146a-5p	NM_025914	Actr6	15491564	0.923077
mmu-miR-146a-5p	NM_025921	2610002M06Rik	21252149	0.923077
mmu-miR-146a-5p	NM_025921	2610002M06Rik	35663583	0.846154
mmu-miR-146a-5p	NM_025926	Dnajb4	38273847	0.846154
mmu-miR-146a-5p	NM_025943	Dzip1	33273354	0.846154
mmu-miR-146a-5p	NM_025947	Dynlrb1	510558	0.923077
mmu-miR-146a-5p	NM_025965	Ssr1	53255348	0.923077
mmu-miR-146a-5p	NM_025965	Ssr1	71307164	0.923077
mmu-miR-146a-5p	NM_025968	Ptgr1	18141832	0.892308
mmu-miR-146a-5p	NM_025969	Timm21	14741508	1
mmu-miR-146a-5p	NM_025985	Ube2g1	24292445	0.846154
mmu-miR-146a-5p	NM_026011	Arl8b	22972319	0.846154
mmu-miR-146a-5p	NM_026012	Nradd	11431163	0.897436
mmu-miR-146a-5p	NM_026039	Med18	10271040	1
mmu-miR-146a-5p	NM_026050	Fam220a	18911911	0.846154
mmu-miR-146a-5p	NM_026054	Resf1	56475704	1
mmu-miR-146a-5p	NM_026078	Pigc	23502416	1
mmu-miR-146a-5p	NM_026083	Zc3h13	60136037	0.846154
mmu-miR-146a-5p	NM_026083	Zc3h13	59675989	0.846154
mmu-miR-146a-5p	NM_026102	Daam1	50345059	0.846154
mmu-miR-146a-5p	NM_026112	Zfp606	42374253	0.923077
mmu-miR-146a-5p	NM_026112	Zfp606	39323955	1
mmu-miR-146a-5p	NM_026113	Gtf3c6	858883	0.923077
mmu-miR-146a-5p	NM_026120	Carnmt1	23202337	1
mmu-miR-146a-5p	NM_026126	Fundc2	30693087	0.846154
mmu-miR-146a-5p	NM_026140	Ears2	25462574	1
mmu-miR-146a-5p	NM_026140	Ears2	25252548	0.923077
mmu-miR-146a-5p	NM_026141	Ppil4	21572180	0.846154
mmu-miR-146a-5p	NM_026144	Dhdds	17841801	0.923077
mmu-miR-146a-5p	NM_026154	Mrpl10	13091323	0.846154
mmu-miR-146a-5p	NM_026155	Ssr3	19361975	1
mmu-miR-146a-5p	NM_026171	Nvl	89538980	1
mmu-miR-146a-5p	NM_026172	Decr1	16341656	0.846154
mmu-miR-146a-5p	NM_026172	Decr1	21752193	0.923077
mmu-miR-146a-5p	NM_026174	Entpd4	28622880	0.923077
mmu-miR-146a-5p	NM_026178	Mmd	21262172	0.846154
mmu-miR-146a-5p	NM_026182	Mtfr1	22262247	0.923077
mmu-miR-146a-5p	NM_026184	Ero1b	38003819	0.923077
mmu-miR-146a-5p	NM_026194	Ufl1	45894610	0.923077
mmu-miR-146a-5p	NM_026202	Ccdc50	48334877	0.923077
mmu-miR-146a-5p	NM_026209	Saysd1	21862215	0.846154
mmu-miR-146a-5p	NM_026210	Tvp23b	9921032	0.846154
mmu-miR-146a-5p	NM_026214	Kctd4	20472067	0.846154
mmu-miR-146a-5p	NM_026235	Larp6	16151665	0.923077
mmu-miR-146a-5p	NM_026241	Ankrd39	13511368	0.923077
mmu-miR-146a-5p	NM_026244	Slc39a9	18601876	1
mmu-miR-146a-5p	NM_026244	Slc39a9	19772005	1
mmu-miR-146a-5p	NM_026250	Gin1	18421873	0.846154
mmu-miR-146a-5p	NM_026262	4930524B15Rik	13141335	0.923077
mmu-miR-146a-5p	NM_026263	4930519G04Rik	16641703	1
mmu-miR-146a-5p	NM_026268	Dusp6	16391659	0.923077
mmu-miR-146a-5p	NM_026272	Narf	38993940	0.846154
mmu-miR-146a-5p	NM_026366	N6amt1	10721108	0.846154
mmu-miR-146a-5p	NM_026375	Ahctf1	75357556	0.846154
mmu-miR-146a-5p	NM_026392	Tmem70	14921519	1
mmu-miR-146a-5p	NM_026400	Dnajb11	20032020	0.923077
mmu-miR-146a-5p	NM_026423	Mri1	20772098	0.846154
mmu-miR-146a-5p	NM_026423	Mri1	12051232	0.846154
mmu-miR-146a-5p	NM_026440	Rnmt	27842816	0.923077
mmu-miR-146a-5p	NM_026444	Cs	24962517	1
mmu-miR-146a-5p	NM_026445	Sumf2	12331255	0.923077
mmu-miR-146a-5p	NM_026446	Rgs19	954973	0.953846
mmu-miR-146a-5p	NM_026468	Atp5g2	524547	0.846154
mmu-miR-146a-5p	NM_026474	Sugt1	25102530	0.846154
mmu-miR-146a-5p	NM_026484	Ccny	19391961	0.923077
mmu-miR-146a-5p	NM_026494	Ppcs	11001144	1
mmu-miR-146a-5p	NM_026495	Nacc2	22002218	0.923077
mmu-miR-146a-5p	NM_026496	Grhl2	35443564	0.923077
mmu-miR-146a-5p	NM_026507	Zwilch	24752492	0.923077
mmu-miR-146a-5p	NM_026513	Pdf	13871402	1
mmu-miR-146a-5p	NM_026520	Fam122a	11771193	0.846154
mmu-miR-146a-5p	NM_026528	Rtraf	12871339	0.961538
mmu-miR-146a-5p	NM_026534	Ubxn2b	18821903	0.846154
mmu-miR-146a-5p	NM_026538	Ddx56	29963012	0.846154
mmu-miR-146a-5p	NM_026555	Rcn3	12851308	0.923077
mmu-miR-146a-5p	NM_026561	Nt5c3b	11961228	0.846154
mmu-miR-146a-5p	NM_026566	Atg101	11421190	1
mmu-miR-146a-5p	NM_026577	Arl13b	22632287	0.923077
mmu-miR-146a-5p	NM_026579	D10Wsu102e	11971222	0.846154
mmu-miR-146a-5p	NM_026579	D10Wsu102e	25362558	0.923077
mmu-miR-146a-5p	NM_026609	Leprotl1	18251837	1
mmu-miR-146a-5p	NM_026626	Efcab2	24992521	0.923077
mmu-miR-146a-5p	NM_026642	Trmt12	24422462	0.846154
mmu-miR-146a-5p	NM_026642	Trmt12	37823802	0.846154
mmu-miR-146a-5p	NM_026643	Cep57l1	18571877	0.846154
mmu-miR-146a-5p	NM_026646	Slc25a22	22202234	0.807692
mmu-miR-146a-5p	NM_001001180	Zfp941	28852915	0.923077
mmu-miR-146a-5p	NM_001001182	Baz2b	70867104	0.846154
mmu-miR-146a-5p	NM_001001184	Primpol	22872350	0.923077
mmu-miR-146a-5p	NM_001001321	Slc35d2	20422065	0.923077
mmu-miR-146a-5p	NM_001001335	Plekha8	47834801	0.923077
mmu-miR-146a-5p	NM_001001454	Ttyh1	28462867	1
mmu-miR-146a-5p	NM_001001488	Atp8b1	58795898	0.884615
mmu-miR-146a-5p	NM_001001489	Mfsd4b5	19972024	0.846154
mmu-miR-146a-5p	NM_001001737	Zfp950	40754098	0.923077
mmu-miR-146a-5p	NM_001001806	Zfp36l2	18141857	1
mmu-miR-146a-5p	NM_001001880	Mpzl1	18831926	0.923077
mmu-miR-146a-5p	NM_001001881	2510009E07Rik	15881627	0.923077
mmu-miR-146a-5p	NM_001001883	Hecw2	50255067	0.846154
mmu-miR-146a-5p	NM_001001892	H2-K1	12361265	1
mmu-miR-146a-5p	NM_001001980	Limch1	38233845	0.846154
mmu-miR-146a-5p	NM_001001985	Nat8l	40894125	0.923077
mmu-miR-146a-5p	NM_001002268	Adgrg6	60546075	0.846154
mmu-miR-146a-5p	NM_001002846	Fbxl12	18531873	0.820513
mmu-miR-146a-5p	NM_001003717	Osbpl8	58635888	1
mmu-miR-146a-5p	NM_001003717	Osbpl8	41154135	0.923077
mmu-miR-146a-5p	NM_001003919	Ddx11	33603394	0.923077
mmu-miR-146a-5p	NM_001003934	Rtn3	47294751	0.826923
mmu-miR-146a-5p	NM_001003953	Kdm2b	50245067	1
mmu-miR-146a-5p	NM_001004062	Crtc1	51265158	0.846154
mmu-miR-146a-5p	NM_001004062	Crtc1	36353656	0.923077
mmu-miR-146a-5p	NM_001004148	Slc13a5	30223044	1
mmu-miR-146a-5p	NM_001004148	Slc13a5	25572580	0.846154
mmu-miR-146a-5p	NM_001004153	AU018091	21552173	0.923077
mmu-miR-146a-5p	NM_001004182	Tmem178b	80308053	0.846154
mmu-miR-146a-5p	NM_001004182	Tmem178b	45174539	0.923077
mmu-miR-146a-5p	NM_001004182	Tmem178b	68496870	0.846154
mmu-miR-146a-5p	NM_001004293	Amigo1	45514571	0.846154
mmu-miR-146a-5p	NM_001004357	Cntnap2	45374564	0.846154
mmu-miR-146a-5p	NM_001004361	Tpgs2	14331489	0.846154
mmu-miR-146a-5p	NM_001004365	Actr3b	18461867	0.846154
mmu-miR-146a-5p	NM_001004366	Scube3	46744724	1
mmu-miR-146a-5p	NM_001005421	Jaml	20552077	0.846154
mmu-miR-146a-5p	NM_001005475	Iqsec2	33603379	0.923077
mmu-miR-146a-5p	NM_001005506	Txlna	37653792	0.923077
mmu-miR-146a-5p	NM_001005509	Eif2a	20372053	0.923077
mmu-miR-146a-5p	NM_001005740	Phactr1	28922912	0.923077
mmu-miR-146a-5p	NM_001005740	Phactr1	45734612	1
mmu-miR-146a-5p	NM_001005748	Phactr1	14341454	0.923077
mmu-miR-146a-5p	NM_001005748	Phactr1	31153154	1
mmu-miR-146a-5p	NM_001005860	Clec4a4	765782	0.923077
mmu-miR-146a-5p	NM_001005868	Erbin	52495270	0.923077
mmu-miR-146a-5p	NM_001006664	Epb41l1	57985827	0.846154
mmu-miR-146a-5p	NM_001007570	Slc25a42	17561777	0.923077
mmu-miR-146a-5p	NM_001007573	Maneal	19311957	1
mmu-miR-146a-5p	NM_001007577	Tceanc	18401859	0.923077
mmu-miR-146a-5p	NM_001007581	Trp53rka	11821207	0.923077
mmu-miR-146a-5p	NM_001008421	Nol10	21672182	0.846154
mmu-miR-146a-5p	NM_001008423	Ccdc177	33813421	0.846154
mmu-miR-146a-5p	NM_001008423	Ccdc177	38953925	0.846154
mmu-miR-146a-5p	NM_001008542	Mxi1	15601583	1
mmu-miR-146a-5p	NM_001008543	Mxi1	12851308	1
mmu-miR-146a-5p	NM_001008548	Pde2a	41464165	0.846154
mmu-miR-146a-5p	NM_001009819	A3galt2	27522776	0.846154
mmu-miR-146a-5p	NM_001009935	Txnip	26562679	0.923077
mmu-miR-146a-5p	NM_001009950	Slc38a8	21882210	1
mmu-miR-146a-5p	NM_001009981	Slc10a7	28012825	0.923077
mmu-miR-146a-5p	NM_001010834	Slc10a5	28282847	0.846154
mmu-miR-146a-5p	NM_001010930	Mrps33	827849	1
mmu-miR-146a-5p	NM_001010941	Gpr12	20202035	0.807692
mmu-miR-146a-5p	NM_001011733	Olfr288	18151836	0.923077
mmu-miR-146a-5p	NM_001012273	Birc5	14171434	0.923077
mmu-miR-146a-5p	NM_001012450	Ankrd6	27172736	0.884615
mmu-miR-146a-5p	NM_001012451	Ankrd6	24282447	1
mmu-miR-146a-5p	NM_001012451	Ankrd6	36123627	0.852564
mmu-miR-146a-5p	NM_001013028	Tmem263	29362955	0.846154
mmu-miR-146a-5p	NM_001013360	Npcd	38953914	0.815385
mmu-miR-146a-5p	NM_001013362	Npcd	41864205	0.815385
mmu-miR-146a-5p	NM_001013367	Prkaa1	17951819	0.846154
mmu-miR-146a-5p	NM_001013367	Prkaa1	39173938	0.923077
mmu-miR-146a-5p	NM_001013378	Uspl1	28162853	0.923077
mmu-miR-146a-5p	NM_001013380	Dync1li2	30973116	0.923077
mmu-miR-146a-5p	NM_001013391	Cpsf6	53395362	0.923077
mmu-miR-146a-5p	NM_001013761	Gmnc	18581877	0.846154
mmu-miR-146a-5p	NM_001013769	Rsl1	16201636	0.923077
mmu-miR-146a-5p	NM_001013786	Zscan26	19852006	0.846154
mmu-miR-146a-5p	NM_001013806	Ankrd13c	26042619	0.923077
mmu-miR-146a-5p	NM_001014761	Scn2b	37963817	1
mmu-miR-146a-5p	NM_001014973	Snx13	33103349	0.846154
mmu-miR-146a-5p	NM_001015046	Rap1gap2	48804902	0.846154
mmu-miR-146a-5p	NM_001015681	E130308A19Rik	30023020	0.923077
mmu-miR-146a-5p	NM_001015876	Tyw1	28692915	0.846154
mmu-miR-146a-5p	NM_001017426	Kdm6b	66086628	0.846154
mmu-miR-146a-5p	NM_001017441	Tbata	924947	0.846154
mmu-miR-146a-5p	NM_001018063	Rtl8b	10291056	0.846154
mmu-miR-146a-5p	NM_001024134	Trim15	14751495	0.846154
mmu-miR-146a-5p	NM_001024139	Adamts15	41644182	0.923077
mmu-miR-146a-5p	NM_001024141	Nxf3	23702392	0.923077
mmu-miR-146a-5p	NM_001024205	Nufip2	45454597	0.846154
mmu-miR-146a-5p	NM_001024230	Gm5431	22782301	0.846154
mmu-miR-146a-5p	NM_001024468	Bcat1	38493864	1
mmu-miR-146a-5p	NM_001024474	Diras2	43064335	0.846154
mmu-miR-146a-5p	NM_001024474	Diras2	24202451	0.846154
[truncated: 13,738 more rows]
