# Supplementary material for: A microRNA signature that correlates with cognition and is a target against cognitive decline
Source: EMBO Mol Med. 2021 Oct 11;13(11):e13659. doi: 10.15252/emmm.202013659 (PMC8573587; doi:10.15252/emmm.202013659)
Supplement: Supplementary file 19 — Dataset EV17 [file EMMM-13-e13659-s002.xlsx]

## Sheet: Sheet1
Dataset EV17: microRNA mimic, inhibitors and control oligonucleotides used in this study
name	sequence	catalogue no.
mimic miR-181a-5p	AACAUUCAACGCUGUCGGUGAGU	339174YM00473040-AGA
inhibitor miR-181a-5p	ACTCACCGACAGCGTTGAATG	339132 YIO4101134-DFA
mimic miR-146a-5p	UGAGAACUGAAUUCCAUGGGUU	MSY00000158
inhibitor miR-146a-5p	ACCCATGGAATTCAGTTCTC	339132 YI041006766-DFA
mimic miR-148a-3p	UCAGUGCACUACAGAACUUUGU	339173YM00472598-ADA
inhibitor miR-148a-3p	CAAAGTTCTGTAGTGCACT	339132 YI04100474-DFA
negative control for mimic	UCACCGGGUGUAAAUCAGCUUG	339173 YMOO479902-ADA
negative control for inhibitor	TAACACGTCTATACGCCCA	339136YI00199006-DDA
Lrrk2_forward	gaaaggacaaacacgtgcag
Lrrk2_reverse	cagcatcacttccctgtgc
Cadm3_forward	agggattgtggctttcattg
Cadm3_reverse	ttcgcttcgtgtgtcaggta
Slc6a11_forward	ggcattcctgattccttacg
Slc6a11_reverse	caggaagaagacggggatt
Aff2_forward	tgtgctactttcaaggggatatcta
Aff2_reverse	aagagccatattggcgacag
Hivep3_forward	ccctctgacacagccttga
Hivep3_reverse	gcttggtttgtgcctctgat
